# Supplementary material for: The immune contexture of hepatocellular carcinoma predicts clinical outcome
Source: Sci Rep. 2018 Mar 29;8:5351. doi: 10.1038/s41598-018-21937-2 (PMC5876395; doi:10.1038/s41598-018-21937-2)
Supplement: Supplementary file 2 — Supplementary tables [file 41598_2018_21937_MOESM2_ESM.xlsx]

## Sheet: Suppl. Table 1
Supplementary Table 1. Patient characteristics (as provided by TCGA).
Total number of HCC probes	371
Male gender (%)	240 (67.6 %)
Age at time of diagnosis (SD)	59.80 (±13.11)
Number of matched non-HCC probes	50
Ethnicity (%)
American Indian or Alaska native	1 (0.3 %)
Asian	156 (44.8 %)
Black or African American	17 (4.9 %)
White	171 (49.1 %)
Not evaluated	3 (0.9 %)
Etiology (%)
Unknown	78 (24.9 %)
Alcohol	77 (24.6 %)
Alcohol and Hepatitis	15 (4.8 %)
Hepatitis B	100 (31.9 %)
Hepatitis C	33 (10.5 %)
NASH	10 (3.2 %)
Stage (%)
I	164 (49.2 %)
II	82 (24.6 %)
III and IV	87 (26.1 %)
Residual tumor (%)
R0	313 (89.7 %)
R1	15 (4.3 %)
R2	1 (0.3 %)
RX	20 (5.7 %)
Pathologic nodes (%)
N0	247 (69.8 %)
N1	4 (1.1 %)
NX	103 (29.1 %)
Metastasis (%)
M0	260 (73.2 %)
M1	4 (1.1 %)
MX	91 (25.6 v)
Vascular invasion (%)
None	196 (65.3 %)
Micro	90 (30.0 %)
Macro	14 (4.7 %)
ECOG score (%)
0	156 (57.6 %)
1	80 (29.5 %)
2	24 (8.9 %)
3	9 (3.3 %)
4	2 (0.7 %)
Child-Pugh-Score (%)
A	207 (90.8 %)
B	20 (8.8 %)
C	1 (0.4 %)

## Sheet: Suppl. Table 2
Supplementary Table 2. List of transcripts commonly and uniquely expressed in HCC-T, HCC-NT and HL.
YES= transcript is present	NO= transcript is absent
The colour coding of the gene symbols is analogous to Figure 1c (e.g. red = gene expressed in HCC-T and HL but not HCC-NT)
Gene symbol	HCC-T	HCC-NT	HL
A1BG	YES	YES	YES
A1CF	YES	YES	YES
A2M	YES	YES	YES
A2ML1	NO	NO	NO
A4GALT	YES	YES	YES
A4GNT	YES	NO	NO
AAAS	YES	YES	YES
AACS	YES	YES	YES
AADAC	YES	YES	YES
AADACL3	NO	NO	NO
AADACL4	NO	NO	NO
AADAT	YES	YES	YES
AAGAB	YES	YES	YES
AAK1	YES	YES	YES
AAMP	YES	YES	YES
AARS	YES	YES	YES
AARS2	YES	YES	YES
AARSD1	YES	YES	YES
AASDH	YES	YES	YES
AASDHPPT	YES	YES	YES
AASS	YES	YES	YES
AATF	YES	YES	YES
AATK	YES	YES	YES
ABAT	YES	YES	YES
ABCA1	YES	YES	YES
ABCA10	YES	YES	YES
ABCA11P	YES	YES	YES
ABCA12	YES	NO	NO
ABCA13	YES	NO	YES
ABCA17P	YES	NO	NO
ABCA2	YES	YES	YES
ABCA3	YES	YES	YES
ABCA4	YES	YES	YES
ABCA5	YES	YES	YES
ABCA6	YES	YES	YES
ABCA7	YES	YES	YES
ABCA8	YES	YES	YES
ABCA9	YES	YES	YES
ABCB1	YES	YES	YES
ABCB10	YES	YES	YES
ABCB11	YES	YES	YES
ABCB4	YES	YES	YES
ABCB5	YES	NO	NO
ABCB6	YES	YES	YES
ABCB7	YES	YES	YES
ABCB8	YES	YES	YES
ABCB9	YES	YES	YES
ABCC1	YES	YES	YES
ABCC10	YES	YES	YES
ABCC11	YES	YES	YES
ABCC12	NO	NO	NO
ABCC13	NO	NO	NO
ABCC2	YES	YES	YES
ABCC3	YES	YES	YES
ABCC4	YES	YES	YES
ABCC5	YES	YES	YES
ABCC6	YES	YES	YES
ABCC6P1	YES	YES	YES
ABCC6P2	YES	YES	YES
ABCC8	YES	NO	NO
ABCC9	YES	YES	YES
ABCD1	YES	YES	YES
ABCD2	YES	NO	NO
ABCD3	YES	YES	YES
ABCD4	YES	YES	YES
ABCE1	YES	YES	YES
ABCF1	YES	YES	YES
ABCF2	YES	YES	YES
ABCF3	YES	YES	YES
ABCG1	YES	YES	YES
ABCG2	YES	YES	YES
ABCG4	NO	NO	NO
ABCG5	YES	YES	YES
ABCG8	YES	YES	YES
ABHD1	YES	YES	YES
ABHD10	YES	YES	YES
ABHD11	YES	YES	YES
ABHD12	YES	YES	YES
ABHD12B	YES	NO	NO
ABHD13	YES	YES	YES
ABHD14A	YES	YES	YES
ABHD14B	YES	YES	YES
ABHD15	YES	YES	YES
ABHD2	YES	YES	YES
ABHD3	YES	YES	YES
ABHD4	YES	YES	YES
ABHD5	YES	YES	YES
ABHD6	YES	YES	YES
ABHD8	YES	YES	YES
ABI1	YES	YES	YES
ABI2	YES	YES	YES
ABI3	YES	YES	YES
ABI3BP	YES	YES	YES
ABL1	YES	YES	YES
ABL2	YES	YES	YES
ABLIM1	YES	YES	YES
ABLIM2	YES	YES	YES
ABLIM3	YES	YES	YES
ABO	YES	NO	NO
ABR	YES	YES	YES
ABRA	NO	NO	NO
ABT1	YES	YES	YES
ABTB1	YES	YES	YES
ABTB2	YES	YES	YES
ACAA1	YES	YES	YES
ACAA2	YES	YES	YES
ACACA	YES	YES	YES
ACACB	YES	YES	YES
ACAD10	YES	YES	YES
ACAD11	YES	YES	NO
ACAD8	YES	YES	YES
ACAD9	YES	YES	YES
ACADL	YES	YES	YES
ACADM	YES	YES	YES
ACADS	YES	YES	YES
ACADSB	YES	YES	YES
ACADVL	YES	YES	YES
ACAN	YES	NO	NO
ACAP1	YES	YES	YES
ACAP2	YES	YES	YES
ACAP3	YES	YES	YES
ACAT1	YES	YES	YES
ACAT2	YES	YES	YES
ACBD3	YES	YES	YES
ACBD4	YES	YES	YES
ACBD5	YES	YES	YES
ACBD6	YES	YES	YES
ACBD7	YES	NO	NO
ACCS	YES	YES	YES
ACCSL	NO	NO	NO
ACD	YES	YES	YES
ACE	YES	YES	NO
ACE2	YES	YES	YES
ACER1	NO	NO	NO
ACER2	YES	YES	YES
ACER3	YES	YES	YES
ACHE	YES	YES	YES
ACIN1	YES	YES	YES
ACLY	YES	YES	YES
ACMSD	YES	YES	YES
ACO1	YES	YES	YES
ACO2	YES	YES	YES
ACOT1	YES	YES	YES
ACOT11	YES	YES	NO
ACOT12	YES	YES	YES
ACOT13	YES	YES	YES
ACOT2	YES	YES	YES
ACOT4	YES	YES	YES
ACOT6	YES	YES	YES
ACOT7	YES	YES	YES
ACOT8	YES	YES	YES
ACOT9	YES	YES	YES
ACOX1	YES	YES	YES
ACOX2	YES	YES	YES
ACOX3	YES	YES	YES
ACOXL	NO	NO	NO
ACP1	YES	YES	YES
ACP2	YES	YES	YES
ACP5	YES	YES	YES
ACP6	YES	YES	YES
ACPP	YES	NO	NO
ACPT	YES	NO	NO
ACR	YES	NO	NO
ACRBP	YES	YES	YES
ACRC	YES	NO	YES
ACRV1	NO	NO	NO
ACSBG1	YES	NO	NO
ACSBG2	NO	NO	NO
ACSF2	YES	YES	YES
ACSF3	YES	YES	YES
ACSL1	YES	YES	YES
ACSL3	YES	YES	YES
ACSL4	YES	YES	YES
ACSL5	YES	YES	YES
ACSL6	YES	YES	YES
ACSM1	YES	YES	YES
ACSM2A	YES	YES	YES
ACSM2B	YES	YES	YES
ACSM3	YES	YES	YES
ACSM5	YES	YES	YES
ACSS1	YES	YES	YES
ACSS2	YES	YES	YES
ACSS3	YES	YES	YES
ACTA1	YES	NO	NO
ACTA2	YES	YES	YES
ACTB	YES	YES	YES
ACTBL2	NO	NO	NO
ACTC1	YES	NO	NO
ACTG1	YES	YES	YES
ACTG2	YES	YES	YES
ACTL6A	YES	YES	YES
ACTL6B	NO	NO	NO
ACTL7B	NO	NO	NO
ACTL8	YES	NO	NO
ACTN1	YES	YES	YES
ACTN2	YES	NO	NO
ACTN3	NO	NO	NO
ACTN4	YES	YES	YES
ACTR10	YES	YES	YES
ACTR1A	YES	YES	YES
ACTR1B	YES	YES	YES
ACTR2	YES	YES	YES
ACTR3	YES	YES	YES
ACTR3B	YES	YES	YES
ACTR3C	YES	YES	YES
ACTR5	YES	YES	YES
ACTR6	YES	YES	YES
ACTR8	YES	YES	YES
ACVR1	YES	YES	YES
ACVR1B	YES	YES	YES
ACVR1C	YES	YES	YES
ACVR2A	YES	YES	YES
ACVR2B	YES	YES	YES
ACVRL1	YES	YES	YES
ACY1	YES	YES	NO
ACY3	YES	YES	YES
ACYP1	YES	YES	YES
ACYP2	YES	YES	YES
ADA	YES	YES	YES
ADAD1	NO	NO	NO
ADAD2	NO	NO	NO
ADAL	YES	YES	YES
ADAM10	YES	YES	YES
ADAM11	YES	NO	NO
ADAM12	YES	YES	NO
ADAM15	YES	YES	YES
ADAM17	YES	YES	YES
ADAM18	NO	NO	NO
ADAM19	YES	YES	YES
ADAM2	NO	NO	NO
ADAM20	NO	NO	NO
ADAM21	YES	NO	NO
ADAM21P1	NO	NO	NO
ADAM22	YES	NO	YES
ADAM23	YES	NO	NO
ADAM28	YES	YES	YES
ADAM32	NO	NO	NO
ADAM33	YES	NO	YES
ADAM6	YES	YES	NO
ADAM7	NO	NO	NO
ADAM8	YES	YES	YES
ADAM9	YES	YES	YES
ADAMDEC1	YES	NO	NO
ADAMTS1	YES	YES	YES
ADAMTS10	YES	YES	YES
ADAMTS12	YES	YES	YES
ADAMTS13	YES	YES	YES
ADAMTS14	YES	NO	YES
ADAMTS15	YES	NO	YES
ADAMTS16	YES	NO	NO
ADAMTS17	YES	YES	YES
ADAMTS18	YES	NO	NO
ADAMTS19	NO	NO	NO
ADAMTS2	YES	YES	YES
ADAMTS20	NO	NO	NO
ADAMTS3	YES	NO	NO
ADAMTS4	YES	YES	YES
ADAMTS5	YES	YES	YES
ADAMTS6	YES	NO	YES
ADAMTS7	YES	YES	YES
ADAMTS8	YES	NO	NO
ADAMTS9	YES	YES	YES
ADAMTSL1	YES	YES	YES
ADAMTSL2	YES	YES	YES
ADAMTSL3	YES	YES	YES
ADAMTSL4	YES	YES	YES
ADAMTSL5	YES	YES	YES
ADAP1	YES	YES	NO
ADAP2	YES	YES	YES
ADAR	YES	YES	YES
ADARB1	YES	YES	YES
ADARB2	YES	NO	NO
ADAT1	YES	YES	YES
ADAT2	YES	YES	YES
ADCK1	YES	YES	YES
ADCK2	YES	YES	YES
ADCK4	YES	YES	YES
ADCK5	YES	YES	YES
ADCY1	YES	YES	YES
ADCY10	YES	YES	YES
ADCY2	NO	NO	NO
ADCY3	YES	YES	YES
ADCY4	YES	YES	YES
ADCY5	YES	YES	YES
ADCY6	YES	YES	YES
ADCY7	YES	YES	YES
ADCY8	YES	NO	NO
ADCY9	YES	YES	YES
ADCYAP1	YES	NO	NO
ADCYAP1R1	NO	NO	NO
ADD1	YES	YES	YES
ADD2	YES	NO	NO
ADD3	YES	YES	YES
ADH1A	YES	YES	YES
ADH1B	YES	YES	YES
ADH1C	YES	YES	YES
ADH4	YES	YES	YES
ADH5	YES	YES	YES
ADH6	YES	YES	YES
ADH7	YES	NO	NO
ADHFE1	YES	YES	YES
ADI1	YES	YES	YES
ADIG	YES	NO	NO
ADIPOQ	NO	NO	NO
ADIPOR1	YES	YES	YES
ADIPOR2	YES	YES	YES
ADK	YES	YES	YES
ADM	YES	YES	YES
ADM2	YES	YES	YES
ADNP	YES	YES	YES
ADNP2	YES	YES	YES
ADO	YES	YES	YES
ADORA1	YES	YES	NO
ADORA2A	YES	YES	YES
ADORA2B	YES	YES	NO
ADORA3	YES	YES	YES
ADPGK	YES	YES	YES
ADPRH	YES	YES	YES
ADPRHL1	YES	YES	YES
ADPRHL2	YES	YES	YES
ADRA1A	YES	YES	YES
ADRA1B	YES	YES	YES
ADRA1D	YES	NO	NO
ADRA2A	YES	YES	YES
ADRA2B	YES	YES	YES
ADRA2C	YES	YES	NO
ADRB1	YES	YES	NO
ADRB2	YES	YES	YES
ADRB3	NO	NO	NO
ADRBK1	YES	YES	YES
ADRBK2	YES	YES	YES
ADRM1	YES	YES	YES
ADSL	YES	YES	YES
ADSS	YES	YES	YES
ADSSL1	YES	YES	YES
AEBP1	YES	YES	YES
AEBP2	YES	YES	YES
AEN	YES	YES	YES
AES	YES	YES	YES
AFAP1	YES	YES	YES
AFAP1L1	YES	YES	YES
AFAP1L2	YES	YES	YES
AFF1	YES	YES	YES
AFF2	YES	NO	NO
AFF3	YES	YES	YES
AFF4	YES	YES	YES
AFG3L2	YES	YES	YES
AFM	YES	YES	YES
AFMID	YES	YES	YES
AFP	YES	YES	NO
AFTPH	YES	YES	YES
AGA	YES	YES	YES
AGAP1	YES	YES	YES
AGAP2	YES	YES	YES
AGAP3	YES	YES	YES
AGAP4	YES	YES	YES
AGAP5	YES	YES	YES
AGAP6	YES	YES	YES
AGBL2	YES	YES	YES
AGBL3	YES	NO	YES
AGBL4	YES	YES	NO
AGBL5	YES	YES	YES
AGER	YES	YES	YES
AGFG1	YES	YES	YES
AGFG2	YES	YES	YES
AGGF1	YES	YES	YES
AGK	YES	YES	YES
AGL	YES	YES	YES
AGMAT	YES	YES	YES
AGPAT1	YES	YES	YES
AGPAT2	YES	YES	YES
AGPAT3	YES	YES	YES
AGPAT4	YES	YES	YES
AGPAT5	YES	YES	YES
AGPAT6	YES	YES	YES
AGPAT9	YES	YES	YES
AGPS	YES	YES	YES
AGR2	YES	NO	NO
AGR3	YES	NO	NO
AGRN	YES	YES	YES
AGRP	NO	NO	NO
AGT	YES	YES	YES
AGTPBP1	YES	YES	YES
AGTR1	YES	YES	YES
AGTR2	NO	NO	NO
AGTRAP	YES	YES	YES
AGXT	YES	YES	YES
AGXT2	YES	YES	YES
AHCTF1	YES	YES	YES
AHCY	YES	YES	YES
AHCYL1	YES	YES	YES
AHCYL2	YES	YES	YES
AHDC1	YES	YES	YES
AHI1	YES	YES	YES
AHNAK	YES	YES	YES
AHNAK2	YES	YES	YES
AHR	YES	YES	YES
AHRR	YES	NO	YES
AHSA1	YES	YES	YES
AHSA2	YES	YES	YES
AHSG	YES	YES	YES
AHSP	NO	NO	NO
AICDA	NO	NO	NO
AIDA	YES	YES	YES
AIF1	YES	YES	YES
AIF1L	YES	YES	YES
AIFM1	YES	YES	YES
AIFM2	YES	YES	YES
AIFM3	YES	YES	YES
AIG1	YES	YES	YES
AIM1	YES	YES	YES
AIM1L	YES	NO	NO
AIM2	YES	NO	NO
AIMP1	YES	YES	YES
AIMP2	YES	YES	YES
AIP	YES	YES	YES
AIPL1	NO	NO	NO
AIRE	NO	NO	NO
AJAP1	YES	NO	NO
AK1	YES	YES	YES
AK2	YES	YES	YES
AK3	YES	YES	YES
AK5	YES	NO	NO
AK7	YES	YES	YES
AKAP1	YES	YES	YES
AKAP10	YES	YES	YES
AKAP11	YES	YES	YES
AKAP12	YES	YES	YES
AKAP13	YES	YES	YES
AKAP14	NO	NO	NO
AKAP2	YES	YES	NO
AKAP3	YES	YES	YES
AKAP4	NO	NO	NO
AKAP5	YES	YES	NO
AKAP6	YES	YES	YES
AKAP7	YES	YES	YES
AKAP8	YES	YES	YES
AKAP8L	YES	YES	YES
AKAP9	YES	YES	YES
AKIRIN1	YES	YES	YES
AKIRIN2	YES	YES	YES
AKNA	YES	YES	YES
AKNAD1	NO	NO	NO
AKR1A1	YES	YES	YES
AKR1B1	YES	YES	YES
AKR1B10	YES	YES	NO
AKR1B15	YES	NO	NO
AKR1C1	YES	YES	YES
AKR1C2	YES	YES	YES
AKR1C3	YES	YES	YES
AKR1C4	YES	YES	YES
AKR1D1	YES	YES	YES
AKR1E2	YES	NO	YES
AKR7A2	YES	YES	YES
AKR7A3	YES	YES	YES
AKR7L	YES	YES	YES
AKT1	YES	YES	YES
AKT1S1	YES	YES	YES
AKT2	YES	YES	YES
AKT3	YES	YES	YES
AKTIP	YES	YES	YES
ALAD	YES	YES	YES
ALAS1	YES	YES	YES
ALAS2	YES	NO	NO
ALB	YES	YES	YES
ALCAM	YES	YES	YES
ALDH16A1	YES	YES	YES
ALDH18A1	YES	YES	YES
ALDH1A1	YES	YES	YES
ALDH1A2	YES	YES	YES
ALDH1A3	YES	YES	YES
ALDH1B1	YES	YES	YES
ALDH1L1	YES	YES	YES
ALDH1L2	YES	YES	YES
ALDH2	YES	YES	YES
ALDH3A1	YES	YES	NO
ALDH3A2	YES	YES	YES
ALDH3B1	YES	YES	YES
ALDH3B2	YES	NO	NO
ALDH4A1	YES	YES	YES
ALDH5A1	YES	YES	YES
ALDH6A1	YES	YES	YES
ALDH7A1	YES	YES	YES
ALDH8A1	YES	YES	YES
ALDH9A1	YES	YES	YES
ALDOA	YES	YES	YES
ALDOB	YES	YES	YES
ALDOC	YES	YES	YES
ALG1	YES	YES	YES
ALG10	YES	YES	YES
ALG10B	YES	YES	YES
ALG11	YES	NO	YES
ALG12	YES	YES	YES
ALG13	YES	YES	YES
ALG14	YES	YES	YES
ALG1L	YES	YES	NO
ALG1L2	NO	NO	NO
ALG2	YES	YES	YES
ALG3	YES	YES	YES
ALG5	YES	YES	YES
ALG6	YES	YES	YES
ALG8	YES	YES	YES
ALG9	YES	YES	YES
ALK	NO	NO	NO
ALKBH1	YES	YES	YES
ALKBH2	YES	YES	YES
ALKBH3	YES	YES	YES
ALKBH4	YES	YES	YES
ALKBH5	YES	YES	YES
ALKBH6	YES	YES	YES
ALKBH7	YES	YES	YES
ALKBH8	YES	YES	YES
ALLC	YES	NO	YES
ALMS1	YES	YES	YES
ALMS1P	NO	NO	NO
ALOX12	YES	NO	YES
ALOX12B	NO	NO	NO
ALOX12P2	YES	YES	YES
ALOX15	YES	NO	NO
ALOX15B	YES	NO	NO
ALOX5	YES	YES	YES
ALOX5AP	YES	YES	YES
ALOXE3	NO	NO	NO
ALPI	YES	NO	NO
ALPK1	YES	YES	YES
ALPK2	YES	YES	YES
ALPK3	YES	YES	YES
ALPL	YES	YES	YES
ALPP	NO	NO	NO
ALPPL2	NO	NO	NO
ALS2	YES	YES	YES
ALS2CL	YES	YES	YES
ALS2CR11	YES	NO	NO
ALS2CR12	NO	NO	YES
ALX1	NO	NO	NO
ALX3	YES	NO	YES
ALX4	NO	NO	NO
AMACR	YES	YES	YES
AMBN	NO	NO	NO
AMBP	YES	YES	YES
AMBRA1	YES	YES	YES
AMD1	YES	YES	YES
AMDHD1	YES	YES	YES
AMDHD2	YES	YES	YES
AMELY	NO	NO	NO
AMFR	YES	YES	YES
AMH	YES	NO	NO
AMHR2	NO	YES	NO
AMICA1	YES	YES	YES
AMIGO1	YES	YES	YES
AMIGO2	YES	YES	YES
AMMECR1	YES	YES	YES
AMMECR1L	YES	YES	YES
AMN	YES	YES	YES
AMN1	YES	YES	YES
AMOT	YES	YES	YES
AMOTL1	YES	YES	YES
AMOTL2	YES	YES	YES
AMPD1	NO	NO	NO
AMPD2	YES	YES	YES
AMPD3	YES	YES	YES
AMPH	YES	NO	NO
AMT	YES	YES	YES
AMTN	NO	NO	NO
AMY1A	YES	NO	NO
AMY2A	YES	NO	NO
AMY2B	YES	YES	YES
AMZ1	YES	NO	NO
AMZ2	YES	YES	YES
AMZ2P1	YES	YES	YES
ANAPC1	YES	YES	YES
ANAPC10	YES	YES	YES
ANAPC11	YES	YES	YES
ANAPC13	YES	YES	YES
ANAPC16	YES	YES	YES
ANAPC2	YES	YES	YES
ANAPC4	YES	YES	YES
ANAPC5	YES	YES	YES
ANAPC7	YES	YES	YES
ANG	YES	YES	NO
ANGEL1	YES	YES	YES
ANGEL2	YES	YES	YES
ANGPT1	YES	YES	YES
ANGPT2	YES	YES	NO
ANGPT4	NO	NO	NO
ANGPTL1	YES	YES	YES
ANGPTL2	YES	YES	YES
ANGPTL3	YES	YES	YES
ANGPTL4	YES	YES	YES
ANGPTL5	NO	NO	NO
ANGPTL6	YES	YES	YES
ANGPTL7	NO	NO	NO
ANK1	YES	NO	NO
ANK2	YES	YES	YES
ANK3	YES	YES	YES
ANKAR	YES	YES	YES
ANKDD1A	YES	YES	YES
ANKFN1	YES	NO	NO
ANKFY1	YES	YES	YES
ANKH	YES	YES	YES
ANKHD1	YES	YES	YES
ANKIB1	YES	YES	YES
ANKK1	YES	NO	NO
ANKLE1	YES	NO	YES
ANKLE2	YES	YES	YES
ANKMY1	YES	YES	YES
ANKMY2	YES	YES	YES
ANKRA2	YES	YES	YES
ANKRD1	YES	NO	NO
ANKRD10	YES	YES	YES
ANKRD11	YES	YES	YES
ANKRD12	YES	YES	YES
ANKRD13A	YES	YES	YES
ANKRD13B	YES	YES	YES
ANKRD13C	YES	YES	YES
ANKRD13D	YES	YES	YES
ANKRD16	YES	YES	YES
ANKRD17	YES	YES	YES
ANKRD2	YES	NO	NO
ANKRD20A3	YES	NO	NO
ANKRD20A4	NO	NO	NO
ANKRD22	YES	YES	NO
ANKRD23	YES	YES	NO
ANKRD24	YES	YES	YES
ANKRD26	YES	YES	YES
ANKRD26P1	YES	NO	NO
ANKRD27	YES	YES	YES
ANKRD28	YES	YES	YES
ANKRD29	YES	YES	YES
ANKRD30A	NO	NO	NO
ANKRD30B	NO	NO	NO
ANKRD31	NO	NO	NO
ANKRD32	YES	YES	YES
ANKRD33	YES	NO	NO
ANKRD34A	YES	NO	YES
ANKRD34B	NO	NO	NO
ANKRD34C	NO	NO	NO
ANKRD35	YES	YES	YES
ANKRD36	YES	YES	YES
ANKRD36B	YES	NO	YES
ANKRD36BP1	YES	YES	YES
ANKRD37	YES	YES	YES
ANKRD39	YES	YES	YES
ANKRD40	YES	YES	YES
ANKRD42	YES	YES	YES
ANKRD44	YES	YES	YES
ANKRD45	YES	NO	NO
ANKRD46	YES	YES	YES
ANKRD49	YES	YES	YES
ANKRD50	YES	YES	YES
ANKRD52	YES	YES	YES
ANKRD53	YES	NO	YES
ANKRD54	YES	YES	YES
ANKRD55	YES	YES	NO
ANKRD6	YES	YES	YES
ANKRD7	NO	NO	NO
ANKRD9	YES	YES	YES
ANKS1A	YES	YES	YES
ANKS1B	YES	NO	NO
ANKS3	YES	YES	YES
ANKS4B	YES	YES	YES
ANKS6	YES	YES	YES
ANKZF1	YES	YES	YES
ANLN	YES	YES	NO
ANO1	YES	YES	YES
ANO10	YES	YES	YES
ANO2	YES	NO	NO
ANO3	YES	YES	NO
ANO4	YES	NO	NO
ANO5	YES	YES	YES
ANO6	YES	YES	YES
ANO7	YES	YES	YES
ANO8	YES	YES	YES
ANO9	YES	YES	YES
ANP32A	YES	YES	YES
ANP32B	YES	YES	YES
ANP32C	NO	NO	NO
ANP32E	YES	YES	YES
ANPEP	YES	YES	YES
ANTXR1	YES	YES	YES
ANTXR2	YES	YES	YES
ANXA1	YES	YES	YES
ANXA10	YES	YES	YES
ANXA11	YES	YES	YES
ANXA13	YES	YES	YES
ANXA2	YES	YES	YES
ANXA2P1	YES	YES	NO
ANXA2P2	YES	YES	YES
ANXA2P3	YES	NO	NO
ANXA3	YES	YES	YES
ANXA4	YES	YES	YES
ANXA5	YES	YES	YES
ANXA6	YES	YES	YES
ANXA7	YES	YES	YES
ANXA8	YES	YES	NO
ANXA8L1	NO	NO	NO
ANXA9	YES	YES	YES
AOAH	YES	YES	YES
AOC2	YES	YES	YES
AOC3	YES	YES	YES
AOX1	YES	YES	YES
AOX2P	NO	NO	NO
AP1AR	YES	YES	YES
AP1B1	YES	YES	YES
AP1G1	YES	YES	YES
AP1G2	YES	YES	YES
AP1M1	YES	YES	YES
AP1M2	YES	YES	NO
AP1S1	YES	YES	YES
AP1S2	YES	YES	YES
AP1S3	YES	YES	YES
AP2A1	YES	YES	YES
AP2A2	YES	YES	YES
AP2B1	YES	YES	YES
AP2M1	YES	YES	YES
AP2S1	YES	YES	YES
AP3B1	YES	YES	YES
AP3B2	YES	NO	NO
AP3D1	YES	YES	YES
AP3M1	YES	YES	YES
AP3M2	YES	YES	YES
AP3S1	YES	YES	YES
AP3S2	YES	YES	YES
AP4B1	YES	YES	YES
AP4E1	YES	YES	YES
AP4M1	YES	YES	YES
AP4S1	YES	YES	YES
APAF1	YES	YES	YES
APBA1	YES	YES	YES
APBA2	YES	YES	YES
APBA3	YES	YES	YES
APBB1	YES	YES	YES
APBB1IP	YES	YES	YES
APBB2	YES	YES	YES
APBB3	YES	YES	YES
APC	YES	YES	YES
APC2	YES	NO	NO
APCDD1	YES	YES	YES
APCDD1L	NO	NO	NO
APCS	YES	YES	YES
APEH	YES	YES	YES
APEX1	YES	YES	YES
APEX2	YES	YES	YES
APH1A	YES	YES	YES
APH1B	YES	YES	YES
API5	YES	YES	YES
APIP	YES	YES	YES
APLF	YES	YES	YES
APLN	YES	YES	NO
APLNR	YES	YES	YES
APLP1	YES	NO	NO
APLP2	YES	YES	YES
APOA1	YES	YES	YES
APOA1BP	YES	YES	YES
APOA2	YES	YES	YES
APOA4	YES	YES	YES
APOA5	YES	YES	YES
APOB	YES	YES	YES
APOBEC1	NO	NO	NO
APOBEC2	YES	NO	NO
APOBEC3A	YES	YES	YES
APOBEC3B	YES	YES	NO
APOBEC3C	YES	YES	YES
APOBEC3D	YES	YES	YES
APOBEC3F	YES	YES	YES
APOBEC3G	YES	YES	YES
APOBEC3H	YES	NO	NO
APOC1	YES	YES	YES
APOC1P1	YES	YES	YES
APOC2	YES	YES	YES
APOC3	YES	YES	YES
APOD	YES	YES	YES
APOE	YES	YES	YES
APOF	YES	YES	YES
APOH	YES	YES	YES
APOL1	YES	YES	YES
APOL2	YES	YES	YES
APOL3	YES	YES	YES
APOL4	YES	YES	YES
APOL5	YES	NO	NO
APOL6	YES	YES	YES
APOLD1	YES	YES	YES
APOM	YES	YES	YES
APOO	YES	YES	YES
APOOL	YES	YES	YES
APP	YES	YES	YES
APPBP2	YES	YES	YES
APPL1	YES	YES	YES
APPL2	YES	YES	YES
APRT	YES	YES	YES
APTX	YES	YES	YES
AQP1	YES	YES	NO
AQP10	YES	NO	NO
AQP11	YES	YES	YES
AQP12B	NO	NO	NO
AQP2	NO	NO	NO
AQP3	YES	YES	YES
AQP4	YES	YES	NO
AQP5	YES	NO	NO
AQP6	YES	NO	NO
AQP7	YES	YES	YES
AQP7P1	YES	YES	YES
AQP7P3	YES	YES	YES
AQP8	YES	NO	NO
AQP9	YES	YES	YES
AQR	YES	YES	YES
AR	YES	YES	YES
ARAF	YES	YES	YES
ARAP1	YES	YES	YES
ARAP2	YES	YES	YES
ARAP3	YES	YES	YES
ARC	YES	NO	NO
ARCN1	YES	YES	YES
AREG	YES	YES	NO
ARF1	YES	YES	YES
ARF3	YES	YES	YES
ARF4	YES	YES	YES
ARF5	YES	YES	YES
ARF6	YES	YES	YES
ARFGAP1	YES	YES	YES
ARFGAP2	YES	YES	YES
ARFGAP3	YES	YES	YES
ARFGEF1	YES	YES	YES
ARFGEF2	YES	YES	YES
ARFIP1	YES	YES	YES
ARFIP2	YES	YES	YES
ARFRP1	YES	YES	YES
ARG1	YES	YES	YES
ARG2	YES	YES	NO
ARGFXP2	NO	NO	NO
ARGLU1	YES	YES	YES
ARHGAP1	YES	YES	YES
ARHGAP10	YES	YES	YES
ARHGAP11A	YES	YES	YES
ARHGAP11B	YES	NO	YES
ARHGAP12	YES	YES	YES
ARHGAP15	YES	YES	YES
ARHGAP17	YES	YES	YES
ARHGAP18	YES	YES	YES
ARHGAP19	YES	YES	YES
ARHGAP20	YES	YES	YES
ARHGAP21	YES	YES	YES
ARHGAP22	YES	NO	YES
ARHGAP23	YES	YES	YES
ARHGAP24	YES	YES	YES
ARHGAP25	YES	YES	YES
ARHGAP26	YES	YES	YES
ARHGAP27	YES	YES	YES
ARHGAP28	YES	YES	NO
ARHGAP29	YES	YES	YES
ARHGAP30	YES	YES	YES
ARHGAP31	YES	YES	YES
ARHGAP32	YES	YES	YES
ARHGAP33	YES	YES	YES
ARHGAP36	NO	NO	NO
ARHGAP39	YES	YES	YES
ARHGAP4	YES	YES	YES
ARHGAP42	YES	YES	YES
ARHGAP5	YES	YES	YES
ARHGAP6	YES	YES	YES
ARHGAP8	YES	YES	NO
ARHGAP9	YES	YES	YES
ARHGDIA	YES	YES	YES
ARHGDIB	YES	YES	YES
ARHGDIG	NO	NO	NO
ARHGEF1	YES	YES	YES
ARHGEF10	YES	YES	YES
ARHGEF10L	YES	YES	YES
ARHGEF11	YES	YES	YES
ARHGEF12	YES	YES	YES
ARHGEF15	YES	YES	YES
ARHGEF16	YES	YES	YES
ARHGEF17	YES	YES	YES
ARHGEF18	YES	YES	NO
ARHGEF19	YES	YES	YES
ARHGEF2	YES	YES	YES
ARHGEF3	YES	YES	YES
ARHGEF33	YES	NO	NO
ARHGEF35	YES	YES	YES
ARHGEF37	YES	YES	YES
ARHGEF38	YES	NO	NO
ARHGEF4	YES	YES	YES
ARHGEF5	YES	YES	YES
ARHGEF6	YES	YES	YES
ARHGEF7	YES	YES	YES
ARHGEF9	YES	YES	YES
ARID1A	YES	YES	YES
ARID1B	YES	YES	YES
ARID2	YES	YES	YES
ARID3A	YES	YES	YES
ARID3B	YES	YES	YES
ARID3C	YES	YES	YES
ARID4A	YES	YES	YES
ARID4B	YES	YES	YES
ARID5A	YES	YES	YES
ARID5B	YES	YES	YES
ARIH1	YES	YES	YES
ARIH2	YES	YES	YES
ARL1	YES	YES	YES
ARL10	YES	NO	YES
ARL11	YES	YES	NO
ARL13B	YES	YES	YES
ARL14	YES	YES	NO
ARL15	YES	YES	YES
ARL16	YES	YES	YES
ARL17A	YES	YES	NO
ARL17B	NO	NO	YES
ARL2	YES	YES	YES
ARL2BP	YES	YES	YES
ARL3	YES	YES	YES
ARL4A	YES	YES	YES
ARL4C	YES	YES	YES
ARL4D	YES	YES	YES
ARL5A	YES	YES	YES
ARL5B	YES	YES	YES
ARL6	YES	YES	YES
ARL6IP1	YES	YES	YES
ARL6IP4	YES	YES	YES
ARL6IP5	YES	YES	YES
ARL6IP6	YES	YES	YES
ARL8A	YES	YES	YES
ARL8B	YES	YES	YES
ARL9	NO	NO	NO
ARMC1	YES	YES	YES
ARMC10	YES	YES	YES
ARMC2	YES	NO	YES
ARMC3	NO	NO	NO
ARMC4	YES	NO	NO
ARMC5	YES	YES	YES
ARMC6	YES	YES	YES
ARMC7	YES	YES	YES
ARMC8	YES	YES	YES
ARMC9	YES	YES	YES
ARMCX1	YES	YES	YES
ARMCX2	YES	YES	YES
ARMCX3	YES	YES	YES
ARMCX5	YES	YES	YES
ARMCX6	YES	YES	YES
ARMS2	NO	NO	NO
ARNT	YES	YES	YES
ARNT2	YES	YES	YES
ARNTL	YES	YES	YES
ARNTL2	YES	YES	YES
ARPC1A	YES	YES	YES
ARPC1B	YES	YES	YES
ARPC2	YES	YES	YES
ARPC3	YES	YES	YES
ARPC4	YES	YES	YES
ARPC5	YES	YES	YES
ARPC5L	YES	YES	YES
ARPP19	YES	YES	YES
ARPP21	YES	YES	YES
ARR3	NO	NO	NO
ARRB1	YES	YES	YES
ARRB2	YES	YES	YES
ARRDC1	YES	YES	YES
ARRDC2	YES	YES	YES
ARRDC3	YES	YES	YES
ARRDC4	YES	YES	YES
ARRDC5	NO	NO	NO
ARSA	YES	YES	YES
ARSB	YES	YES	YES
ARSD	YES	YES	YES
ARSE	YES	YES	YES
ARSF	YES	YES	YES
ARSG	YES	YES	YES
ARSI	YES	YES	NO
ARSJ	YES	YES	YES
ARSK	YES	YES	YES
ART3	YES	NO	NO
ART4	YES	YES	YES
ART5	YES	NO	NO
ARTN	YES	NO	NO
ARV1	YES	YES	YES
ARVCF	YES	YES	YES
ARX	NO	NO	NO
AS3MT	YES	YES	NO
ASAH1	YES	YES	YES
ASAH2	YES	NO	YES
ASAH2B	YES	NO	YES
ASAP1	YES	YES	YES
ASAP2	YES	YES	YES
ASAP3	YES	YES	YES
ASB1	YES	YES	YES
ASB10	NO	NO	NO
ASB11	NO	NO	NO
ASB12	NO	NO	NO
ASB13	YES	YES	YES
ASB14	YES	NO	NO
ASB15	NO	NO	NO
ASB16	YES	NO	YES
ASB17	NO	NO	NO
ASB2	YES	YES	NO
ASB3	YES	YES	NO
ASB4	YES	NO	NO
ASB5	NO	NO	NO
ASB6	YES	YES	YES
ASB7	YES	YES	YES
ASB8	YES	YES	YES
ASB9	YES	YES	YES
ASCC1	YES	YES	YES
ASCC2	YES	YES	YES
ASCC3	YES	YES	YES
ASCL1	YES	NO	NO
ASCL2	YES	YES	NO
ASCL4	NO	NO	NO
ASF1A	YES	YES	YES
ASF1B	YES	YES	YES
ASGR1	YES	YES	YES
ASGR2	YES	YES	YES
ASH1L	YES	YES	YES
ASH2L	YES	YES	YES
ASIP	YES	NO	NO
ASL	YES	YES	YES
ASMT	NO	NO	NO
ASMTL	YES	YES	YES
ASNA1	YES	YES	YES
ASNS	YES	YES	YES
ASNSD1	YES	YES	YES
ASPA	YES	YES	YES
ASPDH	YES	YES	YES
ASPG	YES	YES	YES
ASPH	YES	YES	YES
ASPHD1	YES	YES	NO
ASPHD2	YES	YES	NO
ASPM	YES	YES	YES
ASPN	YES	YES	YES
ASPRV1	YES	YES	YES
ASPSCR1	YES	YES	YES
ASRGL1	YES	YES	YES
ASS1	YES	YES	YES
ASTE1	YES	YES	YES
ASTL	NO	NO	NO
ASTN1	YES	YES	NO
ASTN2	YES	YES	YES
ASXL1	YES	YES	YES
ASXL2	YES	YES	YES
ASXL3	YES	YES	YES
ASZ1	NO	NO	NO
ATAD1	YES	YES	YES
ATAD2	YES	YES	YES
ATAD2B	YES	YES	YES
ATAD3A	YES	YES	YES
ATAD3B	YES	YES	YES
ATAD3C	YES	YES	YES
ATAD5	YES	YES	YES
ATCAY	NO	NO	NO
ATE1	YES	YES	YES
ATF1	YES	YES	YES
ATF2	YES	YES	YES
ATF3	YES	YES	YES
ATF4	YES	YES	YES
ATF5	YES	YES	YES
ATF6	YES	YES	YES
ATF6B	YES	YES	YES
ATF7	YES	YES	YES
ATF7IP	YES	YES	YES
ATF7IP2	YES	YES	YES
ATG10	YES	YES	YES
ATG12	YES	YES	YES
ATG16L1	YES	YES	YES
ATG16L2	YES	YES	YES
ATG2A	YES	YES	YES
ATG2B	YES	YES	YES
ATG3	YES	YES	YES
ATG4A	YES	YES	YES
ATG4B	YES	YES	YES
ATG4C	YES	YES	YES
ATG4D	YES	YES	YES
ATG5	YES	YES	YES
ATG7	YES	YES	YES
ATG9A	YES	YES	YES
ATG9B	YES	NO	NO
ATHL1	YES	YES	YES
ATIC	YES	YES	YES
ATL1	YES	YES	NO
ATL2	YES	YES	YES
ATL3	YES	YES	YES
ATM	YES	YES	YES
ATMIN	YES	YES	YES
ATN1	YES	YES	YES
ATOH1	NO	NO	NO
ATOH7	YES	NO	NO
ATOH8	YES	YES	YES
ATOX1	YES	YES	YES
ATP10A	YES	YES	YES
ATP10B	YES	NO	NO
ATP10D	YES	YES	YES
ATP11A	YES	YES	YES
ATP11B	YES	YES	YES
ATP11C	YES	YES	YES
ATP12A	NO	NO	NO
ATP13A1	YES	YES	YES
ATP13A2	YES	YES	YES
ATP13A3	YES	YES	YES
ATP13A4	YES	YES	YES
ATP1A1	YES	YES	YES
ATP1A2	YES	YES	YES
ATP1A3	YES	NO	NO
ATP1A4	NO	NO	NO
ATP1B1	YES	YES	YES
ATP1B2	YES	YES	YES
ATP1B3	YES	YES	YES
ATP2A1	YES	NO	YES
ATP2A2	YES	YES	YES
ATP2A3	YES	YES	YES
ATP2B1	YES	YES	YES
ATP2B2	YES	YES	YES
ATP2B3	NO	NO	NO
ATP2B4	YES	YES	YES
ATP2C1	YES	YES	YES
ATP2C2	YES	NO	NO
ATP4A	NO	NO	NO
ATP4B	NO	NO	NO
ATP5A1	YES	YES	YES
ATP5B	YES	YES	YES
ATP5C1	YES	YES	YES
ATP5D	YES	YES	YES
ATP5E	YES	YES	YES
ATP5EP2	YES	YES	NO
ATP5F1	YES	YES	YES
ATP5G1	YES	YES	YES
ATP5G2	YES	YES	YES
ATP5G3	YES	YES	YES
ATP5H	YES	YES	YES
ATP5I	YES	YES	YES
ATP5J	YES	YES	YES
ATP5J2	YES	YES	YES
ATP5L	YES	YES	YES
ATP5L2	NO	NO	NO
ATP5O	YES	YES	YES
ATP5S	YES	YES	YES
ATP5SL	YES	YES	YES
ATP6AP1	YES	YES	YES
ATP6AP1L	YES	YES	YES
ATP6AP2	YES	YES	YES
ATP6V0A1	YES	YES	YES
ATP6V0A2	YES	YES	YES
ATP6V0A4	NO	NO	NO
ATP6V0B	YES	YES	YES
ATP6V0C	YES	YES	NO
ATP6V0D1	YES	YES	YES
ATP6V0D2	YES	NO	NO
ATP6V0E1	YES	YES	YES
ATP6V0E2	YES	YES	YES
ATP6V1A	YES	YES	YES
ATP6V1B1	YES	NO	NO
ATP6V1B2	YES	YES	YES
ATP6V1C1	YES	YES	YES
ATP6V1C2	YES	YES	NO
ATP6V1D	YES	YES	YES
ATP6V1E1	YES	YES	YES
ATP6V1E2	YES	YES	YES
ATP6V1F	YES	YES	YES
ATP6V1G1	YES	YES	YES
ATP6V1G3	NO	NO	NO
ATP6V1H	YES	YES	YES
ATP7A	YES	YES	YES
ATP7B	YES	YES	YES
ATP8A1	YES	YES	YES
ATP8A2	NO	NO	NO
ATP8B1	YES	YES	YES
ATP8B2	YES	YES	YES
ATP8B3	YES	YES	YES
ATP8B4	YES	YES	YES
ATP8B5P	YES	YES	NO
ATP9A	YES	YES	YES
ATP9B	YES	YES	YES
ATPAF1	YES	YES	YES
ATPAF2	YES	YES	YES
ATPIF1	YES	YES	YES
ATR	YES	YES	YES
ATRIP	YES	YES	YES
ATRN	YES	YES	YES
ATRNL1	YES	YES	YES
ATRX	YES	YES	YES
ATXN1	YES	YES	YES
ATXN10	YES	YES	YES
ATXN1L	YES	YES	YES
ATXN2	YES	YES	YES
ATXN2L	YES	YES	YES
ATXN3	YES	YES	YES
ATXN3L	NO	NO	NO
ATXN7	YES	YES	YES
ATXN7L1	YES	YES	YES
ATXN7L2	YES	YES	YES
ATXN7L3	YES	YES	YES
ATXN7L3B	YES	YES	YES
AUH	YES	YES	YES
AUP1	YES	YES	YES
AURKA	YES	YES	YES
AURKAIP1	YES	YES	YES
AURKAPS1	YES	NO	NO
AURKB	YES	NO	NO
AURKC	YES	YES	YES
AUTS2	YES	YES	YES
AVEN	YES	YES	YES
AVIL	YES	YES	YES
AVL9	YES	YES	YES
AVP	NO	NO	NO
AVPI1	YES	YES	YES
AVPR1A	YES	YES	YES
AVPR1B	NO	NO	NO
AVPR2	YES	NO	NO
AWAT1	NO	NO	NO
AWAT2	NO	NO	NO
AXIN1	YES	YES	YES
AXIN2	YES	YES	YES
AXL	YES	YES	YES
AZGP1	YES	YES	YES
AZI2	YES	YES	YES
AZIN1	YES	YES	YES
AZU1	NO	NO	NO
B2M	YES	YES	YES
B3GALNT1	YES	YES	YES
B3GALNT2	YES	YES	YES
B3GALT1	YES	NO	NO
B3GALT2	YES	YES	NO
B3GALT4	YES	YES	YES
B3GALT5	YES	NO	NO
B3GALT6	YES	YES	YES
B3GALTL	YES	YES	YES
B3GAT1	YES	YES	YES
B3GAT2	YES	NO	NO
B3GAT3	YES	YES	YES
B3GNT2	YES	YES	YES
B3GNT3	YES	YES	YES
B3GNT4	YES	NO	NO
B3GNT5	YES	YES	NO
B3GNT6	NO	NO	NO
B3GNT7	YES	YES	YES
B3GNT8	YES	YES	NO
B3GNT9	YES	YES	NO
B3GNTL1	YES	YES	YES
B4GALNT1	YES	NO	NO
B4GALNT2	YES	NO	NO
B4GALNT3	YES	NO	YES
B4GALNT4	YES	NO	NO
B4GALT1	YES	YES	YES
B4GALT2	YES	YES	YES
B4GALT3	YES	YES	YES
B4GALT4	YES	YES	YES
B4GALT5	YES	YES	YES
B4GALT6	YES	YES	YES
B4GALT7	YES	YES	YES
B9D1	YES	YES	YES
B9D2	YES	YES	YES
BAALC	YES	YES	YES
BAAT	YES	YES	YES
BACE1	YES	YES	YES
BACE2	YES	YES	YES
BACH1	YES	YES	YES
BACH2	YES	YES	YES
BAD	YES	YES	YES
BAG1	YES	YES	YES
BAG2	YES	YES	YES
BAG3	YES	YES	YES
BAG4	YES	YES	YES
BAG5	YES	YES	YES
BAGE2	YES	NO	NO
BAHD1	YES	YES	YES
BAIAP2	YES	YES	YES
BAIAP2L1	YES	YES	YES
BAIAP2L2	YES	YES	YES
BAIAP3	YES	YES	YES
BAK1	YES	YES	YES
BAMBI	YES	YES	YES
BANF1	YES	YES	YES
BANF2	YES	NO	NO
BANK1	YES	NO	NO
BANP	YES	YES	YES
BAP1	YES	YES	YES
BARD1	YES	NO	YES
BARHL2	NO	NO	NO
BARX1	YES	NO	NO
BARX2	YES	NO	NO
BASP1	YES	YES	YES
BATF	YES	YES	YES
BATF2	YES	YES	YES
BATF3	YES	YES	YES
BAX	YES	YES	YES
BAZ1A	YES	YES	YES
BAZ1B	YES	YES	YES
BAZ2A	YES	YES	YES
BAZ2B	YES	YES	YES
BBC3	YES	YES	YES
BBOX1	YES	YES	YES
BBS1	YES	YES	NO
BBS10	YES	YES	YES
BBS12	YES	YES	YES
BBS2	YES	YES	YES
BBS4	YES	YES	YES
BBS5	YES	YES	YES
BBS7	YES	YES	YES
BBS9	YES	YES	YES
BBX	YES	YES	YES
BCAM	YES	YES	YES
BCAN	YES	NO	NO
BCAP29	YES	YES	YES
BCAP31	YES	YES	YES
BCAR1	YES	YES	YES
BCAR3	YES	YES	YES
BCAS1	YES	NO	NO
BCAS2	YES	YES	YES
BCAS3	YES	YES	YES
BCAS4	YES	YES	YES
BCAT1	YES	YES	YES
BCAT2	YES	YES	YES
BCCIP	YES	YES	YES
BCDIN3D	YES	YES	YES
BCHE	YES	YES	YES
BCKDHA	YES	YES	NO
BCKDHB	YES	YES	YES
BCKDK	YES	YES	YES
BCL10	YES	YES	YES
BCL11A	YES	NO	NO
BCL11B	YES	YES	YES
BCL2	YES	YES	YES
BCL2A1	YES	YES	YES
BCL2L1	YES	YES	YES
BCL2L10	YES	YES	YES
BCL2L11	YES	YES	YES
BCL2L12	YES	YES	YES
BCL2L13	YES	YES	YES
BCL2L14	YES	NO	NO
BCL2L15	YES	NO	NO
BCL2L2	YES	YES	YES
BCL3	YES	YES	YES
BCL6	YES	YES	YES
BCL6B	YES	YES	YES
BCL7A	YES	YES	YES
BCL7B	YES	YES	YES
BCL7C	YES	YES	YES
BCL9	YES	YES	YES
BCL9L	YES	YES	YES
BCLAF1	YES	YES	YES
BCO2	YES	YES	YES
BCOR	YES	YES	YES
BCORL1	YES	YES	YES
BCR	YES	YES	YES
BCS1L	YES	YES	YES
BDH1	YES	YES	YES
BDH2	YES	YES	YES
BDKRB1	YES	NO	NO
BDNF	YES	NO	NO
BDP1	YES	YES	YES
BECN1	YES	YES	YES
BEGAIN	YES	NO	NO
BEND3	YES	YES	YES
BEND4	YES	NO	NO
BEND5	YES	NO	NO
BEND6	YES	NO	NO
BEND7	YES	YES	YES
BEST1	YES	YES	NO
BEST2	NO	NO	NO
BEST3	NO	NO	NO
BEST4	YES	NO	NO
BET1	YES	YES	YES
BET1L	YES	YES	YES
BEX1	YES	YES	YES
BEX2	YES	YES	YES
BEX4	YES	YES	YES
BEX5	YES	YES	NO
BFAR	YES	YES	YES
BFSP1	YES	NO	NO
BFSP2	YES	NO	NO
BGLAP	YES	YES	NO
BGN	YES	YES	YES
BHLHA15	YES	NO	YES
BHLHB9	YES	YES	YES
BHLHE22	YES	YES	NO
BHLHE40	YES	YES	YES
BHLHE41	YES	YES	NO
BHMT	YES	YES	YES
BHMT2	YES	YES	YES
BICC1	YES	YES	YES
BICD1	YES	YES	YES
BICD2	YES	YES	YES
BID	YES	YES	YES
BIK	YES	NO	NO
BIN1	YES	YES	YES
BIN2	YES	YES	YES
BIN3	YES	YES	YES
BIRC2	YES	YES	YES
BIRC3	YES	YES	YES
BIRC5	YES	NO	NO
BIRC6	YES	YES	YES
BIRC7	YES	NO	NO
BIVM	YES	YES	YES
BLCAP	YES	YES	YES
BLK	YES	YES	YES
BLM	YES	NO	NO
BLMH	YES	YES	YES
BLNK	YES	YES	YES
BLOC1S2	YES	YES	YES
BLOC1S3	YES	YES	NO
BLVRA	YES	YES	YES
BLVRB	YES	YES	YES
BLZF1	YES	YES	YES
BMF	YES	YES	YES
BMI1	YES	YES	NO
BMP1	YES	YES	YES
BMP10	NO	YES	YES
BMP2	YES	YES	YES
BMP2K	YES	YES	YES
BMP3	NO	NO	NO
BMP4	YES	YES	YES
BMP5	YES	YES	YES
BMP6	YES	YES	NO
BMP7	YES	NO	NO
BMP8A	YES	YES	YES
BMP8B	YES	YES	YES
BMPER	YES	YES	YES
BMPR1A	YES	YES	YES
BMPR1B	YES	YES	YES
BMPR2	YES	YES	YES
BMS1	YES	YES	YES
BMS1P4	YES	NO	NO
BMS1P5	YES	YES	YES
BMX	YES	YES	NO
BNC1	YES	NO	NO
BNC2	YES	YES	YES
BNIP1	YES	YES	YES
BNIP2	YES	YES	YES
BNIP3	YES	YES	YES
BNIP3L	YES	YES	YES
BNIPL	YES	NO	YES
BOC	YES	YES	YES
BOD1	YES	YES	YES
BOK	YES	YES	YES
BOLA1	YES	YES	YES
BOLA3	YES	YES	YES
BOLL	NO	NO	NO
BOP1	YES	YES	YES
BPESC1	NO	NO	NO
BPGM	YES	YES	YES
BPHL	YES	YES	YES
BPI	YES	NO	NO
BPNT1	YES	YES	YES
BPTF	YES	YES	YES
BPY2	NO	NO	NO
BRAF	YES	YES	YES
BRAP	YES	YES	YES
BRCA1	YES	YES	YES
BRCA2	YES	YES	YES
BRCC3	YES	YES	YES
BRD1	YES	YES	YES
BRD2	YES	YES	YES
BRD3	YES	YES	YES
BRD4	YES	YES	YES
BRD7	YES	YES	YES
BRD8	YES	YES	YES
BRD9	YES	YES	YES
BRDT	NO	NO	NO
BRE	YES	YES	YES
BRF1	YES	YES	YES
BRF2	YES	YES	YES
BRI3	YES	YES	YES
BRI3BP	YES	YES	YES
BRIP1	YES	YES	NO
BRIX1	YES	YES	YES
BRMS1	YES	YES	YES
BRMS1L	YES	YES	YES
BRPF1	YES	YES	YES
BRPF3	YES	YES	YES
BRS3	NO	NO	NO
BRSK1	YES	NO	YES
BRSK2	YES	NO	NO
BRWD1	YES	YES	YES
BRWD3	YES	YES	YES
BSCL2	YES	YES	YES
BSDC1	YES	YES	YES
BSG	YES	YES	YES
BSN	YES	YES	YES
BSND	YES	NO	NO
BSPRY	YES	YES	YES
BST1	YES	YES	YES
BST2	YES	YES	YES
BTAF1	YES	YES	YES
BTBD1	YES	YES	YES
BTBD10	YES	YES	YES
BTBD11	YES	YES	NO
BTBD16	YES	YES	YES
BTBD17	NO	NO	NO
BTBD19	YES	YES	YES
BTBD2	YES	YES	YES
BTBD3	YES	YES	YES
BTBD6	YES	YES	YES
BTBD7	YES	YES	YES
BTBD8	YES	NO	NO
BTBD9	YES	YES	YES
BTC	YES	NO	NO
BTD	YES	YES	YES
BTF3	YES	YES	YES
BTF3L4	YES	YES	YES
BTG1	YES	YES	YES
BTG2	YES	YES	YES
BTG3	YES	YES	YES
BTK	YES	YES	YES
BTLA	YES	NO	NO
BTN1A1	NO	NO	NO
BTN2A1	YES	YES	YES
BTN2A2	YES	YES	YES
BTN3A1	YES	YES	YES
BTN3A2	YES	YES	YES
BTN3A3	YES	YES	YES
BTNL3	YES	NO	NO
BTNL8	YES	NO	NO
BTNL9	YES	YES	YES
BTRC	YES	YES	YES
BUB1	YES	NO	NO
BUB1B	YES	NO	NO
BUB3	YES	YES	YES
BUD13	YES	YES	YES
BUD31	YES	YES	YES
BVES	YES	YES	YES
BYSL	YES	YES	YES
BZRAP1	YES	YES	YES
BZW1	YES	YES	YES
BZW2	YES	YES	YES
C10orf10	YES	YES	YES
C10orf105	YES	YES	NO
C10orf107	NO	NO	NO
C10orf11	YES	YES	YES
C10orf111	YES	NO	NO
C10orf12	YES	YES	YES
C10orf128	YES	NO	YES
C10orf131	NO	NO	NO
C10orf2	YES	YES	YES
C10orf25	YES	YES	YES
C10orf35	YES	YES	YES
C10orf53	NO	NO	NO
C10orf54	YES	YES	YES
C10orf55	NO	NO	NO
C10orf62	YES	NO	NO
C10orf67	NO	NO	NO
C10orf71	NO	NO	NO
C10orf76	YES	YES	YES
C10orf82	NO	NO	NO
C10orf88	YES	YES	YES
C10orf90	YES	NO	NO
C10orf91	YES	NO	NO
C10orf95	YES	NO	YES
C10orf99	NO	NO	NO
C11orf1	YES	YES	YES
C11orf16	NO	NO	NO
C11orf21	YES	NO	YES
C11orf24	YES	YES	YES
C11orf30	YES	YES	YES
C11orf31	YES	YES	YES
C11orf42	NO	NO	NO
C11orf45	YES	NO	NO
C11orf49	YES	YES	YES
C11orf52	YES	YES	NO
C11orf53	YES	NO	NO
C11orf54	YES	YES	YES
C11orf57	YES	YES	YES
C11orf58	YES	YES	YES
C11orf63	YES	YES	NO
C11orf65	YES	YES	YES
C11orf68	YES	YES	YES
C11orf70	NO	NO	NO
C11orf71	YES	YES	NO
C11orf73	YES	YES	YES
C11orf74	YES	YES	YES
C11orf80	YES	YES	YES
C11orf84	YES	YES	YES
C11orf85	YES	NO	NO
C11orf86	YES	NO	NO
C11orf87	NO	NO	NO
C11orf88	NO	NO	NO
C11orf95	YES	YES	YES
C12orf10	YES	YES	YES
C12orf29	YES	YES	YES
C12orf4	YES	YES	YES
C12orf40	NO	NO	NO
C12orf42	NO	NO	NO
C12orf43	YES	YES	YES
C12orf45	YES	YES	YES
C12orf49	YES	YES	YES
C12orf5	YES	YES	YES
C12orf56	YES	NO	NO
C12orf57	YES	YES	YES
C12orf60	YES	YES	YES
C12orf65	YES	YES	YES
C12orf66	YES	YES	YES
C12orf71	NO	NO	NO
C12orf73	YES	YES	YES
C12orf74	NO	NO	NO
C12orf75	YES	YES	YES
C12orf76	YES	YES	YES
C12orf77	NO	NO	NO
C14orf1	YES	YES	YES
C14orf105	YES	YES	YES
C14orf119	YES	YES	YES
C14orf132	YES	YES	YES
C14orf142	YES	YES	YES
C14orf159	YES	YES	YES
C14orf166	YES	YES	YES
C14orf180	YES	YES	YES
C14orf183	NO	NO	NO
C14orf2	YES	YES	YES
C14orf28	YES	YES	YES
C14orf37	YES	YES	YES
C14orf39	NO	NO	NO
C14orf79	YES	YES	YES
C14orf80	YES	YES	YES
C14orf93	YES	YES	YES
C15orf26	YES	NO	NO
C15orf27	YES	NO	YES
C15orf39	YES	YES	YES
C15orf40	YES	YES	YES
C15orf41	YES	YES	YES
C15orf43	YES	YES	NO
C15orf48	YES	YES	NO
C15orf52	YES	YES	YES
C15orf54	NO	NO	NO
C15orf57	YES	YES	YES
C15orf59	YES	NO	NO
C15orf61	YES	YES	YES
C16orf13	YES	YES	YES
C16orf45	YES	YES	YES
C16orf46	YES	YES	YES
C16orf52	YES	YES	YES
C16orf54	YES	YES	YES
C16orf58	YES	YES	YES
C16orf59	YES	YES	YES
C16orf62	YES	YES	YES
C16orf70	YES	YES	YES
C16orf71	YES	NO	YES
C16orf72	YES	YES	YES
C16orf74	YES	NO	NO
C16orf82	NO	NO	NO
C16orf86	YES	YES	YES
C16orf87	YES	YES	YES
C16orf89	YES	NO	NO
C16orf91	YES	YES	YES
C16orf93	YES	NO	NO
C17orf100	YES	YES	YES
C17orf104	YES	NO	YES
C17orf47	YES	NO	YES
C17orf49	YES	YES	NO
C17orf50	NO	NO	NO
C17orf51	YES	YES	YES
C17orf53	YES	YES	YES
C17orf58	YES	YES	YES
C17orf59	YES	YES	YES
C17orf62	YES	YES	YES
C17orf64	NO	NO	NO
C17orf67	YES	YES	YES
C17orf70	YES	YES	YES
C17orf74	NO	NO	NO
C17orf75	YES	YES	YES
C17orf77	NO	NO	NO
C17orf78	NO	NO	NO
C17orf80	YES	YES	YES
C17orf82	YES	NO	NO
C17orf85	YES	YES	YES
C17orf89	YES	YES	YES
C17orf96	YES	YES	YES
C17orf97	YES	YES	YES
C17orf99	NO	NO	NO
C18orf21	YES	YES	YES
C18orf25	YES	YES	YES
C18orf32	YES	YES	YES
C18orf54	YES	YES	NO
C18orf8	YES	YES	YES
C19orf12	YES	YES	YES
C19orf18	YES	NO	NO
C19orf24	YES	YES	YES
C19orf25	YES	YES	YES
C19orf26	YES	NO	NO
C19orf33	YES	NO	NO
C19orf35	YES	NO	NO
C19orf38	YES	YES	YES
C19orf40	YES	NO	YES
C19orf43	YES	YES	YES
C19orf44	YES	YES	YES
C19orf45	YES	NO	NO
C19orf47	YES	YES	YES
C19orf48	YES	YES	YES
C19orf52	YES	YES	YES
C19orf53	YES	YES	YES
C19orf54	YES	YES	YES
C19orf57	YES	YES	YES
C19orf60	YES	YES	YES
C19orf66	YES	YES	YES
C19orf70	YES	YES	YES
C19orf71	YES	NO	YES
C1D	YES	YES	YES
C1GALT1	YES	YES	YES
C1GALT1C1	YES	YES	YES
C1QA	YES	YES	YES
C1QB	YES	YES	YES
C1QBP	YES	YES	YES
C1QC	YES	YES	YES
C1QL1	YES	NO	NO
C1QL2	NO	NO	NO
C1QL3	YES	YES	NO
C1QL4	YES	NO	NO
C1QTNF1	YES	YES	YES
C1QTNF2	YES	YES	NO
C1QTNF3	YES	YES	YES
C1QTNF4	YES	NO	NO
C1QTNF6	YES	YES	YES
C1QTNF7	YES	YES	YES
C1QTNF8	NO	NO	NO
C1QTNF9	YES	NO	NO
C1QTNF9B	YES	NO	NO
C1R	YES	YES	YES
C1RL	YES	YES	YES
C1S	YES	YES	YES
C1orf100	NO	NO	NO
C1orf101	YES	NO	YES
C1orf105	YES	NO	NO
C1orf106	YES	YES	NO
C1orf109	YES	YES	YES
C1orf110	NO	NO	NO
C1orf111	YES	NO	NO
C1orf112	YES	YES	YES
C1orf115	YES	YES	YES
C1orf116	YES	YES	YES
C1orf122	YES	YES	YES
C1orf123	YES	YES	YES
C1orf127	YES	NO	NO
C1orf131	YES	YES	YES
C1orf141	NO	NO	NO
C1orf158	NO	NO	NO
C1orf159	YES	YES	YES
C1orf162	YES	YES	YES
C1orf168	YES	YES	YES
C1orf174	YES	YES	YES
C1orf177	YES	NO	NO
C1orf186	YES	NO	YES
C1orf194	NO	NO	NO
C1orf198	YES	YES	YES
C1orf204	YES	NO	NO
C1orf21	YES	YES	YES
C1orf210	YES	YES	YES
C1orf216	YES	YES	YES
C1orf220	YES	NO	NO
C1orf226	YES	YES	NO
C1orf228	YES	YES	YES
C1orf229	YES	NO	NO
C1orf27	YES	YES	YES
C1orf35	YES	YES	YES
C1orf43	YES	YES	YES
C1orf50	YES	YES	YES
C1orf52	YES	YES	YES
C1orf53	YES	YES	YES
C1orf54	YES	YES	YES
C1orf56	YES	YES	YES
C1orf61	YES	NO	NO
C1orf64	YES	NO	NO
C1orf68	NO	NO	NO
C1orf74	YES	YES	NO
C1orf86	YES	YES	YES
C1orf87	NO	NO	NO
C1orf94	NO	NO	NO
C1orf95	YES	NO	NO
C2	YES	YES	YES
C20orf141	NO	NO	NO
C20orf194	YES	YES	YES
C20orf195	NO	NO	NO
C20orf196	YES	YES	YES
C20orf197	NO	NO	NO
C20orf202	YES	NO	NO
C20orf203	NO	NO	NO
C20orf24	YES	YES	YES
C20orf27	YES	YES	YES
C20orf96	YES	YES	YES
C21orf2	YES	YES	YES
C21orf33	YES	YES	YES
C21orf58	YES	YES	YES
C21orf59	YES	YES	NO
C21orf62	NO	YES	NO
C21orf91	YES	YES	YES
C22orf15	YES	NO	NO
C22orf23	YES	NO	YES
C22orf24	NO	NO	NO
C22orf29	YES	YES	YES
C22orf31	NO	NO	NO
C22orf34	YES	NO	YES
C22orf39	YES	YES	YES
C22orf46	YES	YES	YES
C2CD2	YES	YES	YES
C2CD2L	YES	YES	YES
C2CD3	YES	YES	YES
C2CD4A	YES	YES	NO
C2CD4B	YES	YES	YES
C2CD4C	YES	YES	YES
C2CD4D	YES	NO	NO
C2orf15	YES	NO	YES
C2orf16	YES	YES	YES
C2orf27A	YES	NO	NO
C2orf40	YES	YES	NO
C2orf42	YES	YES	YES
C2orf43	YES	YES	YES
C2orf44	YES	YES	YES
C2orf47	YES	YES	YES
C2orf48	YES	NO	NO
C2orf49	YES	YES	YES
C2orf50	NO	NO	NO
C2orf54	YES	YES	YES
C2orf57	NO	NO	NO
C2orf66	NO	NO	NO
C2orf68	YES	YES	YES
C2orf69	YES	YES	YES
C2orf70	NO	NO	NO
C2orf71	NO	NO	NO
C2orf72	YES	YES	YES
C2orf73	NO	NO	NO
C2orf76	YES	YES	YES
C2orf78	NO	NO	NO
C2orf80	NO	NO	NO
C2orf81	YES	YES	YES
C2orf82	YES	YES	YES
C2orf83	NO	NO	NO
C2orf88	YES	YES	YES
C3	YES	YES	YES
C3AR1	YES	YES	YES
C3P1	YES	YES	YES
C3orf14	YES	YES	YES
C3orf17	YES	YES	YES
C3orf18	YES	YES	YES
C3orf20	NO	NO	NO
C3orf22	NO	NO	NO
C3orf30	NO	NO	NO
C3orf33	YES	YES	YES
C3orf35	YES	NO	YES
C3orf36	YES	NO	NO
C3orf38	YES	YES	YES
C3orf52	YES	NO	NO
C3orf58	YES	YES	YES
C3orf62	YES	YES	YES
C3orf67	YES	YES	YES
C3orf70	YES	YES	YES
C4A	YES	YES	YES
C4BPA	YES	YES	YES
C4BPB	YES	YES	YES
C4orf19	YES	YES	YES
C4orf22	NO	NO	NO
C4orf26	NO	NO	NO
C4orf27	YES	YES	YES
C4orf29	YES	YES	YES
C4orf3	YES	YES	YES
C4orf32	YES	YES	YES
C4orf33	YES	YES	YES
C4orf36	NO	NO	YES
C4orf46	YES	YES	YES
C4orf47	YES	NO	NO
C4orf48	YES	NO	NO
C5	YES	YES	YES
C5AR1	YES	YES	YES
C5orf15	YES	YES	YES
C5orf22	YES	YES	YES
C5orf24	YES	YES	NO
C5orf28	YES	YES	YES
C5orf30	YES	YES	YES
C5orf34	YES	NO	NO
C5orf38	NO	NO	NO
C5orf42	YES	YES	YES
C5orf45	YES	YES	YES
C5orf46	YES	NO	NO
C5orf47	NO	NO	NO
C5orf49	YES	YES	YES
C5orf51	YES	YES	YES
C5orf52	NO	NO	NO
C5orf56	YES	YES	YES
C5orf58	YES	NO	NO
C5orf60	NO	NO	NO
C6	YES	YES	YES
C6orf1	YES	YES	YES
C6orf10	NO	NO	NO
C6orf106	YES	YES	YES
C6orf118	NO	NO	NO
C6orf132	YES	NO	NO
C6orf136	YES	YES	YES
C6orf141	YES	YES	YES
C6orf15	NO	NO	NO
C6orf163	YES	NO	NO
C6orf165	NO	NO	NO
C6orf195	NO	NO	NO
C6orf201	YES	NO	NO
C6orf203	YES	YES	YES
C6orf222	YES	NO	NO
C6orf223	YES	NO	NO
C6orf226	YES	YES	YES
C6orf25	NO	NO	NO
C6orf47	YES	YES	YES
C6orf48	YES	YES	YES
C6orf52	YES	NO	NO
C6orf58	NO	NO	NO
C6orf62	YES	YES	YES
C6orf89	YES	YES	YES
C7	YES	YES	YES
C7orf25	YES	YES	NO
C7orf26	YES	YES	YES
C7orf31	YES	YES	YES
C7orf33	NO	NO	NO
C7orf34	NO	NO	NO
C7orf43	YES	YES	YES
C7orf49	YES	YES	YES
C7orf50	YES	YES	YES
C7orf55	YES	YES	NO
C7orf57	NO	NO	NO
C7orf60	YES	YES	YES
C7orf61	YES	NO	NO
C7orf65	NO	NO	NO
C7orf69	NO	NO	NO
C7orf71	NO	NO	NO
C8A	YES	YES	YES
C8B	YES	YES	YES
C8G	YES	YES	YES
C8orf22	NO	NO	NO
C8orf31	YES	NO	NO
C8orf33	YES	YES	YES
C8orf34	NO	NO	NO
C8orf37	YES	YES	YES
C8orf4	YES	YES	YES
C8orf44	YES	YES	YES
C8orf46	YES	YES	YES
C8orf48	YES	NO	NO
C8orf58	YES	YES	YES
C8orf59	YES	YES	YES
C8orf76	YES	YES	YES
C9	YES	YES	YES
C9orf106	NO	NO	NO
C9orf114	YES	YES	YES
C9orf116	YES	YES	YES
C9orf117	YES	NO	NO
C9orf129	YES	YES	NO
C9orf131	NO	NO	NO
C9orf135	NO	NO	NO
C9orf139	YES	NO	NO
C9orf142	YES	YES	YES
C9orf152	YES	YES	NO
C9orf153	NO	NO	NO
C9orf156	YES	YES	YES
C9orf16	YES	YES	YES
C9orf163	YES	NO	YES
C9orf170	NO	NO	NO
C9orf172	YES	NO	NO
C9orf173	YES	NO	YES
C9orf24	YES	NO	NO
C9orf3	YES	YES	YES
C9orf40	YES	YES	YES
C9orf41	YES	YES	YES
C9orf43	YES	YES	YES
C9orf47	YES	NO	NO
C9orf50	NO	NO	NO
C9orf57	YES	NO	NO
C9orf64	YES	YES	YES
C9orf69	YES	YES	YES
C9orf72	YES	YES	YES
C9orf78	YES	YES	YES
C9orf84	NO	NO	NO
C9orf85	YES	YES	YES
C9orf89	YES	YES	YES
C9orf9	YES	YES	YES
C9orf91	YES	YES	YES
CA1	YES	NO	NO
CA10	NO	NO	NO
CA11	YES	YES	YES
CA12	YES	NO	NO
CA13	YES	YES	YES
CA14	YES	YES	NO
CA2	YES	YES	YES
CA3	YES	YES	YES
CA4	YES	NO	NO
CA5A	YES	YES	YES
CA5B	YES	YES	YES
CA7	NO	NO	NO
CA8	YES	NO	NO
CA9	YES	YES	YES
CAB39	YES	YES	YES
CAB39L	YES	YES	YES
CABIN1	YES	YES	YES
CABLES1	YES	YES	YES
CABLES2	YES	YES	YES
CABP1	YES	NO	NO
CABP4	YES	NO	NO
CABP7	YES	NO	NO
CABYR	YES	NO	NO
CACHD1	YES	YES	YES
CACNA1A	YES	NO	NO
CACNA1B	NO	NO	NO
CACNA1C	YES	YES	YES
CACNA1D	YES	YES	YES
CACNA1E	YES	NO	NO
CACNA1F	YES	NO	NO
CACNA1G	YES	NO	NO
CACNA1H	YES	YES	YES
CACNA1I	YES	NO	NO
CACNA1S	NO	NO	NO
CACNA2D1	YES	NO	YES
[truncated: 14,780 more rows]

## Sheet: Suppl. Table 3
Supplementary Table 3. List of samples with relevant patient characteristics.
Sample ID	Tissue type	Risk factor	Survival	Stage	Age (in decades)	Gender
unc.edu.032ec32d.66ca.4792.9132.2e61d918c3c2.2633853.rsem.genes.res	Primary_Tumor	HepatitisB		Stage I	4	MALE
unc.edu.038e0d7b.8f46.40fb.bfec.74dab7a6fe59.1192356.rsem.genes.res	Primary_Tumor		Bad	Stage III & IV	4	MALE
unc.edu.04beffef.0cd3.4935.8f2e.9e11c5638973.2096879.rsem.genes.res	Primary_Tumor			Stage II	4	MALE
unc.edu.04ecdbec.f452.4bff.986c.23b414d92252.2155269.rsem.genes.res	Primary_Tumor	Alcohol		Stage III & IV	6	MALE
unc.edu.050080ae.44db.4056.8df1.eae4d9014ac9.2085419.rsem.genes.res	Primary_Tumor	AANO	Bad	Stage III & IV	8	FEMALE
unc.edu.05246bfa.faf4.4d63.9890.88bb6f7a6546.2311164.rsem.genes.res	Primary_Tumor
unc.edu.0559ff1c.6aee.491f.9b58.747732a10755.1173931.rsem.genes.res	Primary_Tumor	HepatitisB		Stage III & IV	2	MALE
unc.edu.0636fc10.cfb4.427b.b3fc.cd9d7c0c7db6.2441010.rsem.genes.res	Primary_Tumor	AANO		Stage III & IV	6	FEMALE
unc.edu.06a52d13.3cb4.4d5f.94ef.55d980562486.1174143.rsem.genes.res	Primary_Tumor			Stage III & IV	7	MALE
unc.edu.07401514.29ef.43a8.8a7f.a4e147852470.1895142.rsem.genes.res	Solid_Tissue_Normal	AANO		Stage II	8	FEMALE
unc.edu.07653b81.7194.4348.8ef9.1a7660c95376.1889046.rsem.genes.res	Solid_Tissue_Normal		Bad	Stage I	6	FEMALE
unc.edu.078cb900.3686.4894.9e1f.cc4bb1e39eae.2657804.rsem.genes.res	Primary_Tumor	HepatitisB		Stage I	4	MALE
unc.edu.0856a2e8.f139.4809.a7c6.29546080c333.2088825.rsem.genes.res	Primary_Tumor	Alcohol		Stage II	7	MALE
unc.edu.087f71fd.fbd5.47c6.92ed.23286b2ed945.2620038.rsem.genes.res	Primary_Tumor	HepatitisB	Good	Stage I	6	MALE
unc.edu.091c332c.1596.4db6.88e7.e40ef85f15dd.1726087.rsem.genes.res	Primary_Tumor		Intermediate	Stage III & IV	7	FEMALE
unc.edu.097f54ce.6270.4e1f.bd7a.f55ed185bead.2306046.rsem.genes.res	Primary_Tumor	Alcohol		Stage III & IV	5	MALE
unc.edu.099fe601.12b3.4e3d.8d01.322ef9ac9e5a.2619662.rsem.genes.res	Primary_Tumor	HepatitisB		Stage II	5	MALE
unc.edu.09c2a2ad.2174.4ebc.b356.628af5e05799.2633300.rsem.genes.res	Primary_Tumor	HepatitisB		Stage I	7	FEMALE
unc.edu.0b20024b.a8dd.4683.9a3b.00fe4cb14f71.1924986.rsem.genes.res	Primary_Tumor	Alcohol		Stage I	8	MALE
unc.edu.0b233eab.4541.4b62.b9ae.baebf672403e.1846282.rsem.genes.res	Primary_Tumor	HepatitisC		Stage I	5	FEMALE
unc.edu.0baf2ded.0f46.4e37.83ae.9e0b99af41c9.2081084.rsem.genes.res	Primary_Tumor	AANO		Stage II	6	MALE
unc.edu.0c31e1a3.2920.48f3.8609.f2e7ecd5ec51.2386421.rsem.genes.res	Primary_Tumor	Alcohol		Stage I	6	MALE
unc.edu.0caa8897.d988.4898.8c6a.c706598b9b94.2308165.rsem.genes.res	Primary_Tumor	Alcohol		Stage II	5	MALE
unc.edu.0e370e53.c3cc.4191.a6f5.68c932ee7641.2620082.rsem.genes.res	Primary_Tumor	HepatitisB		Stage I	7	FEMALE
unc.edu.0fd0cbba.815e.4087.aa44.39c4b271ff49.2085316.rsem.genes.res	Primary_Tumor	Alcohol		Stage III & IV	8	MALE
unc.edu.0fd5e345.f535.42ef.9cf5.0db512d2ad73.2306507.rsem.genes.res	Primary_Tumor		Bad	Stage III & IV	6	MALE
unc.edu.10285abf.91af.443f.8e5e.61b87c003165.2077250.rsem.genes.res	Primary_Tumor	AANO	Intermediate		9	FEMALE
unc.edu.108f1509.bd7e.4a10.8989.f20f7b45bb09.1221455.rsem.genes.res	Primary_Tumor			Stage III & IV	6	FEMALE
unc.edu.11cbdb5a.82fd.471a.9b33.c5c1b9393716.1857559.rsem.genes.res	Primary_Tumor	HepatitisB		Stage II	7	MALE
unc.edu.134b8660.251e.428f.9057.b385b122c5ec.2619600.rsem.genes.res	Primary_Tumor	AlcoholHepatitis		Stage I	7	MALE
unc.edu.136abc20.19ec.4049.96f9.7fe8dcda7029.2397267.rsem.genes.res	Primary_Tumor	HepatitisC		Stage I	7	MALE
unc.edu.137c4106.77b9.4834.a060.6bf0af71ae08.2449078.rsem.genes.res	Primary_Tumor	Alcohol		Stage I	7	MALE
unc.edu.13d4c229.cf05.4fca.a52d.798dc7894ba1.2084149.rsem.genes.res	Solid_Tissue_Normal	AANO	Bad	Stage I	4	MALE
unc.edu.1493a0e1.08ca.4054.b432.f8103e47563c.2504891.rsem.genes.res	Primary_Tumor	Alcohol		Stage I	7	FEMALE
unc.edu.14edee70.32c0.41f3.a8f1.1b641ab548cb.2633357.rsem.genes.res	Primary_Tumor	HepatitisB		Stage III & IV	7	MALE
unc.edu.159b00ee.9db8.4de9.bd94.16e65b917502.2470072.rsem.genes.res	Primary_Tumor	HepatitisC			5	MALE
unc.edu.15a72f2f.83c5.4264.8103.5c3e28445d12.2100156.rsem.genes.res	Primary_Tumor		Bad	Stage II	6	MALE
unc.edu.16336ca0.8d66.4a19.8a1a.3778aac6f291.2101804.rsem.genes.res	Primary_Tumor	Alcohol	Intermediate	Stage III & IV	7	MALE
unc.edu.169bde29.467d.44b1.9260.6dc8cfb1e207.2512727.rsem.genes.res	Primary_Tumor	Alcohol		Stage III & IV	5	MALE
unc.edu.173a2cc4.0d27.4a27.857f.97a0e53fa8d1.2081232.rsem.genes.res	Primary_Tumor	AANO		Stage I	2	MALE
unc.edu.185beb02.4b0d.457c.8eee.4e4c51362feb.2548949.rsem.genes.res	Primary_Tumor	AANO		Stage I	8	FEMALE
unc.edu.19377cf4.aafe.449a.b10b.f637b4eef29f.2084487.rsem.genes.res	Primary_Tumor	Alcohol		Stage III & IV	5	MALE
unc.edu.196f7a32.4d09.4e8b.9aa4.7964baf951d7.1312076.rsem.genes.res	Solid_Tissue_Normal	HepatitisB		Stage I	5	MALE
unc.edu.19c97e3d.f5af.4301.92f4.be8ac9e27427.1195937.rsem.genes.res	Primary_Tumor		Intermediate		7	FEMALE
unc.edu.1be67822.b74f.4321.b7b9.2d85032d3ce6.2249251.rsem.genes.res	Primary_Tumor	AlcoholHepatitis		Stage III & IV	6	MALE
unc.edu.1c2972fc.456c.4567.be96.bde9d39a0b76.1799059.rsem.genes.res	Solid_Tissue_Normal	Alcohol	Intermediate		7	MALE
unc.edu.1c666252.0438.4c4d.bbb8.99a06b90ab76.2535705.rsem.genes.res	Primary_Tumor
unc.edu.1cc4f319.fc1d.46bb.9fbb.469d66bd23f2.1892716.rsem.genes.res	Primary_Tumor	Alcohol		Stage II	8	FEMALE
unc.edu.1dc20bf4.f17d.4b26.88c0.86aff9ddfc7a.2085945.rsem.genes.res	Primary_Tumor	NASH		Stage II	5	FEMALE
unc.edu.1e91fe2c.87a8.44b1.ba40.f8d92d470a40.2619554.rsem.genes.res	Primary_Tumor	AANO		Stage III & IV	6	MALE
unc.edu.1eb7d71a.045d.4c79.8375.100de27caafd.2621518.rsem.genes.res	Primary_Tumor	HepatitisB		Stage I	7	MALE
unc.edu.1ec66ae2.e78a.4eb8.891a.7f8b6b061dca.1881038.rsem.genes.res	Solid_Tissue_Normal	AANO		Stage III & IV	6	FEMALE
unc.edu.1ee97326.1e6c.4c92.ab9f.c4eb6aeb5c46.2640618.rsem.genes.res	Primary_Tumor	HepatitisB		Stage I	5	MALE
unc.edu.1f1a8329.397c.4ec8.a7cc.46ec9c48fa42.1312592.rsem.genes.res	Solid_Tissue_Normal			Stage I	7	MALE
unc.edu.1f676139.c73f.49d7.95c1.f5f955a27669.2513186.rsem.genes.res	Primary_Tumor
unc.edu.1fbb2486.5c98.42af.a8b7.3c771a30702c.2306179.rsem.genes.res	Primary_Tumor	AANO		Stage I	6	MALE
unc.edu.20d6834b.5766.4f4a.b30d.8c14195ec7ed.1191390.rsem.genes.res	Primary_Tumor			Stage II	8	FEMALE
unc.edu.22142880.0e1a.4e12.98b1.2597e9d14def.2084500.rsem.genes.res	Primary_Tumor	AANO		Stage I	8	FEMALE
unc.edu.2242b367.081f.4369.9761.bcd225c05124.2322276.rsem.genes.res	Primary_Tumor	HepatitisC		Stage I	6	MALE
unc.edu.22e11be6.f4ce.47a6.8c50.5eb957834906.2396800.rsem.genes.res	Primary_Tumor	AANO		Stage III & IV	3	MALE
unc.edu.23ac1fcb.a802.468b.8a25.639f2b221aba.2085270.rsem.genes.res	Primary_Tumor	HepatitisC		Stage I	7	MALE
unc.edu.23b47813.7a77.44ca.b650.31a319c1f497.2462776.rsem.genes.res	Primary_Tumor			Stage II	6	MALE
unc.edu.2412baac.c345.465e.9c6e.bd17d3797129.1901616.rsem.genes.res	Primary_Tumor	Alcohol		Stage III & IV	7	MALE
unc.edu.24214ac8.46a2.44c2.9ce8.8514b9c61181.1919444.rsem.genes.res	Primary_Tumor		Bad	Stage III & IV	6	FEMALE
unc.edu.2436079d.3e40.4c50.9f99.85d4a8c2ddac.1798521.rsem.genes.res	Solid_Tissue_Normal	Alcohol	Bad		5	MALE
unc.edu.24863244.1cee.4da9.b730.742a0269ee58.2546160.rsem.genes.res	Primary_Tumor	AANO		Stage I	7	FEMALE
unc.edu.24f42719.6ad5.48fb.b27d.5812c3447b46.1889161.rsem.genes.res	Primary_Tumor	Alcohol		Stage I	7	MALE
unc.edu.25225fb1.c5ff.4edf.9895.11a7aa21d390.2432321.rsem.genes.res	Primary_Tumor			Stage II	6	FEMALE
unc.edu.2599cb92.686e.4939.a97f.c17f2065adcc.2503759.rsem.genes.res	Primary_Tumor	AlcoholHepatitis	Bad	Stage I	6	FEMALE
unc.edu.26e8978a.77bb.459f.b727.51d3fc361670.2314776.rsem.genes.res	Primary_Tumor	Alcohol		Stage I	3	MALE
unc.edu.28e2f8ef.14bf.4965.82a5.1d2e33a19af3.2081167.rsem.genes.res	Primary_Tumor	AANO	Intermediate	Stage III & IV	8	FEMALE
unc.edu.2a624b0d.4dc2.4c00.8984.b256a69643c7.1845876.rsem.genes.res	Primary_Tumor	AANO	Intermediate	Stage I	8	FEMALE
unc.edu.2bbf9181.a71f.4714.b1b5.0d23a47d1306.1920690.rsem.genes.res	Primary_Tumor	Alcohol	Bad	Stage II	4	FEMALE
unc.edu.2c10e17e.58c2.445c.9306.ca22625bdc38.2619992.rsem.genes.res	Primary_Tumor	HepatitisB		Stage I	7	MALE
unc.edu.2c7587fc.5549.4888.abe9.b989e216e9c4.2657865.rsem.genes.res	Primary_Tumor	AlcoholHepatitis		Stage I	7	MALE
unc.edu.2da5bdd2.23ba.4f3f.93f6.90951a889955.1881240.rsem.genes.res	Primary_Tumor	AANO		Stage III & IV	6	FEMALE
unc.edu.2e96d65b.0247.40fc.a0e3.90fcb6feac3d.2097252.rsem.genes.res	Primary_Tumor			Stage I	7	MALE
unc.edu.2eabe1cd.7b0a.4a9f.a26b.c43dd0f61e44.2500168.rsem.genes.res	Primary_Tumor	AANO		Stage II	5	FEMALE
unc.edu.30325cae.b955.45a1.9803.84a42c37d130.2508935.rsem.genes.res	Primary_Tumor	HepatitisB	Surgery	Stage I	8	FEMALE
unc.edu.3101309f.f0e5.42d8.88ca.a44d37d240f0.2100877.rsem.genes.res	Primary_Tumor	AANO	Good	Stage I	3	MALE
unc.edu.31c9c8be.6cde.4db6.b9fd.6173b41bedc8.2081152.rsem.genes.res	Primary_Tumor			Stage II	5	MALE
unc.edu.31ca8dd5.ebff.496f.b9ea.e62a96449238.2491970.rsem.genes.res	Primary_Tumor	AlcoholHepatitis		Stage I	5	MALE
unc.edu.3213d854.0c94.4958.94e6.d3ada06b0ed2.2640320.rsem.genes.res	Primary_Tumor	HepatitisB	Bad	Stage I	6	FEMALE
unc.edu.327757e4.c3b3.4be0.bdbf.2ad718f92da0.2489878.rsem.genes.res	Primary_Tumor	Alcohol	Bad	Stage II	8	FEMALE
unc.edu.32faf34e.96a7.4668.9edb.a9addeceda95.1312696.rsem.genes.res	Primary_Tumor			Stage II	6	FEMALE
unc.edu.33a8bccc.6989.4882.828b.1d8c0b5aa91a.2503803.rsem.genes.res	Primary_Tumor	HepatitisB		Stage II	4	MALE
unc.edu.33b64021.96cf.4916.92db.948b9a767d1b.2478063.rsem.genes.res	Primary_Tumor	Alcohol		Stage III & IV	7	MALE
unc.edu.33da53e2.4fc2.4689.a651.1c596481af74.1858239.rsem.genes.res	Primary_Tumor	HepatitisB		Stage I	6	MALE
unc.edu.3470b46c.4f18.47fe.a18f.f98c97e8996a.2246519.rsem.genes.res	Primary_Tumor	HepatitisC		Stage II	7	FEMALE
unc.edu.3497c0d8.c7b0.43ca.92a2.30ea6cd61bde.1201105.rsem.genes.res	Solid_Tissue_Normal		Intermediate		8	MALE
unc.edu.34982e2a.db69.4bc1.ac82.39ea181190d2.2381865.rsem.genes.res	Primary_Tumor	HepatitisC		Stage I	6	MALE
unc.edu.34dd06ab.c00e.4e24.8c92.eae9c430216a.2640001.rsem.genes.res	Primary_Tumor	AlcoholHepatitis		Stage I	6	MALE
unc.edu.35c7281c.ffe6.4fc4.b3de.da4f6a113397.2439983.rsem.genes.res	Primary_Tumor		Intermediate	Stage II	7	MALE
unc.edu.362c086d.ce73.408a.afcf.f129d54af1e9.2102005.rsem.genes.res	Primary_Tumor	AANO	Intermediate	Stage I	6	FEMALE
unc.edu.366c514e.877d.4aa6.bb14.610c8a93191b.2234936.rsem.genes.res	Primary_Tumor	Alcohol			7	MALE
unc.edu.36bb7b6e.9a6f.4215.b362.93b6db73c819.2081050.rsem.genes.res	Primary_Tumor	Alcohol	Good	Stage III & IV	8	MALE
unc.edu.377c868a.4176.4c2b.b1bb.9f97b8d85739.2658581.rsem.genes.res	Primary_Tumor	AlcoholHepatitis	Surgery	Stage II	6	MALE
unc.edu.388a996e.0fb1.4274.905d.074ff0058d80.1171824.rsem.genes.res	Primary_Tumor		Bad	Stage I	6	FEMALE
unc.edu.38bb0662.ec22.4b4f.9264.69957e582b33.2085807.rsem.genes.res	Primary_Tumor	HepatitisC		Stage III & IV	5	MALE
unc.edu.392aa482.9a49.403c.817e.7b429e1d82f9.2641191.rsem.genes.res	Primary_Tumor	HepatitisB		Stage I	7	FEMALE
unc.edu.3bf58509.d849.492e.85cc.665f1db2ccc7.2084284.rsem.genes.res	Primary_Tumor		Bad	Stage III & IV	4	MALE
unc.edu.3c1b3db3.89b5.479d.8ddf.4765b46934f4.2640821.rsem.genes.res	Primary_Tumor	NASH		Stage I	7	MALE
unc.edu.3c6ca697.64ab.43d8.99ab.10ecbc0e8313.2620704.rsem.genes.res	Primary_Tumor	HepatitisB	Surgery	Stage I	7	MALE
unc.edu.3d0d0f6b.4caa.4c53.b971.17466f076e95.1172680.rsem.genes.res	Primary_Tumor	HepatitisB	Bad	Stage III & IV	4	MALE
unc.edu.3d39e165.1def.4a5e.b011.b2ceb033d415.2084365.rsem.genes.res	Primary_Tumor	AANO	Bad	Stage I	4	MALE
unc.edu.3e1411dc.8c6d.4a87.bb4f.44ef5ff8761b.1846207.rsem.genes.res	Solid_Tissue_Normal	Alcohol		Stage I	7	MALE
unc.edu.3e205fbf.b9e5.470d.9c6f.68ff88640c45.2660032.rsem.genes.res	Primary_Tumor			Stage III & IV	2	FEMALE
unc.edu.3e6d35a3.3a10.4629.a316.8df8cc951678.2635569.rsem.genes.res	Primary_Tumor	HepatitisB		Stage II	5	MALE
unc.edu.3f4ab9a7.3a43.4601.a21f.2ee63b10efee.2096754.rsem.genes.res	Primary_Tumor	Alcohol	Good		5	FEMALE
unc.edu.3fea9924.e623.43ef.a003.0821bf2e3013.2620385.rsem.genes.res	Primary_Tumor	HepatitisB		Stage I	6	MALE
unc.edu.41d56421.a998.43b9.b319.18535315c820.2088375.rsem.genes.res	Primary_Tumor	AANO	Bad	Stage III & IV	6	FEMALE
unc.edu.41e90e6f.0afe.433e.a13d.cc5fc758c55b.2084004.rsem.genes.res	Primary_Tumor	AANO	Surgery	Stage II	8	MALE
unc.edu.42e83563.54b2.4848.b657.6367e71eac65.2138736.rsem.genes.res	Primary_Tumor			Stage I	7	MALE
unc.edu.42f6b380.6c70.41ec.bac2.54fec52b4a49.2470554.rsem.genes.res	Primary_Tumor	AANO		Stage III & IV	7	MALE
unc.edu.43426760.46b7.422e.ab1b.d29d6c2ee21e.1846190.rsem.genes.res	Primary_Tumor	HepatitisC	Surgery	Stage I	6	MALE
unc.edu.439c718c.5d13.4516.9343.0a0b8c5869c4.2620245.rsem.genes.res	Primary_Tumor	HepatitisB		Stage I	5	MALE
unc.edu.43a21e6a.8b4e.4589.9236.0835dd7d7a00.2080913.rsem.genes.res	Primary_Tumor	HepatitisC		Stage I	5	MALE
unc.edu.440b70b1.0313.4c54.bfb4.e1f44a336aba.2101420.rsem.genes.res	Primary_Tumor	Alcohol		Stage III & IV	7	MALE
unc.edu.443ec308.d974.4e36.96f4.b7c0101bf5d5.2389703.rsem.genes.res	Primary_Tumor	AANO		Stage III & IV	6	FEMALE
unc.edu.45684bfb.a8c1.4224.a632.a93aa7f70b47.1798325.rsem.genes.res	Primary_Tumor	Alcohol	Intermediate		7	MALE
unc.edu.459ab827.f9c7.4b30.9b6a.86bee706c6e0.1923014.rsem.genes.res	Primary_Tumor			Stage II	6	MALE
unc.edu.45baf47b.b48d.44b4.b97d.1e2955a91f1c.2640121.rsem.genes.res	Primary_Tumor
unc.edu.469f052a.477e.498a.ba3b.f288dcbc306f.1201019.rsem.genes.res	Solid_Tissue_Normal		Intermediate		7	FEMALE
unc.edu.46deaeee.1e58.4eae.8aaf.94500ec4a6de.1842421.rsem.genes.res	Primary_Tumor	Alcohol		Stage II	7	FEMALE
unc.edu.4850e928.80c5.4ad3.9291.2e9d80fde8c6.1950054.rsem.genes.res	Primary_Tumor		Bad	Stage I	8	MALE
unc.edu.485b184d.15f1.4858.9e06.330d5258cfff.1278813.rsem.genes.res	Solid_Tissue_Normal			Stage II	8	FEMALE
unc.edu.49d7b78f.7841.4969.b063.5bc57099283c.2633784.rsem.genes.res	Primary_Tumor	HepatitisB		Stage I	5	MALE
unc.edu.49d9e652.b4e1.4858.b21e.256c17623f50.2089595.rsem.genes.res	Primary_Tumor			Stage II	7	MALE
unc.edu.4aced91c.f8c4.4eb7.8911.4924c1ffcd99.2505629.rsem.genes.res	Primary_Tumor	HepatitisB		Stage II	6	MALE
unc.edu.4b2926c2.e50c.43ed.93df.a85901fcf0a2.2267278.rsem.genes.res	Primary_Tumor	HepatitisC			6	MALE
unc.edu.4cda696b.42da.43fd.9f6f.95dfc748a0ca.1894253.rsem.genes.res	Primary_Tumor	AANO	Bad	Stage I	8	MALE
unc.edu.4d49b039.f1fa.4892.8439.4155e72dd7c5.1193004.rsem.genes.res	Solid_Tissue_Normal		Bad		7	FEMALE
unc.edu.4e27ce05.b76a.4d5a.b070.78c508f509a3.1728089.rsem.genes.res	Primary_Tumor	HepatitisB	Bad	Stage II	2	MALE
unc.edu.4e8c2054.b8f7.4754.b42d.4714edcee3c7.1222918.rsem.genes.res	Primary_Tumor	HepatitisB	Good	Stage II	7	MALE
unc.edu.4ed5467c.be43.4125.a6c4.7b7aad6ea5f6.2233283.rsem.genes.res	Primary_Tumor		Bad	Stage I	7	FEMALE
unc.edu.4fd1e10d.c21a.49f8.9d77.a5aa7850d883.1861610.rsem.genes.res	Primary_Tumor	Alcohol		Stage I	6	MALE
unc.edu.5055524c.95b9.40d3.a373.401ce12ec223.2510341.rsem.genes.res	Primary_Tumor	NASH		Stage II	6	MALE
unc.edu.51d59e9b.2f54.4a54.b5f5.81376be2eb82.1900945.rsem.genes.res	Primary_Tumor	AANO		Stage II	8	FEMALE
unc.edu.5343646d.bb46.4acc.9361.7432813a886f.1860522.rsem.genes.res	Primary_Tumor	HepatitisC		Stage II	7	FEMALE
unc.edu.53796be6.1c87.448a.9928.3c640e9d3414.2448796.rsem.genes.res	Primary_Tumor
unc.edu.5381c623.bc22.4f71.8ce1.4f8a4d354826.2658860.rsem.genes.res	Primary_Tumor	AlcoholHepatitis		Stage I	6	MALE
unc.edu.54315bb5.c78e.4b9c.b9c1.8d0a944a854f.1311811.rsem.genes.res	Primary_Tumor			Stage II	5	MALE
unc.edu.5453b1a0.b5c0.4d85.95b4.4591fdf05874.1222781.rsem.genes.res	Primary_Tumor	HepatitisC		Stage I	6	MALE
unc.edu.5573955b.f0ec.4cfe.ad02.4f9f91693770.1919085.rsem.genes.res	Solid_Tissue_Normal	AANO	Bad	Stage III & IV	6	MALE
unc.edu.55844917.3a31.4f8b.a955.14ca0f139368.2620505.rsem.genes.res	Primary_Tumor	AANO		Stage II	6	MALE
unc.edu.56e6f602.0afb.434e.b28e.665d923ad781.2084194.rsem.genes.res	Primary_Tumor	AANO	Good	Stage II	7	FEMALE
unc.edu.577cf129.d44e.4dda.bc23.bcbe2c55cfcc.2621572.rsem.genes.res	Primary_Tumor	HepatitisB	Bad	Stage I	5	MALE
unc.edu.578e5ec2.7091.4f3e.a440.1fcd5585a704.1941742.rsem.genes.res	Primary_Tumor	AANO	Bad	Stage III & IV	6	MALE
unc.edu.57f193de.ae4f.4ac9.aab2.a5e275b3501e.2634583.rsem.genes.res	Primary_Tumor	HepatitisB	Good	Stage I	6	MALE
unc.edu.58067780.a21b.4eeb.b061.caef50ea0650.2084344.rsem.genes.res	Solid_Tissue_Normal	AANO		Stage I	8	FEMALE
unc.edu.59b320d5.a277.4723.b9f0.d1e7fe2a20af.2081468.rsem.genes.res	Primary_Tumor	AANO		Stage III & IV	7	FEMALE
unc.edu.5a1a1f96.bf4f.415d.b2a2.4481a72914cf.1222004.rsem.genes.res	Solid_Tissue_Normal	HepatitisC		Stage I	6	MALE
unc.edu.5abe35ae.90bf.411e.b96f.b92c00718696.2255214.rsem.genes.res	Primary_Tumor	HepatitisC			8	MALE
unc.edu.5b1b9e38.e00a.462b.976a.c540c13718ca.1311589.rsem.genes.res	Primary_Tumor	AANO		Stage III & IV	7	MALE
unc.edu.5b1caa21.6281.47b4.b11f.fbe5458f1ffb.2639990.rsem.genes.res	Primary_Tumor	AlcoholHepatitis		Stage I	5	MALE
unc.edu.5b37433a.6415.497f.bf36.0f0b5c2ad21e.1221409.rsem.genes.res	Solid_Tissue_Normal	NASH	Surgery	Stage I	7	MALE
unc.edu.5b8cde2d.a8bf.4f84.b4c4.9515a2b97226.2508636.rsem.genes.res	Primary_Tumor	AlcoholHepatitis		Stage I	7	MALE
unc.edu.5bd6ca42.16ca.484f.877f.cda4fb3f93a8.2083875.rsem.genes.res	Primary_Tumor		Bad	Stage III & IV	7	MALE
unc.edu.5be075bb.9fa0.4821.8e61.672f28e2b833.2640225.rsem.genes.res	Primary_Tumor			Stage I	7	MALE
unc.edu.5c6d857a.55c1.4365.b8de.bde7e769ce77.2081659.rsem.genes.res	Primary_Tumor	AANO		Stage I	8	FEMALE
unc.edu.5d587eff.228f.49e0.a132.da031a81ad0b.2434608.rsem.genes.res	Primary_Tumor	AlcoholHepatitis		Stage I	5	MALE
unc.edu.5d93dde1.846e.4ba9.b27e.107a9570deed.2268092.rsem.genes.res	Primary_Tumor	AlcoholHepatitis		Stage II	6	MALE
unc.edu.5da8b83f.c43b.46c3.9667.022d7e0a6f2b.1221055.rsem.genes.res	Primary_Tumor	AANO	Bad	Stage I	6	FEMALE
unc.edu.5eeb70ae.b09e.4b6d.80f1.23ed3e20b33c.2502101.rsem.genes.res	Primary_Tumor
unc.edu.602123eb.3790.4882.b8b1.f118838d3027.2085214.rsem.genes.res	Primary_Tumor	HepatitisC		Stage I	6	MALE
unc.edu.608bf540.a094.441e.9329.9e759ff5d84d.1893576.rsem.genes.res	Solid_Tissue_Normal		Intermediate	Stage III & IV	5	FEMALE
unc.edu.60f5dada.7b3d.49b8.8a96.f2143e1d4c71.2446249.rsem.genes.res	Primary_Tumor	AANO	Bad	Stage I	7	MALE
unc.edu.61fcdecf.52ca.465a.b8f1.262b6540117f.1893975.rsem.genes.res	Solid_Tissue_Normal	Alcohol		Stage II	8	FEMALE
unc.edu.62a6d38d.34a2.4d06.962f.95cc89d582d4.1221358.rsem.genes.res	Primary_Tumor	NASH	Intermediate	Stage I	6	FEMALE
unc.edu.63a48c81.2b6c.4f68.a76b.69ff2fc449ed.1176121.rsem.genes.res	Primary_Tumor	AANO		Stage III & IV	5	MALE
unc.edu.64842a3f.2584.4d55.9e6c.bb976485476a.2488167.rsem.genes.res	Primary_Tumor	HepatitisB		Stage I	5	MALE
unc.edu.654a532f.71be.4ce2.9102.e73dde083ab1.2441660.rsem.genes.res	Primary_Tumor	HepatitisB		Stage III & IV	5	FEMALE
unc.edu.658b2281.9818.48dc.846d.8cad2bae42f0.2085892.rsem.genes.res	Primary_Tumor	AANO		Stage II	6	FEMALE
unc.edu.6624447f.0954.4488.b8f7.2e73162ef22b.2640637.rsem.genes.res	Primary_Tumor	HepatitisB		Stage I	6	MALE
unc.edu.66811a13.8463.429b.87ae.298455ee961a.1841759.rsem.genes.res	Solid_Tissue_Normal	Alcohol			7	MALE
unc.edu.676d126f.b0c7.4c79.b4b6.852207b31437.2500476.rsem.genes.res	Primary_Tumor
unc.edu.68f75980.9246.46b2.82d2.41abd9a72998.1209489.rsem.genes.res	Primary_Tumor	Alcohol	Intermediate		8	MALE
unc.edu.699fc209.b99a.48f4.a8c5.ace6ca7e30a6.1857456.rsem.genes.res	Primary_Tumor	HepatitisC		Stage II	5	MALE
unc.edu.6a169722.0dcb.4df7.82c5.8f8b7a512d32.1846380.rsem.genes.res	Primary_Tumor	AANO	Bad	Stage I	7	MALE
unc.edu.6a2cafbb.2824.4727.b950.0c2bdcf26358.2081178.rsem.genes.res	Primary_Tumor	HepatitisC		Stage II	5	FEMALE
unc.edu.6aafc1f6.257e.4105.b032.457bcc52dc1b.2634619.rsem.genes.res	Primary_Tumor	Alcohol		Stage I	6	MALE
unc.edu.6af2d20a.bab8.4f0c.ac22.c1454619ef46.2147825.rsem.genes.res	Primary_Tumor		Surgery	Stage I	8	FEMALE
unc.edu.6b57a5b6.2306.493a.aecf.0de8d2f098a8.2505774.rsem.genes.res	Primary_Tumor	HepatitisB		Stage I	4	MALE
unc.edu.6b62b19f.8a09.4042.83e9.f86399aac7d1.2634015.rsem.genes.res	Primary_Tumor	AlcoholHepatitis		Stage I	5	MALE
unc.edu.6bda7fe9.c8e8.4f79.8e4b.015ca56760b0.2512343.rsem.genes.res	Primary_Tumor	HepatitisB		Stage II	4	MALE
unc.edu.6c2960e2.ad7a.4c08.a453.1bf747483d42.2633969.rsem.genes.res	Primary_Tumor			Stage I	7	FEMALE
unc.edu.6c3a4f09.1862.4fed.9977.759ec00a5aeb.2619626.rsem.genes.res	Primary_Tumor	HepatitisB	Good	Stage I	5	MALE
unc.edu.6cf6f149.a805.4f83.90cc.a3cf6eee7317.2633200.rsem.genes.res	Primary_Tumor			Stage II	7	MALE
unc.edu.6cff6851.4d3c.479d.a83a.e579953f6b18.1221124.rsem.genes.res	Primary_Tumor	HepatitisC	Intermediate	Stage II	4	MALE
unc.edu.6d979d21.8d92.40aa.a19f.f4a6c55384cf.2502579.rsem.genes.res	Primary_Tumor	Alcohol	Intermediate	Stage I	6	MALE
unc.edu.6d9b3d3a.2dd0.477e.aaf2.504ecd6c3de3.1846089.rsem.genes.res	Solid_Tissue_Normal	AANO	Good	Stage I	8	FEMALE
unc.edu.6dcfd83a.74cb.447c.ab0d.40894fa9d359.1188095.rsem.genes.res	Primary_Tumor	HepatitisB	Intermediate	Stage III & IV	7	MALE
unc.edu.6dd11614.cfb8.46ae.ad65.75fb407306e4.2633608.rsem.genes.res	Primary_Tumor	AlcoholHepatitis		Stage I	4	MALE
unc.edu.6f393dc9.7002.4fa7.8d05.c390e95e81e0.1919337.rsem.genes.res	Primary_Tumor	AANO	Intermediate	Stage III & IV	3	FEMALE
unc.edu.6f3f7f73.b031.424e.ba7c.263f802dd6cf.2508979.rsem.genes.res	Primary_Tumor	AANO		Stage I	6	FEMALE
unc.edu.6fca2b4e.2aa2.42bb.9991.b0a69e6155cd.1943591.rsem.genes.res	Solid_Tissue_Normal		Bad	Stage I	8	MALE
unc.edu.6fdf4f1c.5fac.46b4.bb5c.c23dae9bf215.2448767.rsem.genes.res	Primary_Tumor	Alcohol		Stage III & IV	6	MALE
unc.edu.700bf3b6.dff8.4de7.877f.1c742620f896.2497137.rsem.genes.res	Primary_Tumor	AANO		Stage I	6	FEMALE
unc.edu.7095ba1c.4133.4612.86bf.c3b4dea188ba.2640529.rsem.genes.res	Primary_Tumor	HepatitisB		Stage I	5	MALE
unc.edu.73769c40.ad9d.4b11.925e.46e3e762d3f4.2658490.rsem.genes.res	Primary_Tumor		Good	Stage III & IV	5	MALE
unc.edu.73815125.e38b.4244.99f0.e630c6ea5fff.2633752.rsem.genes.res	Primary_Tumor	HepatitisB	Bad	Stage II	5	MALE
unc.edu.7796772d.d52f.4909.ae88.e961e827c962.2315880.rsem.genes.res	Primary_Tumor	HepatitisC		Stage II	7	MALE
unc.edu.78a9c934.1a9a.42a4.95ba.c99565afccd0.2440347.rsem.genes.res	Primary_Tumor	NASH			7	FEMALE
unc.edu.78eb93c7.0300.4f16.ab32.7489715e3353.1221400.rsem.genes.res	Solid_Tissue_Normal	HepatitisC		Stage III & IV	7	MALE
unc.edu.7ac6a0a3.3c2a.4e47.a248.690ac73d4593.2619739.rsem.genes.res	Primary_Tumor	HepatitisB		Stage II	4	MALE
unc.edu.7b0d0cd1.3770.4e1c.9a64.93e41825a3b7.2512701.rsem.genes.res	Primary_Tumor	Alcohol	Bad	Stage III & IV	6	MALE
unc.edu.7cbc59c1.c767.4b50.a6fe.fc3e3365b5cf.2484496.rsem.genes.res	Primary_Tumor
unc.edu.7d467df3.8ea8.4979.a609.775baef7a680.2503249.rsem.genes.res	Primary_Tumor	HepatitisB			7	MALE
unc.edu.7d73dcf5.7ddc.4df8.82f8.19fbb1f719ed.1172523.rsem.genes.res	Primary_Tumor			Stage I	2	FEMALE
unc.edu.7de41172.ca92.4cb9.b7de.b92fbeb5b3ef.2434984.rsem.genes.res	Primary_Tumor	AANO		Stage III & IV	5	FEMALE
unc.edu.7e48e392.4196.4188.bb39.bba65e88c2d5.1892741.rsem.genes.res	Primary_Tumor	HepatitisB		Stage III & IV	5	MALE
unc.edu.7e61e7f1.2c5e.45e4.a0cc.b0ab27c29bc3.2484670.rsem.genes.res	Primary_Tumor
unc.edu.7e6e755a.5503.4729.a3f4.249183687647.1846334.rsem.genes.res	Primary_Tumor	Alcohol		Stage I	7	MALE
unc.edu.7f765ffb.6d9d.4cfe.a5b6.8a83d8839d42.2148123.rsem.genes.res	Primary_Tumor	AANO		Stage I	7	MALE
unc.edu.809db606.7929.48aa.ae6b.c2c9597a31c7.2083478.rsem.genes.res	Solid_Tissue_Normal	AANO	Good	Stage II	7	FEMALE
unc.edu.811d94b6.2802.44ff.915f.7344886d93bb.2326812.rsem.genes.res	Primary_Tumor	HepatitisB		Stage I	5	FEMALE
unc.edu.818ed3ec.2c9c.41cc.8c01.18c9a95e9a02.2086115.rsem.genes.res	Primary_Tumor	Alcohol		Stage I	6	MALE
unc.edu.81b1e9c2.4184.42bd.86ac.a8452d7ca9ec.2513240.rsem.genes.res	Primary_Tumor	AANO		Stage III & IV	4	FEMALE
unc.edu.82ac64bb.6cca.4f17.942a.3108995245a0.1842291.rsem.genes.res	Primary_Tumor	AANO		Stage I	7	FEMALE
unc.edu.830be6d6.82f7.4085.88a4.060f01c267fb.2100709.rsem.genes.res	Primary_Tumor		Good	Stage I	6	MALE
unc.edu.847c0750.c025.4c3d.be34.3721eff0b1b7.2315784.rsem.genes.res	Primary_Tumor	AANO		Stage II	6	MALE
unc.edu.848b19c6.7761.48b9.9f22.ab31d5aadba1.2620314.rsem.genes.res	Primary_Tumor	HepatitisB		Stage III & IV	4	FEMALE
unc.edu.84c348d8.a1a8.4ffe.938d.3a6789004e7a.2447691.rsem.genes.res	Primary_Tumor	AANO		Stage I	5	MALE
unc.edu.84d26646.771b.4d61.95a1.61c695c9f6fc.2658276.rsem.genes.res	Primary_Tumor	HepatitisB	Bad	Stage I	5	MALE
unc.edu.84f24356.27a3.4321.a58d.f1f6b135c954.1889596.rsem.genes.res	Primary_Tumor	Alcohol		Stage II	8	FEMALE
unc.edu.859c895b.14f8.4155.9b35.bf6e7abb2c5d.2441350.rsem.genes.res	Primary_Tumor	AANO		Stage I	7	MALE
unc.edu.859fc4fb.40f5.40ce.8784.13eae0fa446a.1858025.rsem.genes.res	Primary_Tumor	HepatitisB		Stage I	6	MALE
unc.edu.86cde8fe.ca8b.47f6.b121.df5a05d3ec4c.1919482.rsem.genes.res	Primary_Tumor	Alcohol		Stage III & IV	6	MALE
unc.edu.86eb0a1e.45f3.4bc1.a2f8.6e369292b113.2324149.rsem.genes.res	Primary_Tumor	AlcoholHepatitis		Stage III & IV	6	MALE
unc.edu.86f6c86d.d218.4721.86fd.1dd70ee454eb.2507766.rsem.genes.res	Primary_Tumor	AlcoholHepatitis			6	MALE
unc.edu.887e3dc8.2c4b.4b56.b43a.fc2b0ba4e478.1842006.rsem.genes.res	Primary_Tumor	Alcohol			7	MALE
unc.edu.896ab3e0.3ea4.4459.b0bf.9ccd6b74578c.2147143.rsem.genes.res	Primary_Tumor	AANO	Bad	Stage II	8	FEMALE
unc.edu.898a30f1.75df.4503.a586.c2cb43fe1db9.2640583.rsem.genes.res	Primary_Tumor	AANO		Stage III & IV	6	MALE
unc.edu.89ad7202.565f.4459.a1ca.946dd27d07b7.2659845.rsem.genes.res	Primary_Tumor	HepatitisB		Stage I	5	MALE
unc.edu.8a1c649e.43ae.4024.83d5.7ec8da50667f.2381322.rsem.genes.res	Primary_Tumor	AlcoholHepatitis	Bad	Stage I	7	MALE
unc.edu.8a5081d6.358e.4e94.a794.5d9fcdf467fb.2488635.rsem.genes.res	Primary_Tumor	AlcoholHepatitis	Bad	Stage II	7	MALE
unc.edu.8a5804cb.d45f.4a6c.b7a0.af505b4b4237.2470050.rsem.genes.res	Primary_Tumor	NASH			6	FEMALE
unc.edu.8b3062fd.dd51.4bc0.a858.6783b3b5fe08.1197292.rsem.genes.res	Primary_Tumor			Stage III & IV	7	MALE
unc.edu.8bc6822e.7701.4719.a42a.3b7916cde80b.2388296.rsem.genes.res	Primary_Tumor		Bad	Stage III & IV	7	MALE
unc.edu.8cb97760.f404.486a.9957.f90d1026bc08.2249823.rsem.genes.res	Primary_Tumor
unc.edu.8d017f32.1008.4312.b94e.a98be428973f.2308239.rsem.genes.res	Primary_Tumor	Alcohol		Stage III & IV	6	MALE
unc.edu.8d1c5ea4.08dd.4f4f.9876.ca5316e233b5.2091557.rsem.genes.res	Primary_Tumor	Alcohol		Stage III & IV	6	FEMALE
unc.edu.8d639a44.445c.440c.8452.bafba2df33fc.2640079.rsem.genes.res	Primary_Tumor			Stage I	6	FEMALE
unc.edu.8e48cff2.5edd.4ce6.9531.5dc594ae78ff.1889331.rsem.genes.res	Solid_Tissue_Normal	AANO		Stage III & IV	7	FEMALE
unc.edu.8e70d12c.38fd.4da2.ad1e.b7f860959aa2.1185757.rsem.genes.res	Solid_Tissue_Normal	NASH	Intermediate	Stage I	6	FEMALE
unc.edu.8f0b105f.e2de.4433.bd6a.dd81cb6c0c93.2534667.rsem.genes.res	Primary_Tumor
unc.edu.8f1e9042.ffcf.44b4.9854.7f7be7e92f24.2442048.rsem.genes.res	Primary_Tumor	HepatitisC	Bad	Stage III & IV	7	MALE
unc.edu.8f27c933.b86c.4d95.8d17.75f0861ecc10.2640498.rsem.genes.res	Primary_Tumor	AlcoholHepatitis		Stage III & IV	7	MALE
unc.edu.90779b87.ec28.4c54.b98e.3d70e132b7b3.2077731.rsem.genes.res	Primary_Tumor			Stage I	5	MALE
unc.edu.914e6f58.48b5.40aa.9336.69166bd6970b.2307490.rsem.genes.res	Primary_Tumor	Alcohol		Stage III & IV	6	MALE
unc.edu.920735ec.0932.408d.8132.8a30ba8aa160.2147751.rsem.genes.res	Primary_Tumor	AANO		Stage III & IV	5	FEMALE
unc.edu.92462e76.eed1.4eab.8c38.4cf9897be417.1889659.rsem.genes.res	Solid_Tissue_Normal	AANO	Bad	Stage I	8	MALE
unc.edu.92802474.4e5b.46c9.a000.a4451ad43582.1171255.rsem.genes.res	Primary_Tumor	NASH	Surgery	Stage I	7	MALE
unc.edu.92c0e4e0.e7a5.486b.82f9.ba7621a10b83.1798691.rsem.genes.res	Primary_Tumor		Intermediate	Stage III & IV	5	FEMALE
unc.edu.931985c4.6972.4fa5.9890.ba58b4ab3b6a.2658427.rsem.genes.res	Primary_Tumor	HepatitisB	Good	Stage I	4	MALE
unc.edu.932e8866.4903.4541.a239.8318abbca064.2389321.rsem.genes.res	Primary_Tumor	AANO		Stage II	5	FEMALE
unc.edu.946a3961.1616.4f45.a10a.2c6778491fb9.2489574.rsem.genes.res	Primary_Tumor	AlcoholHepatitis		Stage I	7	MALE
unc.edu.959e5067.014b.4a33.92d6.6827383efb00.2510555.rsem.genes.res	Primary_Tumor	Alcohol		Stage I	6	FEMALE
unc.edu.95cdfdf7.26d2.41b6.bac7.a6305a91ec3c.1313126.rsem.genes.res	Primary_Tumor	HepatitisB		Stage I	5	MALE
unc.edu.96863e50.5c9b.4bee.8870.8c938aa66633.2315230.rsem.genes.res	Primary_Tumor	Alcohol		Stage II	6	MALE
unc.edu.972a081e.7a07.4b85.93d9.b58ad38229f7.2657774.rsem.genes.res	Primary_Tumor	AlcoholHepatitis		Stage I	6	MALE
unc.edu.97a9402f.537a.4767.bee3.72e1bebcdd97.1844221.rsem.genes.res	Primary_Tumor	AANO		Stage III & IV	4	MALE
unc.edu.9800881e.b8ee.4e3f.83fc.f5d7d6b31259.2316586.rsem.genes.res	Primary_Tumor	AANO		Stage II	2	FEMALE
unc.edu.9815693f.418d.4517.9a7e.5c708c157b0c.1846248.rsem.genes.res	Solid_Tissue_Normal	AANO	Intermediate	Stage I	8	FEMALE
unc.edu.99fb714e.01a3.4aa0.8792.39df3be95a1d.2449624.rsem.genes.res	Primary_Tumor	AANO	Bad	Stage I	8	FEMALE
unc.edu.9aa788e8.ff29.49a1.bec4.282c728de83e.2620585.rsem.genes.res	Primary_Tumor	AlcoholHepatitis		Stage I	4	MALE
unc.edu.9ac9a050.720a.45bc.94d4.87802c8f0aba.1896182.rsem.genes.res	Primary_Tumor	Alcohol		Stage III & IV	8	MALE
unc.edu.9bfa35f8.31cf.4644.b860.b7aba3de3e5d.2620202.rsem.genes.res	Primary_Tumor	AANO	Bad	Stage II	6	FEMALE
unc.edu.9c49cf78.bf9b.4562.a8c1.9e8e4203b548.2147302.rsem.genes.res	Primary_Tumor	Alcohol		Stage III & IV	4	MALE
unc.edu.9d462109.5858.4282.abc2.81282089bc6a.1859970.rsem.genes.res	Primary_Tumor	HepatitisB		Stage I	6	FEMALE
unc.edu.9db8d89d.ef37.49a5.81ed.3ae95aa3c920.2660717.rsem.genes.res	Primary_Tumor		Good	Stage II	8	MALE
unc.edu.9e1bd81b.74bb.4909.ba0d.1e6bdf98b066.2508006.rsem.genes.res	Primary_Tumor			Stage I	7	FEMALE
unc.edu.9e3df1b0.dba1.4423.976e.99aab5b7d5e2.1943616.rsem.genes.res	Solid_Tissue_Normal	AANO	Bad	Stage II	8	MALE
unc.edu.9fc02f84.548e.42a4.8857.717cd8426575.2087334.rsem.genes.res	Primary_Tumor	AlcoholHepatitis		Stage I	6	MALE
unc.edu.a18a49c7.e3e8.422a.b8e5.e5632604191a.2322495.rsem.genes.res	Primary_Tumor	AANO		Stage II	2	MALE
unc.edu.a2367aee.0cd5.473e.b799.77970c0ceea3.2083461.rsem.genes.res	Primary_Tumor	AANO	Good	Stage III & IV	7	FEMALE
unc.edu.a23fd611.d413.4ea7.9061.8caeba4b39ff.2322315.rsem.genes.res	Primary_Tumor	AANO		Stage II	6	FEMALE
unc.edu.a27a9d35.4804.4b24.8889.4128e4434487.2461993.rsem.genes.res	Primary_Tumor	AANO			7	FEMALE
unc.edu.a2dee72c.85ab.44fc.b37f.bb8c82ced8a2.2658098.rsem.genes.res	Primary_Tumor			Stage II	6	MALE
unc.edu.a3eef529.ed7d.438c.b0be.ce569a846a8f.1860094.rsem.genes.res	Solid_Tissue_Normal	HepatitisC		Stage II	7	FEMALE
unc.edu.a439fc68.c013.4f3a.9be7.2e3243938e12.2314908.rsem.genes.res	Primary_Tumor	Alcohol		Stage I	8	MALE
unc.edu.a4afd001.11fa.4bce.8766.b60b54566fcd.1798545.rsem.genes.res	Primary_Tumor		Intermediate		8	MALE
unc.edu.a76c84d3.7243.465b.bbfe.087dbfba4b24.2249559.rsem.genes.res	Primary_Tumor			Stage I	5	MALE
unc.edu.a7a49062.5a0f.4a5f.bcac.9673538f975d.2619605.rsem.genes.res	Primary_Tumor	HepatitisB		Stage I	6	FEMALE
unc.edu.a8a41ad6.263c.4c76.987f.2f8a7dffefa1.2077099.rsem.genes.res	Primary_Tumor	AlcoholHepatitis		Stage I	7	MALE
unc.edu.a9559d4e.1403.4d7f.8638.d74d31dafcd3.2508721.rsem.genes.res	Primary_Tumor			Stage II	4	MALE
unc.edu.ab0da649.e0c0.497a.a20b.4d1a618dba72.2660141.rsem.genes.res	Primary_Tumor	HepatitisB		Stage I	7	MALE
unc.edu.ab14829c.defd.41b9.b35d.2876049cb46b.2540333.rsem.genes.res	Primary_Tumor	HepatitisC		Stage III & IV	6	MALE
unc.edu.ab1ad0d6.3d4e.463c.9ff2.c355602506c5.2640372.rsem.genes.res	Primary_Tumor	HepatitisB		Stage I	4	MALE
unc.edu.ac77b52b.6f6c.41ec.b998.6d23250d0516.1174729.rsem.genes.res	Solid_Tissue_Normal	HepatitisB		Stage III & IV	2	MALE
unc.edu.acaa569c.eed9.471d.8eb2.4723eb07c00b.2315146.rsem.genes.res	Primary_Tumor	Alcohol		Stage III & IV	6	MALE
unc.edu.af1ae913.a82c.4d3f.9705.b45685a434ab.2077094.rsem.genes.res	Primary_Tumor	HepatitisC		Stage I	6	MALE
unc.edu.affaf79d.f5a4.45a3.9cbf.181c473a8b2a.1797533.rsem.genes.res	Primary_Tumor	Alcohol	Bad		5	MALE
unc.edu.b05b2c69.27f3.46db.891a.9d2f8b0d8b97.2658464.rsem.genes.res	Primary_Tumor	AlcoholHepatitis		Stage I	6	MALE
unc.edu.b1ad5501.06e7.48c7.9fa9.f76527ae39f1.1943703.rsem.genes.res	Primary_Tumor	NASH		Stage I	7	MALE
unc.edu.b23af964.65f4.4f37.a750.16a7d460fb38.2315324.rsem.genes.res	Primary_Tumor	HepatitisC		Stage I	6	FEMALE
unc.edu.b29ea742.8e19.4cdb.b237.5a7934f01381.1943574.rsem.genes.res	Primary_Tumor	HepatitisC		Stage I	8	MALE
unc.edu.b2ae2c3b.87c2.47e1.9d66.ae23a3f83919.2255288.rsem.genes.res	Primary_Tumor	Alcohol		Stage I	7	MALE
unc.edu.b3cf1b9e.aa69.452a.a9cc.f463ab4885be.1857361.rsem.genes.res	Primary_Tumor	Alcohol		Stage I	7	MALE
unc.edu.b3d02a68.fde3.42cd.8ca2.7e3565f85632.2081437.rsem.genes.res	Primary_Tumor	AANO	Good	Stage I	6	FEMALE
unc.edu.b40fc694.28d2.4b49.a5ff.4182156a9654.2501623.rsem.genes.res	Primary_Tumor	AANO	Intermediate	Stage II	8	FEMALE
unc.edu.b44b63e6.5163.4df8.b82b.80401b703167.2234211.rsem.genes.res	Primary_Tumor	AANO	Good	Stage I	7	FEMALE
unc.edu.b4e476f1.17f7.4af3.9076.8bcd783324a7.2469880.rsem.genes.res	Primary_Tumor	Alcohol		Stage III & IV	6	MALE
unc.edu.b510c5b5.c31a.4d90.9674.994fd9c50ff1.2640558.rsem.genes.res	Primary_Tumor	HepatitisB		Stage I	6	MALE
unc.edu.b518428e.84c5.4dbe.a608.c7d55e35067a.2308023.rsem.genes.res	Primary_Tumor	AANO		Stage III & IV	6	FEMALE
unc.edu.b532e040.8d89.458b.a13c.3da835918813.1845997.rsem.genes.res	Primary_Tumor	AANO	Good	Stage I	8	FEMALE
unc.edu.b57c62f8.10b1.47cc.af66.9ba1d281661f.2660787.rsem.genes.res	Primary_Tumor	HepatitisB		Stage II	7	FEMALE
unc.edu.b5ef133a.86de.4cd1.9ff2.52e6cbbeaae8.1172476.rsem.genes.res	Primary_Tumor	HepatitisC		Stage III & IV	7	MALE
unc.edu.b6a5831d.1a97.49f1.8dbc.c833abb60a20.2511788.rsem.genes.res	Primary_Tumor		Good	Stage II	6	MALE
unc.edu.b706b36a.2bcf.405c.aa18.30cbb54fac73.2084252.rsem.genes.res	Solid_Tissue_Normal		Bad	Stage III & IV	4	MALE
unc.edu.b7999182.43bb.4c38.a543.a0bc4dd5a3e3.2510435.rsem.genes.res	Primary_Tumor	HepatitisB	Bad	Stage III & IV	5	MALE
unc.edu.b80a257d.9c8b.4c49.87bc.30f74ff9cd3e.1846067.rsem.genes.res	Solid_Tissue_Normal		Intermediate	Stage I	8	MALE
unc.edu.b8e62048.d0a6.4b0f.8e57.e406b783f698.1196916.rsem.genes.res	Solid_Tissue_Normal	Alcohol	Bad		8	MALE
unc.edu.b9ddaaef.028b.4db4.ad31.e70931bd8e44.2513363.rsem.genes.res	Primary_Tumor
unc.edu.ba72262f.9361.4d4c.8fa0.cc44e26320f6.1220820.rsem.genes.res	Solid_Tissue_Normal			Stage I	7	MALE
unc.edu.ba7eaaac.b25a.4f83.b8f8.885b172ac44c.2621626.rsem.genes.res	Primary_Tumor	HepatitisB		Stage I	5	MALE
unc.edu.bb55462c.2475.4a92.98e4.9119b26c0c82.1222554.rsem.genes.res	Primary_Tumor	Alcohol	Good	Stage III & IV	5	MALE
unc.edu.bb931f9d.802e.4e02.b503.a637aa369e8b.1186069.rsem.genes.res	Primary_Tumor		Good	Stage I	7	FEMALE
unc.edu.bd4be8e6.c06f.493f.84f4.e434be3a24d4.2147008.rsem.genes.res	Primary_Tumor	Alcohol		Stage I	7	MALE
unc.edu.be1c653d.1f9a.41fd.b53c.024216355721.2634331.rsem.genes.res	Primary_Tumor	HepatitisC	Bad	Stage I	7	MALE
unc.edu.be86bc67.ccbb.4565.adc3.4577b8067a33.2637198.rsem.genes.res	Primary_Tumor	AlcoholHepatitis		Stage II	7	MALE
unc.edu.bffa7652.8069.4a46.9796.26be43eb1d54.2658250.rsem.genes.res	Primary_Tumor	HepatitisB	Intermediate	Stage I	6	MALE
unc.edu.c037b79c.c02f.474e.be9d.6c9ca4cfd633.2633990.rsem.genes.res	Primary_Tumor		Bad	Stage I	6	FEMALE
unc.edu.c05ba7f7.a80f.4cea.ac20.5935edc5c4d1.2449502.rsem.genes.res	Primary_Tumor	Alcohol		Stage III & IV	7	MALE
unc.edu.c0bcdbc7.9bed.49b7.93ca.f82ffc2929a1.2508044.rsem.genes.res	Primary_Tumor	Alcohol	Good	Stage I	5	FEMALE
unc.edu.c0c2c272.ac73.445e.85a9.d7ba6ff53391.2443462.rsem.genes.res	Primary_Tumor			Stage II	6	MALE
unc.edu.c0c50e3a.973e.429d.b93f.dd7ff2aebbcc.2640294.rsem.genes.res	Primary_Tumor	HepatitisB	Good	Stage I	4	MALE
unc.edu.c10552f3.93ad.4f50.a420.3b5277416aef.2442100.rsem.genes.res	Primary_Tumor			Stage III & IV	7	FEMALE
unc.edu.c23a2426.2763.4088.b85b.e9cfcfc7959d.2619866.rsem.genes.res	Primary_Tumor	AlcoholHepatitis		Stage I	6	MALE
unc.edu.c30c0452.81d2.453d.91e2.2be1a07d02c7.2250177.rsem.genes.res	Primary_Tumor	HepatitisB		Stage II	5	MALE
unc.edu.c3b5e80e.398b.4390.ae78.4f2cb9be4497.2147326.rsem.genes.res	Primary_Tumor	Alcohol	Good	Stage I	6	FEMALE
unc.edu.c3d40f5f.e3df.4bf7.867d.7d17fa8fc3ad.2088399.rsem.genes.res	Primary_Tumor	AANO	Bad	Stage I	8	MALE
unc.edu.c43df6db.5556.449c.bbc6.a337873c588b.2434638.rsem.genes.res	Primary_Tumor	Alcohol		Stage I	3	MALE
unc.edu.c4b50fbc.9dbb.4670.88b7.93c77d7d3547.2502830.rsem.genes.res	Primary_Tumor	Alcohol	Good	Stage I	7	MALE
unc.edu.c5adfcce.a4a4.47bc.8b9e.7e81819b80a1.2255014.rsem.genes.res	Primary_Tumor			Stage I	7	MALE
unc.edu.c623f952.e487.4d8d.a5c3.eef8bac53a05.2640524.rsem.genes.res	Primary_Tumor	AlcoholHepatitis		Stage II	6	MALE
unc.edu.c6842e1d.4f63.458c.9287.0326c03a69c9.1310166.rsem.genes.res	Solid_Tissue_Normal			Stage II	6	FEMALE
unc.edu.c8b3eddd.f3cf.42eb.bb30.ccc3943eadec.1889244.rsem.genes.res	Primary_Tumor	AANO		Stage III & IV	7	FEMALE
unc.edu.c8c2f5d3.a744.4bff.acdb.ada38d8dd074.2478089.rsem.genes.res	Primary_Tumor	AANO		Stage III & IV	2	MALE
unc.edu.c8de0c98.c69a.44a1.bdf7.e6c731359aac.1889602.rsem.genes.res	Solid_Tissue_Normal	HepatitisB		Stage III & IV	5	MALE
unc.edu.c926906f.e63c.41e4.b117.87cf91206132.2307594.rsem.genes.res	Primary_Tumor	AANO		Stage II	6	FEMALE
unc.edu.c9dcf079.d32b.47d6.807f.988628c13c92.2634156.rsem.genes.res	Primary_Tumor	HepatitisB		Stage I	6	MALE
unc.edu.c9e807fc.4988.461d.a918.bff25f639bac.2306304.rsem.genes.res	Primary_Tumor	HepatitisB		Stage I	5	MALE
unc.edu.ca7f7d18.3f39.4454.8f72.eb432b800103.1858084.rsem.genes.res	Primary_Tumor	HepatitisB	Bad	Stage I	5	FEMALE
unc.edu.cabf0153.dac2.48ae.a225.19147772ddfe.2147451.rsem.genes.res	Primary_Tumor		Good	Stage III & IV	6	MALE
unc.edu.caf05305.45bc.4858.b8b5.21fe37061a5c.1841704.rsem.genes.res	Primary_Tumor		Intermediate	Stage I	8	MALE
unc.edu.cb358266.8d3e.4089.88f1.25e8eaaf6d7c.2397395.rsem.genes.res	Primary_Tumor	AANO		Stage II	5	FEMALE
unc.edu.cb8ca883.8695.48c3.9ab4.2f3a84e562ef.2307700.rsem.genes.res	Primary_Tumor	Alcohol		Stage III & IV	6	MALE
unc.edu.cc064dfb.026a.45a9.bf02.f57f473f21a0.2416840.rsem.genes.res	Primary_Tumor	HepatitisB		Stage I	6	MALE
unc.edu.cccf48e7.af9d.4039.9ed1.ae859f692678.2100781.rsem.genes.res	Primary_Tumor	AlcoholHepatitis		Stage II	6	MALE
unc.edu.ccf74279.b0d5.45ca.9a90.fd7d3d2fa630.2639976.rsem.genes.res	Primary_Tumor	AlcoholHepatitis		Stage I	5	MALE
unc.edu.cd5cb20c.a12b.44e2.8ebc.874b1296758b.2469961.rsem.genes.res	Primary_Tumor	AANO		Stage III & IV	2	FEMALE
unc.edu.cd9bf80a.84dc.4ffa.8b82.6d298d9931e7.2620043.rsem.genes.res	Primary_Tumor	Alcohol		Stage I	5	MALE
unc.edu.cdb1c4a5.5d21.4ab7.aeb3.e65dc5d739c6.2100528.rsem.genes.res	Primary_Tumor	Alcohol		Stage III & IV	4	MALE
unc.edu.ce3a2fa7.905e.491d.ade0.c8d5712c4afa.1900851.rsem.genes.res	Solid_Tissue_Normal	Alcohol		Stage III & IV	7	MALE
unc.edu.cebcb67f.7a10.479f.a49a.b60030e0cc11.2443853.rsem.genes.res	Primary_Tumor	Alcohol		Stage II	6	MALE
unc.edu.cf95e020.748c.474d.baba.68ca888d2f4f.2083650.rsem.genes.res	Solid_Tissue_Normal	AANO	Surgery	Stage II	8	MALE
unc.edu.d01e30b3.9f94.47f6.8a4e.0b4f84ad5eb2.2660904.rsem.genes.res	Primary_Tumor	HepatitisB	Good	Stage I	4	MALE
unc.edu.d1d1393b.5eda.4484.8254.a6bf11a19908.2403961.rsem.genes.res	Primary_Tumor	HepatitisB		Stage II	5	MALE
unc.edu.d2b612ea.bc88.4b16.971d.6f0141bed0b9.2087633.rsem.genes.res	Primary_Tumor	HepatitisB		Stage III & IV	3	FEMALE
unc.edu.d3041275.6a41.4974.a082.9b261b65c81f.1174458.rsem.genes.res	Solid_Tissue_Normal			Stage I	2	FEMALE
unc.edu.d3582fe8.0633.449d.969d.8e0e4c06bfd8.2640026.rsem.genes.res	Primary_Tumor			Stage I	7	FEMALE
unc.edu.d3633d63.7cbe.4014.b051.211240a29ac8.2633573.rsem.genes.res	Primary_Tumor	HepatitisB		Stage I	3	MALE
unc.edu.d416dda9.edc6.4dae.b563.23a546e70b8a.2620929.rsem.genes.res	Primary_Tumor			Stage I	5	FEMALE
unc.edu.d5e3a3be.c4d9.41de.a39c.ae7aad3f3826.1860616.rsem.genes.res	Solid_Tissue_Normal	HepatitisC	Bad	Stage I	5	MALE
unc.edu.d5e600a3.d273.4879.ac33.1a72a02073e5.1160200.rsem.genes.res	Solid_Tissue_Normal	HepatitisB	Bad	Stage III & IV	4	MALE
unc.edu.d61e6c10.4515.4cd1.9bc7.884db524ebca.2147986.rsem.genes.res	Primary_Tumor	Alcohol		Stage II	6	MALE
unc.edu.d6cb14d4.1ee1.4d83.ad3f.efa19969c00f.1205792.rsem.genes.res	Primary_Tumor		Bad		7	FEMALE
unc.edu.d8b053f6.2674.43ec.9c36.ed652fe5ff7e.2440612.rsem.genes.res	Primary_Tumor			Stage II	8	FEMALE
unc.edu.d9971596.7f19.4d41.ad23.688e1051c85c.2660330.rsem.genes.res	Primary_Tumor	HepatitisB		Stage I	7	FEMALE
unc.edu.da0eec5b.54d6.421c.b850.c7d75e0a8a46.2443519.rsem.genes.res	Primary_Tumor	AANO			6	FEMALE
unc.edu.da85d30e.2db7.45eb.8a28.6416c0e07b1f.2501753.rsem.genes.res	Primary_Tumor	NASH		Stage II	7	MALE
unc.edu.db848332.4ee8.4f22.b6c9.b2634bd35918.1889624.rsem.genes.res	Primary_Tumor	AANO		Stage I	4	FEMALE
unc.edu.dc1a8da9.58bf.4394.a9f8.8e14da005ba7.2138956.rsem.genes.res	Primary_Tumor			Stage II	8	FEMALE
unc.edu.dc8b6cb8.c320.4f72.8e12.0177cecffc87.2660378.rsem.genes.res	Primary_Tumor	AlcoholHepatitis		Stage I	6	MALE
unc.edu.dd08761a.17e5.4d03.820d.2ee5d8d6c2b8.2510460.rsem.genes.res	Primary_Tumor	AlcoholHepatitis	Intermediate	Stage I	6	MALE
unc.edu.dd37c309.81f0.4d3d.863d.a16aa505e346.1889053.rsem.genes.res	Primary_Tumor	Alcohol	Bad		8	MALE
unc.edu.ddb29159.cbe9.4b6d.a86f.8115b859b2bb.2085281.rsem.genes.res	Primary_Tumor	HepatitisC		Stage II	4	MALE
unc.edu.ddd83e9a.35cb.4539.8141.7557eccd3b34.1715408.rsem.genes.res	Solid_Tissue_Normal	HepatitisB	Bad	Stage II	2	MALE
unc.edu.dfeaa69b.72ec.4a2e.8f26.7c4d826a1aa0.2083563.rsem.genes.res	Solid_Tissue_Normal	AANO	Good	Stage III & IV	7	FEMALE
unc.edu.dff668bd.b423.4ab8.961c.93c0bc093763.2082964.rsem.genes.res	Primary_Tumor	Alcohol		Stage III & IV	5	MALE
unc.edu.e0178b54.86f9.45e7.949d.2c4132ac9822.2658844.rsem.genes.res	Primary_Tumor	Alcohol		Stage II	6	MALE
unc.edu.e08177f4.46ff.4f46.94bc.e58870fdfc23.2640921.rsem.genes.res	Primary_Tumor	AANO		Stage I	7	MALE
unc.edu.e155a2ba.8842.417b.ab5a.e49339136236.2433927.rsem.genes.res	Primary_Tumor	Alcohol		Stage II	7	MALE
unc.edu.e198c43b.5d3f.4fe6.8f3c.09642a2b4995.2315556.rsem.genes.res	Primary_Tumor	Alcohol		Stage III & IV	6	MALE
unc.edu.e1aa2737.5bf3.4348.b3bf.07d881e71e6e.2640019.rsem.genes.res	Primary_Tumor	HepatitisB		Stage I	5	FEMALE
unc.edu.e1ab65b5.ee17.4e86.93aa.446c8f387ef1.2510165.rsem.genes.res	Primary_Tumor		Intermediate	Stage I	5	MALE
unc.edu.e23ff6ac.2fdf.4838.aaa3.27e012bbf6ed.2634490.rsem.genes.res	Primary_Tumor	HepatitisB	Bad	Stage II	7	MALE
unc.edu.e39040d8.cdb2.4ead.9e93.224ba7c37dbc.1919512.rsem.genes.res	Primary_Tumor	AANO		Stage III & IV	6	FEMALE
unc.edu.e41bb478.2e81.4ce3.a0c7.e5412ea80490.1846003.rsem.genes.res	Primary_Tumor	AANO		Stage III & IV	5	FEMALE
unc.edu.e4311714.b7a4.47b2.81a2.bddd0775f1e6.2640868.rsem.genes.res	Primary_Tumor	HepatitisB		Stage I	4	FEMALE
unc.edu.e447c057.5e90.4fef.a916.6ab71092fcb5.2250214.rsem.genes.res	Primary_Tumor
unc.edu.e4fcb1f0.4637.49c4.ba32.3d037ccc25f2.2249696.rsem.genes.res	Primary_Tumor
unc.edu.e53f26c4.eb37.4a21.823e.98000f26309d.2062675.rsem.genes.res	Primary_Tumor		Intermediate	Stage III & IV	6	FEMALE
unc.edu.e54a0934.1fc9.4a54.98a1.63063dc61a1b.1860137.rsem.genes.res	Primary_Tumor	HepatitisC		Stage III & IV	4	FEMALE
unc.edu.e55a12d6.3ec4.4346.8849.cf7525fff740.1908850.rsem.genes.res	Solid_Tissue_Normal		Good	Stage I	7	FEMALE
unc.edu.e5e12896.2cf3.4d5d.8f79.00cd964fc132.1860597.rsem.genes.res	Primary_Tumor	HepatitisC	Bad	Stage I	5	MALE
unc.edu.e642839c.9891.4ff0.93c4.556d81572af9.1860562.rsem.genes.res	Primary_Tumor	AANO	Bad	Stage I	8	MALE
unc.edu.e66b878f.0a33.4edf.ba17.e0ec9f41e589.1919304.rsem.genes.res	Solid_Tissue_Normal	AANO	Intermediate	Stage III & IV	3	FEMALE
unc.edu.e926e7f1.c849.47b4.b466.b1c2d187fdd2.2322429.rsem.genes.res	Primary_Tumor	AlcoholHepatitis	Bad	Stage I	6	MALE
unc.edu.e9f1e235.52ff.45fd.84ad.52135124cec9.2470125.rsem.genes.res	Primary_Tumor			Stage II	6	MALE
unc.edu.ea6f7f61.d66c.47c9.a67a.e0d65af36815.2233507.rsem.genes.res	Primary_Tumor	AANO		Stage I	8	FEMALE
unc.edu.ebb77266.2b85.4413.b433.4c8db194467a.2433976.rsem.genes.res	Primary_Tumor	AANO	Bad	Stage III & IV	5	FEMALE
unc.edu.ece2a45a.7c07.44a2.baca.4a62aa38592f.2620163.rsem.genes.res	Primary_Tumor	HepatitisC		Stage I	7	FEMALE
unc.edu.ed43b946.0700.4e19.8a04.d2a5720a7cdb.2505380.rsem.genes.res	Primary_Tumor
unc.edu.edc609e1.c791.4d5f.8ca1.272ce9b34289.1311306.rsem.genes.res	Primary_Tumor			Stage I	7	MALE
unc.edu.edcc32ad.1375.4502.822e.defcea52b943.1888824.rsem.genes.res	Solid_Tissue_Normal	Alcohol	Good		5	FEMALE
unc.edu.ee0b8b56.4246.45c7.800c.e8d37c8d6c4d.2078429.rsem.genes.res	Primary_Tumor
unc.edu.ef6ecdbb.20df.4c7b.bb47.5f14af908008.2640150.rsem.genes.res	Primary_Tumor	HepatitisB	Good	Stage II	5	MALE
unc.edu.f099f7fb.f07a.4529.83dc.e7023c52a999.2153769.rsem.genes.res	Solid_Tissue_Normal	HepatitisB	Intermediate	Stage III & IV	7	MALE
unc.edu.f21c811b.a31a.4b4b.88a0.2488fa59b20d.2470762.rsem.genes.res	Primary_Tumor	AANO	Intermediate	Stage II	6	FEMALE
unc.edu.f2a077e8.1dd2.4a7b.b832.0f7367818044.1918704.rsem.genes.res	Primary_Tumor	AANO	Bad	Stage II	8	MALE
unc.edu.f2b83833.c94a.4fc1.ae6a.7caf4f3a1353.1193386.rsem.genes.res	Primary_Tumor	Alcohol	Bad		8	MALE
unc.edu.f3490052.6688.4279.9d92.0aca9fe94382.2502393.rsem.genes.res	Primary_Tumor	NASH			7	FEMALE
unc.edu.f847f8c8.7a39.4327.ad12.3aac2c331be8.1920234.rsem.genes.res	Solid_Tissue_Normal	Alcohol	Bad	Stage II	4	FEMALE
unc.edu.faec0e24.6bcd.4388.b227.b8d4b73bb110.1920276.rsem.genes.res	Primary_Tumor	Alcohol		Stage III & IV	4	MALE
unc.edu.fbeec4cf.0ad3.4e9e.bfc1.d112b1e51b3a.1190746.rsem.genes.res	Solid_Tissue_Normal	HepatitisC	Intermediate	Stage II	4	MALE
unc.edu.fca9f607.7939.4f89.bf60.785f6e848c24.2488343.rsem.genes.res	Primary_Tumor	Alcohol		Stage I	7	MALE
unc.edu.fcea51b1.3899.4c1d.bcc1.b0fbefe01661.2640092.rsem.genes.res	Primary_Tumor	AlcoholHepatitis		Stage I	6	MALE
unc.edu.fe0ae39e.cbfd.416c.9485.036d0f77531f.2510585.rsem.genes.res	Primary_Tumor			Stage I	5	MALE
unc.edu.fe4a54d5.3270.4b53.a813.159b68764037.2311019.rsem.genes.res	Primary_Tumor	HepatitisC		Stage I	6	MALE
GTEX.OOBJ.0826.SM.3NB2K	Control	Not applicable	Not applicable	Not applicable	7	MALE
GTEX.P78B.1326.SM.3P611	Control	Not applicable	Not applicable	Not applicable	5	FEMALE
GTEX.PWOO.0826.SM.48TCL	Control	Not applicable	Not applicable	Not applicable	5	FEMALE
GTEX.PX3G.0826.SM.48TZS	Control	Not applicable	Not applicable	Not applicable	3	FEMALE
GTEX.Q2AG.1126.SM.48U1P	Control	Not applicable	Not applicable	Not applicable	5	FEMALE
GTEX.Q734.0326.SM.48U15	Control	Not applicable	Not applicable	Not applicable	5	FEMALE
GTEX.QDVN.0826.SM.48TZ2	Control	Not applicable	Not applicable	Not applicable	6	MALE
GTEX.QEL4.1226.SM.447A4	Control	Not applicable	Not applicable	Not applicable	6	MALE
GTEX.QESD.2026.SM.447BI	Control	Not applicable	Not applicable	Not applicable	3	MALE
GTEX.R53T.0326.SM.48FEC	Control	Not applicable	Not applicable	Not applicable	6	FEMALE
GTEX.REY6.1226.SM.48FDR	Control	Not applicable	Not applicable	Not applicable	7	MALE
GTEX.RM2N.1926.SM.48FCU	Control	Not applicable	Not applicable	Not applicable	6	MALE
GTEX.RN64.1826.SM.48FDV	Control	Not applicable	Not applicable	Not applicable	6	MALE
GTEX.RNOR.1426.SM.48FDJ	Control	Not applicable	Not applicable	Not applicable	6	FEMALE
GTEX.RTLS.1326.SM.46MUN	Control	Not applicable	Not applicable	Not applicable	7	FEMALE
GTEX.RU72.1426.SM.46MUF	Control	Not applicable	Not applicable	Not applicable	6	FEMALE
GTEX.RWSA.1426.SM.47JXA	Control	Not applicable	Not applicable	Not applicable	5	MALE
GTEX.S32W.1926.SM.4AD63	Control	Not applicable	Not applicable	Not applicable	6	FEMALE
GTEX.S33H.1626.SM.4AD68	Control	Not applicable	Not applicable	Not applicable	4	MALE
GTEX.S4Z8.0526.SM.4AD4T	Control	Not applicable	Not applicable	Not applicable	7	MALE
GTEX.SJXC.1226.SM.4DM78	Control	Not applicable	Not applicable	Not applicable	7	MALE
GTEX.T6MN.1226.SM.3NMA5	Control	Not applicable	Not applicable	Not applicable	6	MALE
GTEX.TKQ2.1726.SM.4DXUP	Control	Not applicable	Not applicable	Not applicable	6	MALE
GTEX.U3ZN.0226.SM.3DB8D	Control	Not applicable	Not applicable	Not applicable	4	FEMALE
GTEX.U8XE.1526.SM.4E3HT	Control	Not applicable	Not applicable	Not applicable	4	MALE
GTEX.UPIC.0926.SM.4IHLV	Control	Not applicable	Not applicable	Not applicable	3	FEMALE
GTEX.UPK5.1426.SM.4JBHH	Control	Not applicable	Not applicable	Not applicable	5	MALE
GTEX.UTHO.2426.SM.4JBHD	Control	Not applicable	Not applicable	Not applicable	7	MALE
GTEX.VUSG.0126.SM.4KL1X	Control	Not applicable	Not applicable	Not applicable	6	MALE
GTEX.WFON.1726.SM.4LVMQ	Control	Not applicable	Not applicable	Not applicable	5	MALE
GTEX.X4XY.1626.SM.46MVN	Control	Not applicable	Not applicable	Not applicable	7	MALE
GTEX.XBEC.1526.SM.4AT68	Control	Not applicable	Not applicable	Not applicable	6	MALE
GTEX.XOTO.0826.SM.4B65O	Control	Not applicable	Not applicable	Not applicable	6	MALE
GTEX.XXEK.1126.SM.4BRUX	Control	Not applicable	Not applicable	Not applicable	6	MALE

## Sheet: Suppl. Table 4
Supplementary Table 4. Lists of the 89 and 64 immune gene signatures used in the scoring algorithm.
89 immune gene signature (T cells, cytotoxic cells, Th2 cells and macrophages)			64 immune gene signature (T cells, cytotoxic cells and macrophages)
ADCY1			APBA2
AHI1			APOE
ANK1			APOL3
APBA2			ATG7
APOE			BCAT1
APOL3			BCL11B
ATG7			CCL7
BCAT1			CD163
BCL11B			CD2
BIRC5			CD28
CCL7			CD3D
CD163			CD3E
CD2			CD3G
CD28			CD6
CD3D			CD68
CD3E			CD84
CD3G			CD96
CD6			CHI3L1
CD68			CHIT1
CD84			CLEC5A
CD96			COL8A2
CDC25C			COLEC12
CDC7			CTSK
CENPF			CTSW
CHI3L1			CXCL5
CHIT1			CYBB
CLEC5A			DNASE2B
COL8A2			DUSP2
COLEC12			EMP1
CTSK			FDX1
CTSW			FN1
CXCL5			GIMAP5
CXCR6			GM2A
CYBB			GNLY
DHFR			GPC4
DNASE2B			GZMA
DUSP2			GZMH
EMP1			ITM2A
EVI5			KAL1
FDX1			KLRB1
FN1			KLRD1
GATA3			KLRF1
GIMAP5			LCK
GM2A			MARCO
GNLY			ME1
GPC4			MS4A4A
GSTA4			MSR1
GZMA			NCALD
GZMH			NKG7
HELLS			PCOLCE2
ITM2A			PRKCQ
KAL1			PTGDS
KLRB1			RAI14
KLRD1			RORA
KLRF1			RUNX1
LAIR2			RUNX3
LCK			SCARB2
LIMA1			SCG5
MARCO			SGMS1
MB			SH2D1A
ME1			SIGIRR
MICAL2			SULT1C2
MS4A4A			TRAT1
MSR1			ZBTB16
NCALD
NEIL3
NKG7
PCOLCE2
PHEX
PMCH
PRKCQ
PTGDS
PTGIS
RAI14
RORA
RUNX1
RUNX3
SCARB2
SCG5
SGMS1
SH2D1A
SIGIRR
SLC39A14
SMAD2
SNRPD1
SULT1C2
TRAT1
WDHD1
ZBTB16

## Sheet: Suppl. Table 5
Supplementary Table 5. Counts of commonly expressed transcripts for all samples (TCGA and GTEx mRNA expression levels).
Gene symbol	ID	ID	ID	ID	ID	ID	ID	ID	ID	ID	ID	ID	ID	ID	ID	ID	ID	ID	ID	ID	ID	ID	ID	ID	ID	ID	ID	ID	ID	ID	ID	ID	ID	ID	ID	ID	ID	ID	ID	ID	ID	ID	ID	ID	ID	ID	ID	ID	ID
	unc.edu.032ec32d.66ca.4792.9132.2e61d918c3c2.2633853.rsem.genes.res	unc.edu.038e0d7b.8f46.40fb.bfec.74dab7a6fe59.1192356.rsem.genes.res	unc.edu.04beffef.0cd3.4935.8f2e.9e11c5638973.2096879.rsem.genes.res	unc.edu.04ecdbec.f452.4bff.986c.23b414d92252.2155269.rsem.genes.res	unc.edu.050080ae.44db.4056.8df1.eae4d9014ac9.2085419.rsem.genes.res	unc.edu.05246bfa.faf4.4d63.9890.88bb6f7a6546.2311164.rsem.genes.res	unc.edu.0559ff1c.6aee.491f.9b58.747732a10755.1173931.rsem.genes.res	unc.edu.0636fc10.cfb4.427b.b3fc.cd9d7c0c7db6.2441010.rsem.genes.res	unc.edu.06a52d13.3cb4.4d5f.94ef.55d980562486.1174143.rsem.genes.res	unc.edu.07401514.29ef.43a8.8a7f.a4e147852470.1895142.rsem.genes.res	unc.edu.07653b81.7194.4348.8ef9.1a7660c95376.1889046.rsem.genes.res	unc.edu.078cb900.3686.4894.9e1f.cc4bb1e39eae.2657804.rsem.genes.res	unc.edu.0856a2e8.f139.4809.a7c6.29546080c333.2088825.rsem.genes.res	unc.edu.087f71fd.fbd5.47c6.92ed.23286b2ed945.2620038.rsem.genes.res	unc.edu.091c332c.1596.4db6.88e7.e40ef85f15dd.1726087.rsem.genes.res	unc.edu.097f54ce.6270.4e1f.bd7a.f55ed185bead.2306046.rsem.genes.res	unc.edu.099fe601.12b3.4e3d.8d01.322ef9ac9e5a.2619662.rsem.genes.res	unc.edu.09c2a2ad.2174.4ebc.b356.628af5e05799.2633300.rsem.genes.res	unc.edu.0b20024b.a8dd.4683.9a3b.00fe4cb14f71.1924986.rsem.genes.res	unc.edu.0b233eab.4541.4b62.b9ae.baebf672403e.1846282.rsem.genes.res	unc.edu.0baf2ded.0f46.4e37.83ae.9e0b99af41c9.2081084.rsem.genes.res	unc.edu.0c31e1a3.2920.48f3.8609.f2e7ecd5ec51.2386421.rsem.genes.res	unc.edu.0caa8897.d988.4898.8c6a.c706598b9b94.2308165.rsem.genes.res	unc.edu.0e370e53.c3cc.4191.a6f5.68c932ee7641.2620082.rsem.genes.res	unc.edu.0fd0cbba.815e.4087.aa44.39c4b271ff49.2085316.rsem.genes.res	unc.edu.0fd5e345.f535.42ef.9cf5.0db512d2ad73.2306507.rsem.genes.res	unc.edu.10285abf.91af.443f.8e5e.61b87c003165.2077250.rsem.genes.res	unc.edu.108f1509.bd7e.4a10.8989.f20f7b45bb09.1221455.rsem.genes.res	unc.edu.11cbdb5a.82fd.471a.9b33.c5c1b9393716.1857559.rsem.genes.res	unc.edu.134b8660.251e.428f.9057.b385b122c5ec.2619600.rsem.genes.res	unc.edu.136abc20.19ec.4049.96f9.7fe8dcda7029.2397267.rsem.genes.res	unc.edu.137c4106.77b9.4834.a060.6bf0af71ae08.2449078.rsem.genes.res	unc.edu.13d4c229.cf05.4fca.a52d.798dc7894ba1.2084149.rsem.genes.res	unc.edu.1493a0e1.08ca.4054.b432.f8103e47563c.2504891.rsem.genes.res	unc.edu.14edee70.32c0.41f3.a8f1.1b641ab548cb.2633357.rsem.genes.res	unc.edu.159b00ee.9db8.4de9.bd94.16e65b917502.2470072.rsem.genes.res	unc.edu.15a72f2f.83c5.4264.8103.5c3e28445d12.2100156.rsem.genes.res	unc.edu.16336ca0.8d66.4a19.8a1a.3778aac6f291.2101804.rsem.genes.res	unc.edu.169bde29.467d.44b1.9260.6dc8cfb1e207.2512727.rsem.genes.res	unc.edu.173a2cc4.0d27.4a27.857f.97a0e53fa8d1.2081232.rsem.genes.res	unc.edu.185beb02.4b0d.457c.8eee.4e4c51362feb.2548949.rsem.genes.res	unc.edu.19377cf4.aafe.449a.b10b.f637b4eef29f.2084487.rsem.genes.res	unc.edu.196f7a32.4d09.4e8b.9aa4.7964baf951d7.1312076.rsem.genes.res	unc.edu.19c97e3d.f5af.4301.92f4.be8ac9e27427.1195937.rsem.genes.res	unc.edu.1be67822.b74f.4321.b7b9.2d85032d3ce6.2249251.rsem.genes.res	unc.edu.1c2972fc.456c.4567.be96.bde9d39a0b76.1799059.rsem.genes.res	unc.edu.1c666252.0438.4c4d.bbb8.99a06b90ab76.2535705.rsem.genes.res	unc.edu.1cc4f319.fc1d.46bb.9fbb.469d66bd23f2.1892716.rsem.genes.res	unc.edu.1dc20bf4.f17d.4b26.88c0.86aff9ddfc7a.2085945.rsem.genes.res
A1BG	37199	1015	10190	32966	12496	30416	18872	51676	21653	129924	90024	31292	34219	19944	20106	285	46868	17024	76579	92677	115520	54042	12263	65896	17405	27893	294485	121	5279	2185	129018	30776	117231	30385	40958	2215	13894	148645	29140	27239	110465	20606	107877	145	126058	114078	114244	65016	10399
A1CF	405	5404	1296	1634	2347	2232	5476	6152	8004	3105	2890	2591	4530	1323	3569	1154	1665	2191	1700	4094	3401	2653	1078	1372	2224	1355	2222	146	559	3408	2417	3315	2302	1361	1172	1639	1669	2830	701	1021	3199	2488	5438	2247	1299	2827	4484	3413	1456
A2M	57486	8431	120628	302338	36661	793263	380915	941471	32130	123793	123053	4425	17328	25467	754135	142674	74204	53686	50054	45399	232348	102661	50982	95041	80366	233187	294438	12529	263601	3069	140944	26528	151811	374716	29401	217404	190159	44782	51705	120757	141420	196163	158061	9740	228722	141534	72867	112509	46332
A2ML1	0	0	0	5	0	0	0	0	0	0	0	0	0	0	0	0	0	0	15	0	24	0	4	0	0	0	0	0	0	0	0	0	0	8	0	1	1	1	10	0	2	0	0	0	1	0	0	3	0
A4GALT	51	80	243	177	671	859	324	230	174	114	202	205	149	122	886	166	91	183	271	132	193	714	1035	80	1022	356	368	205	1132	30	75	282	110	213	18	211	626	413	749	561	106	1236	133	786	303	173	216	158	201
A4GNT	0	12	48	8	2	1	422	39	2	0	7	3	0	0	12	117	0	0	1	0	7	0	0	0	0	0	1	171	3	0	0	0	0	6	0	9	0	2	27	0	431	0	9	2	1	6	0	1	3
AAAS	624	1936	894	1371	1545	1220	1907	2072	2677	639	847	828	1545	696	1816	3952	686	1313	1080	2009	1052	978	2364	485	922	2111	1036	1100	1592	871	1070	1482	683	1210	644	1820	828	1813	1105	848	1895	1011	1123	1562	1287	628	1179	1595	887
AACS	384	1713	779	517	1053	787	545	395	1738	140	273	456	390	11	1248	1425	179	339	833	329	481	695	955	85	345	2158	371	1828	1698	114	268	466	93	580	171	2546	940	544	1380	900	1045	828	296	4854	357	225	200	887	291
AADAC	2036	5372	5842	4780	8643	5032	21775	23292	2870	15909	13979	4577	55843	11830	5108	41	17008	1169	7152	21498	19484	8139	1955	8695	12804	3210	26471	22	1500	24248	5274	39996	12121	8353	1851	13242	6396	7437	3795	7418	15455	14138	17054	41	15019	21632	21159	13505	8513
AADACL3	0	1	1	0	0	0	0	2	0	0	0	0	0	0	0	0	0	0	0	0	0	0	0	0	0	0	1	0	0	0	0	0	0	0	0	0	0	0	0	0	0	0	0	0	0	0	0	0	0
AADACL4	0	0	0	0	0	0	0	0	0	0	0	0	0	0	0	0	0	1	0	0	1	0	0	0	0	0	0	0	0	0	0	0	0	0	0	0	0	0	0	0	0	0	0	0	0	0	0	0	0
AADAT	28	120	85	168	526	97	73	5	132	2234	1451	47	364	312	222	124	118	54	36	78	462	88	38	23	183	113	797	57	249	46	75	880	1276	139	165	236	74	1859	213	164	344	65	2228	73	539	1475	2031	163	426
AAGAB	738	2591	1052	651	1395	1413	1921	837	2135	464	749	1007	1016	937	1800	3213	692	592	816	766	877	1278	1387	588	1597	1811	866	1973	1534	431	613	855	480	1405	429	5144	660	2906	2857	1359	1564	857	917	2195	1188	700	958	1276	795
AAK1	403	3222	1162	561	1085	1205	1515	988	1924	335	646	655	732	824	3564	1016	721	545	737	650	962	677	1032	485	598	2239	632	2157	1791	866	670	855	300	1148	255	3646	1705	1356	2293	1386	521	2101	683	2215	663	802	395	1271	792
AAMP	1100	5724	2182	2927	3665	4913	4477	4936	4893	3402	3367	3550	4022	2243	8586	7344	2185	4031	3143	6400	3721	4270	4677	1467	4280	7389	3461	4283	4778	1706	2647	4316	2949	4333	1383	7728	3069	7256	6803	3360	5075	3536	4485	6679	4057	3178	4495	4441	1322
AARS	885	6989	3945	4043	4906	8891	9755	4742	23873	5510	6393	3288	8885	5039	8368	13489	2768	6823	10861	5480	7105	6065	5342	6118	6557	8194	4946	3622	7591	6354	2932	3417	3400	14307	2695	19829	9409	13038	6053	5142	5023	5468	7202	5172	6366	4195	6702	19259	3319
AARS2	534	2201	1037	621	1968	1022	2265	4391	1685	330	365	731	1570	1558	1545	1820	653	669	574	1244	782	664	1350	667	961	1622	2222	1317	1617	1008	651	1476	298	604	342	1696	696	876	1325	594	1115	1220	624	1402	639	318	773	1276	768
AARSD1	1223	708	623	1718	840	986	1507	1158	1043	590	865	992	1632	1193	2499	2254	414	1256	1001	1945	785	1356	3196	400	561	1490	859	720	3807	545	757	1286	612	1074	986	2614	710	1671	1226	657	1910	1775	915	978	1037	606	1130	1169	859
AASDH	91	590	469	169	390	380	957	162	1131	242	237	281	324	123	824	309	110	105	192	259	337	146	267	111	349	477	424	323	161	50	134	105	224	323	59	315	141	586	842	350	278	162	370	288	320	268	375	491	273
AASDHPPT	174	1041	1224	980	648	1157	2364	2103	1900	971	1187	724	1651	1098	2607	2341	489	648	876	1698	1213	931	414	459	1611	852	1083	1412	840	483	411	1301	665	921	339	2490	875	3355	2094	1318	1671	786	1207	2927	1023	1046	1554	1454	930
AASS	367	224	224	263	811	4803	429	604	561	4433	2173	588	4323	947	7310	175	795	538	530	487	1923	1405	58	138	680	977	737	110	293	575	645	3689	3213	1597	451	1234	468	8431	739	5282	1493	717	4181	291	1884	2894	7837	406	1584
AATF	796	3262	1552	1781	1874	1875	3216	2177	6023	1013	1654	2386	2591	2028	4672	3925	992	2647	2216	4120	1524	2053	4552	826	1474	3290	1225	2784	3775	1316	1441	1954	1155	1438	1085	5323	1756	2522	2577	1126	2344	2808	1213	2964	1870	1023	1734	2498	1910
AATK	93	78	647	31	19	77	1967	48	27	24	50	15	35	26	2132	33	53	10	30	25	65	19	782	18	20	64	60	323	67	6	30	187	45	128	24	46	30	52	257	48	622	198	31	1218	60	28	25	45	61
ABAT	2397	4403	3458	2052	29261	22342	11857	5087	8306	30027	20630	24171	14006	13520	12786	202	12109	3408	9420	4137	20044	12385	1505	11538	13138	3051	28091	1265	312	3372	9547	38834	16985	12494	3817	5626	3930	20975	8994	11364	9822	9878	35941	694	14931	19529	33632	17573	9796
ABCA1	1018	7626	4188	3809	1390	2795	11864	5634	8671	4242	1999	2755	2892	1439	5118	1909	2350	460	1105	4704	3925	948	1019	1494	4133	3015	2316	603	1390	672	4581	2512	1946	2685	6565	2698	2920	3691	3367	4571	6687	3119	4190	1242	1557	6314	5779	1961	2133
ABCA10	67	412	64	20	27	78	34	468	40	50	160	26	35	52	184	15	9	9	13	56	93	15	69	15	58	23	77	10	110	10	315	43	47	84	2	71	67	152	116	105	489	17	115	2	62	43	113	15	29
ABCA11P	16	128	146	73	80	65	395	282	145	38	56	57	109	42	226	301	35	58	86	242	79	30	108	37	128	61	48	230	48	31	87	39	44	153	20	222	77	112	203	68	184	32	57	265	62	37	96	49	28
ABCA12	0	420	0	1	51	0	0	0	0	0	4	0	0	0	36	0	2	0	3	0	1	0	1	0	0	0	0	836	18	1	0	0	0	4	0	3	4	0	869	0	1	11	0	12	0	3	0	1	3
ABCA13	2	2	0	0	6	7	3	22	150	0	5	9	2	0	92	2	47	0	11	2	17	1	2	3	0	2	1	0	3	4	0	3	33	5	0	15	76	0	68	7	31	2	3	1	0	9	11	16	0
ABCA17P	1	10	12	0	14	7	4	9	3	0	5	5	0	0	20	9	1	1	5	14	1	3	25	2	2	7	4	8	643	462	5	0	1	191	1	10	0	2	4	2	31	5	1	157	1	2	3	5	3
ABCA2	424	13788	3013	354	2430	3257	2451	676	5968	1249	961	5016	2675	1136	5184	454	2029	376	2174	413	2910	2788	8244	1640	2239	5858	6187	5834	2598	699	4306	4872	538	1413	2028	3627	5131	7646	4638	5843	3036	7388	2279	4948	3171	1193	2090	2654	1962
ABCA3	163	125	299	309	458	1019	648	217	1304	33	63	212	74	29	1486	188	40	38	80	144	519	757	513	51	92	546	524	3727	2317	802	281	200	52	1594	21	1378	19	440	491	213	355	319	107	2946	139	103	76	1041	445
ABCA4	108	16	15	31	6	59	32	180	10	17	27	18	8	1	42	37	10	30	49	105	20	87	11	12	26	33	6	2	359	47	30	47	5	25	24	161	253	46	21	56	250	275	18	1	63	23	15	85	47
ABCA5	556	2009	1904	248	1873	2504	2769	1755	2457	814	1152	1980	1740	876	1989	774	623	333	964	1358	1548	617	1053	683	1949	845	1938	116	400	469	1507	2548	750	833	510	1594	1271	5524	1122	2387	2440	1266	1158	476	1472	1132	1903	946	2235
ABCA6	437	2489	879	1693	1785	1016	3695	11250	1670	4577	3667	3223	13817	3349	4709	23	2838	1040	783	2710	6308	1535	513	913	4177	164	3528	60	505	2637	3542	9747	4473	1093	1841	1596	654	15134	1511	803	2024	2224	6435	21	2033	3978	6017	3618	3113
ABCA7	154	1125	424	186	582	802	167	67	512	80	134	1452	132	88	1039	152	363	98	274	60	273	770	727	323	104	1075	544	611	229	42	575	285	74	885	68	1355	281	1538	3181	963	899	396	209	461	457	52	110	390	531
ABCA8	917	69	124	218	30	4303	40	85	781	2081	1504	24	1227	766	2607	232	3349	3	82	684	2185	1132	6	18	29	384	920	150	99	43	465	2736	1327	984	1507	795	433	1428	1213	2550	3	719	3195	25	1560	2157	2824	485	375
ABCA9	18	49	177	162	46	389	106	1223	9	74	220	59	384	302	181	7	98	167	130	1123	578	71	59	113	138	27	673	27	13	25	296	400	285	481	16	183	44	1422	537	294	193	64	183	15	269	100	653	143	116
ABCB1	644	4155	200	592	2213	2504	288	796	11089	1648	2673	2382	8466	740	10602	161	1880	1404	2086	764	1998	4076	353	733	5501	1284	1227	9461	1782	1726	2674	1415	1018	283	1770	6764	3389	37	1178	1933	2416	1334	4037	4429	5077	3129	3547	7043	2252
ABCB10	465	1894	2381	1625	1028	777	5719	1377	3765	751	477	2358	2949	1283	1678	239	1045	468	786	1510	1050	612	673	859	2002	1705	1326	889	856	673	465	973	452	1237	387	1956	817	2515	1112	1193	1497	1717	1190	1772	854	837	1126	1765	1968
ABCB11	141	41	29	176	1553	148	19	36	1	1987	576	2553	5453	2936	290	0	2263	124	543	591	2395	1341	30	628	1331	272	1725	0	9	1702	930	2189	703	10	287	151	129	3898	754	392	100	1246	3164	0	1216	2098	3761	3704	626
ABCB4	3708	1060	66	1715	5772	3408	427	3724	5412	5218	5964	1690	15151	10999	978	30	5038	461	4151	1431	8134	16792	320	6942	10329	487	6094	48	574	2696	1599	5138	2239	5825	1468	1173	1509	47518	3070	4920	2126	2031	11351	35	6687	6382	17870	3646	2205
ABCB5	0	675	16	2	0	3	0	0	377	0	0	15	0	0	3	1	0	56	18	2	5	0	64	1	1	0	0	4	30	0	1	0	0	4	0	2	0	0	1	1	0	6	0	4	0	0	0	3	0
ABCB6	3566	3825	704	3774	902	2267	1958	3292	1266	1183	851	4269	2637	828	2828	2222	1068	5333	2365	1920	3595	5199	3260	467	2667	4598	1468	114	2368	4590	2610	4135	1194	2403	998	4891	2128	2447	1957	2908	1302	5450	3136	2139	2928	1165	2785	4020	940
ABCB7	438	1326	597	320	860	1063	1260	1276	3104	688	705	856	666	546	2075	942	262	433	621	910	767	466	569	203	373	1008	703	546	963	266	283	642	577	506	119	711	835	2258	570	717	926	636	1047	1014	1274	626	1049	1368	786
ABCB8	661	4603	639	652	1760	2252	2139	1242	1982	1122	845	2906	2660	1038	960	1169	905	456	2709	1063	2105	2340	2076	1600	1479	1702	2063	2048	2863	1029	1402	867	502	2498	312	3013	2192	7561	1353	1790	2591	2551	1558	2926	2617	1134	1924	3692	1177
ABCB9	49	318	93	90	28	97	142	24	264	28	40	125	68	38	523	73	58	24	44	39	119	61	156	19	19	149	54	191	247	26	99	27	28	59	49	214	209	53	155	128	56	394	55	131	97	22	45	174	309
ABCC1	534	3356	945	237	475	910	307	148	1069	121	469	706	320	64	2122	1800	332	317	549	121	521	518	1931	209	525	387	403	3597	1182	379	338	211	204	385	117	3787	957	2149	3600	937	126	1580	255	2321	287	420	206	2352	341
ABCC10	70	875	1269	771	756	599	2483	3022	931	75	176	345	666	515	1267	1195	236	288	309	974	488	366	1193	217	675	1169	870	966	794	333	316	343	95	748	146	1454	432	479	1649	624	734	486	209	1412	486	76	197	667	575
ABCC11	19	31	38	33	81	172	11	75	619	157	303	303	193	211	21	101	22	9	120	85	192	36	259	77	31	208	415	2	6	81	59	239	99	109	49	58	129	655	22	130	147	59	142	11	63	109	161	218	120
ABCC12	0	0	0	0	0	0	0	0	0	0	3	2	1	0	0	65	0	0	1	0	0	0	0	0	0	0	2	0	0	0	0	5	0	0	0	2	0	2	0	4	0	0	0	0	0	0	0	0	0
ABCC13	0	1	2	0	0	0	0	0	0	0	0	0	0	0	0	0	0	0	0	1	0	0	0	0	0	0	0	0	0	0	0	0	0	0	0	0	1	0	0	0	0	16	0	0	1	0	0	0	0
ABCC2	898	3116	903	3521	2172	5950	6753	5309	3740	6208	3594	3995	12855	6489	6233	14	8141	6909	3732	11037	8770	7294	1380	2458	16082	3096	3020	76	215	6245	7491	13182	1498	4069	10581	6131	3332	1588	1136	8706	4590	7551	7605	111	7192	5027	8935	20707	4913
ABCC3	6498	22810	2364	866	8941	3079	18047	2235	10527	4778	5484	9408	3864	2816	10667	348	6503	628	5073	3472	11171	7086	6632	3251	12838	5720	5329	39344	7371	1601	6866	5970	838	7615	3895	21648	4018	17084	18045	4366	3291	8972	5222	46088	16493	5348	8601	18370	8241
ABCC4	196	1367	1559	98	780	256	1060	18	1633	64	183	771	185	4257	5639	527	290	62	343	102	256	542	706	325	152	676	413	1397	591	7	61	79	52	208	56	6402	366	2083	314	232	161	526	184	3452	250	124	80	1111	993
ABCC5	448	1344	977	961	597	779	592	538	932	39	247	643	393	223	2311	1245	414	479	555	918	549	588	941	295	814	1048	449	790	643	301	347	614	211	581	322	1614	693	1039	945	1320	939	989	236	1428	363	123	225	1154	1038
ABCC6	4359	1994	2046	2945	5178	8919	3973	3914	4428	7939	3270	9579	9869	3146	6151	736	4413	2700	6766	7367	10886	7442	3767	2274	2784	9329	10552	587	1157	3301	6947	10926	4071	10192	2708	2573	2376	22587	2160	8651	7842	4542	11822	6018	6387	6469	9262	7728	6888
ABCC6P1	350	309	853	510	1464	883	811	982	942	553	318	617	904	282	1270	92	503	601	690	2433	1279	372	527	344	1158	1399	1281	51	138	246	1288	2702	547	1397	574	334	307	2100	206	1019	2006	420	1459	527	539	423	559	772	1129
ABCC6P2	284	339	260	266	1241	497	647	461	321	232	176	682	654	493	812	174	171	349	429	1283	294	216	1316	264	361	930	336	72	211	281	509	543	99	472	135	407	418	1090	127	260	410	295	306	484	395	172	301	271	469
ABCC8	0	191	11	0	2	0	0	0	6	2	3	0	1	0	60	2920	0	0	0	0	1	1	52	1	0	0	2	0	7	1	0	2	1	1	0	47	0	59	2	0	0	22	1	0	2	0	0	8	7
ABCC9	31	635	721	133	249	1439	411	988	2388	2148	1087	207	3046	1735	134	248	1411	119	657	594	611	268	75	346	1441	74	1442	103	83	686	615	3189	1180	76	135	1492	1215	9469	794	3952	1075	401	4275	164	1266	2524	3131	443	822
ABCD1	178	1669	1482	895	911	1243	1482	1156	11365	558	429	3549	738	983	1163	1219	458	983	2321	677	1378	1738	4449	675	830	4994	1312	626	2070	732	1188	1215	404	1021	205	3425	1224	1309	770	840	883	2078	705	533	1577	391	602	2804	923
ABCD2	3	42	27	1	1	5	9	3	21	0	1	2	29	0	49	0	15	18	5	3	13	2	2	2	9	19	10	17	5	0	4	3	3	10	1	14	3	9	13	22	7	3	4	8	7	0	1	8	6
ABCD3	2156	5934	2090	2905	2623	2702	5013	4080	12559	5348	8788	3158	8386	4328	5237	4501	1752	2920	3035	6287	7100	2854	1507	2469	2668	5646	4747	4091	1665	1535	2313	6018	3757	1984	4315	5540	4187	14848	3481	4237	6887	4178	8474	3428	3073	5558	12223	6156	3677
ABCD4	1637	1638	612	1363	1515	1129	2159	2541	1381	1235	762	467	1784	759	2006	1237	701	1195	778	1943	1690	1207	898	603	1016	1172	1750	1333	1284	937	764	492	988	1491	476	1055	367	1328	1821	826	3576	940	2006	1396	1254	1048	1767	1991	903
ABCE1	341	4079	1603	2391	1637	1903	3069	1276	2628	1552	2439	626	3032	1173	3158	4260	818	583	1136	1391	1465	1784	934	563	2889	1340	1449	1997	4070	653	989	2062	1302	1371	1379	2335	2232	3712	2051	2274	2485	1738	1848	1398	1525	2039	2928	1950	1519
ABCF1	2897	8600	3700	3018	6628	2980	10196	8728	6081	2461	2949	2761	7788	4217	4307	8333	2148	3500	2378	4264	2756	3089	6097	1399	3965	6468	2909	3575	7035	2257	1829	3234	1956	2497	1152	6189	2919	3294	3775	1886	4439	3965	2938	3376	3024	2771	3137	4493	3223
ABCF2	422	2440	878	890	1066	2075	2544	1063	4701	643	1239	1283	1878	1704	1309	6363	621	652	2084	976	882	1763	1297	1062	1488	1239	1107	3119	1896	927	700	1694	700	1072	644	4063	2465	3212	2724	1499	1762	1672	761	1752	2162	804	1545	2184	948
ABCF3	492	2753	1279	1369	1943	2463	2914	2100	3535	1721	1737	2394	2010	1727	3452	2974	1384	1295	1779	3351	1980	2949	3624	859	1715	3300	1733	2110	3302	1654	1497	1897	1274	1586	959	3046	1944	4443	2048	2263	2671	3109	1898	3160	2180	1694	2350	2370	1406
ABCG1	470	5337	900	680	92	1574	1211	494	406	304	203	100	447	129	4631	225	233	466	304	303	1752	137	5899	158	192	1165	658	618	1197	37	2775	487	833	871	78	1017	217	6023	932	420	160	738	322	1822	508	246	361	888	265
ABCG2	785	148	315	899	4030	634	536	1618	316	883	1709	318	5952	564	450	45	230	1150	399	188	1499	168	26	325	2280	12	1760	263	118	3100	542	6179	2083	230	767	543	142	4568	463	626	182	389	1928	128	1609	1136	3069	1013	380
ABCG4	0	4	4	4	4	9	3	2	2	2	0	1	0	1	13	3	0	0	3	2	5	6	5	3	5	1	5	9	5	2	3	8	4	3	1	3	1	6	9	10	0	5	7	2	6	1	22	1	5
ABCG5	3025	1280	69	1072	3616	1291	1948	6375	5277	1648	2117	3265	1283	1220	2996	10	1612	863	1230	4576	3697	2219	206	848	1103	2782	2821	10	538	301	2376	1935	1694	1946	4138	415	578	8859	1333	1281	3063	1471	3326	4	1190	1695	1976	1792	2083
ABCG8	2609	2605	29	966	8206	3265	3984	5249	15422	1903	1322	2948	4298	2049	3727	5	2976	642	1330	3425	3558	3719	180	1713	1297	3991	4269	0	733	482	2696	2706	1246	1845	1864	896	1413	4904	1530	3031	2832	4855	5916	6	1854	1781	3006	1993	2311
ABHD1	18	66	10	12	98	5	96	38	63	75	31	0	1143	93	52	8	15	83	15	34	16	25	43	6	128	12	261	1	19	152	2	211	28	1	9	49	48	897	15	12	68	18	106	2	144	101	263	112	49
ABHD10	1018	1927	833	890	1630	1010	2048	1503	2899	1129	1126	525	1686	873	1649	1072	778	830	1010	1348	1260	1155	2086	753	1140	1438	1663	826	993	1796	967	1874	884	1427	766	1856	974	3710	1394	1280	1642	856	1729	1121	1045	1095	1750	1121	797
ABHD11	987	889	229	233	792	284	784	318	2535	352	713	579	254	639	702	307	100	105	2280	376	640	532	1223	322	331	1254	384	2888	524	343	534	422	346	316	279	1513	778	902	2651	247	501	603	352	5023	904	391	954	1272	249
ABHD12	1780	4925	2036	3270	1333	2594	2087	3077	5451	839	1623	2163	1746	2801	5818	3966	1186	2799	4344	3924	2529	2827	7451	1455	2134	3656	2522	3644	8631	2987	2513	3628	1447	2518	1492	4857	2155	12388	2104	2317	2163	3452	1717	8099	2860	1056	1616	3025	1930
ABHD12B	1	1	10	11	8	0	26	29	19	0	1	6	0	6	2	2	40	0	2	9	1	2	3	2	6	5	36	0	0	3	16	2	1	5	1	7	1	4	0	0	1	5	4	6	4	7	4	2	7
ABHD13	433	1622	1444	459	868	467	1590	1099	818	570	917	247	746	1286	1121	730	489	322	395	603	473	329	320	258	416	1451	751	348	325	249	213	702	620	530	285	1580	256	1643	1668	821	791	407	777	482	446	869	1029	686	657
ABHD14A	806	527	569	501	935	719	494	803	679	416	514	526	723	618	536	623	323	813	659	781	782	489	2583	482	318	761	753	347	912	861	741	676	552	512	551	407	593	1110	402	490	858	837	673	333	632	415	677	884	425
ABHD14B	5048	2820	2592	3926	5076	9410	5588	5324	6542	7093	7356	4210	12928	6404	7988	1477	3297	4558	5079	11220	6184	5861	7917	2551	5430	2837	13322	1499	5023	4902	4385	9988	6761	3267	3325	3005	1830	13203	4791	5259	5646	3983	8666	7116	9357	5609	9162	4074	4865
ABHD15	173	1742	577	171	1423	157	2365	461	1418	1346	796	838	1595	1376	1293	302	602	489	170	1700	1616	61	354	226	952	382	2539	1627	701	311	777	1498	993	1442	187	1435	550	2167	842	471	2260	925	1839	1636	789	1071	1823	137	455
ABHD2	3863	26594	4837	2284	30843	19764	14019	11024	14237	16673	14384	4511	14748	9229	32530	4113	11520	1763	3418	7932	15595	19989	1487	3781	14323	8916	11740	18540	4626	5096	9770	16025	5860	16428	4843	15833	2271	39015	46567	14695	8146	15495	24039	44912	10496	20947	25436	15360	17998
ABHD3	307	3940	3533	2286	660	703	4906	2763	4236	852	1574	1785	1095	631	6172	985	572	363	1374	7093	1918	1476	1804	884	2442	2625	674	2100	579	613	740	2450	904	1769	946	4503	2319	3208	2626	661	2628	3565	1221	6314	845	1455	1158	2245	1736
ABHD4	769	1750	3576	692	835	2700	1528	1498	2043	728	942	4022	1553	911	7320	402	876	1970	1924	1388	2084	3453	2444	1936	2071	3335	1472	1551	1052	1904	1235	1945	439	1699	1076	3706	1346	1170	1245	1784	987	1873	895	1878	2396	630	872	5760	1327
ABHD5	431	1046	1104	530	1185	520	1210	715	1201	1316	1304	1034	947	2077	823	480	411	273	460	1222	722	424	1121	320	636	581	761	375	667	346	406	1114	629	455	579	1713	543	4104	945	780	524	1333	829	489	780	1968	1422	1020	1159
ABHD6	341	757	819	912	1167	1526	1930	813	2040	2045	2257	715	3158	1902	1031	418	1578	953	905	851	1479	1832	1281	1081	1465	816	1559	172	149	1736	561	3122	955	527	1880	957	763	6159	858	2498	2261	1356	3705	161	1671	1394	3751	1316	828
ABHD8	105	1254	612	527	754	706	1039	1291	1541	551	527	455	647	665	935	1609	386	588	1262	1581	608	676	2394	837	600	1703	925	728	1559	359	631	1233	555	200	379	1810	525	1678	510	549	1590	1289	730	1041	833	353	858	821	508
ABI1	384	2927	2652	1072	2205	1502	3848	2053	8833	775	1456	1508	2218	1398	3292	1219	1085	1134	1142	3237	1543	1222	1277	999	3405	1704	1803	2541	1346	805	983	1962	733	1145	456	5058	1303	2889	3134	2040	1244	1212	1228	5474	1211	1287	1194	1981	1523
ABI2	419	3708	1443	922	1003	993	2028	1038	870	256	825	371	246	143	2110	1634	454	327	313	1091	721	281	1184	125	596	1299	642	3179	1387	86	648	444	391	687	411	3018	709	1451	2126	1194	1592	749	686	3451	652	576	564	825	526
ABI3	204	584	414	284	182	534	305	306	312	129	185	47	128	95	864	322	230	293	550	191	510	173	319	157	154	1162	475	518	987	47	95	209	327	414	42	385	141	391	386	482	232	284	326	369	437	140	382	541	191
ABI3BP	66	72	614	60	77	967	150	57	131	34	212	14	18	25	929	73	82	19	144	31	269	35	45	55	28	54	24	432	48	10	54	40	212	312	15	439	25	20	225	1811	269	101	576	44	75	460	193	227	64
ABL1	191	6713	3672	1259	1291	3116	5103	2554	4997	737	1035	1948	1407	1258	3912	2832	799	712	1011	3114	2407	1289	2306	702	1963	2322	1800	4769	1213	975	1194	1714	916	1597	1057	2271	1756	1600	4389	3240	2019	2472	1214	2935	1833	1189	876	1859	1009
ABL2	358	1225	2037	972	619	1198	3832	1576	1924	346	629	775	804	613	1363	1769	538	846	732	1273	666	346	909	458	1030	845	856	1464	1040	504	482	695	265	762	441	1952	738	609	1158	1724	1275	1232	659	1229	736	695	537	1135	993
ABLIM1	657	7126	2489	1029	1316	5839	6821	6139	4828	3958	2939	1072	7256	2504	7026	2889	2043	1307	1380	4995	2013	2521	2148	862	4032	2527	1600	6384	1890	2529	1330	3674	834	1680	845	6231	1430	2002	8487	3839	1868	3281	2144	13154	2957	4410	2962	3141	2513
ABLIM2	61	389	166	18	236	1001	265	617	109	58	86	31	208	4	1866	1519	26	52	377	11	101	799	1167	66	939	61	91	344	658	320	85	82	69	90	2	379	408	75	749	404	108	239	79	413	98	74	133	284	76
ABLIM3	3547	4557	811	3068	1245	3598	2904	3432	1973	5009	4284	404	2539	287	3522	1235	1619	345	1009	1986	2426	3777	1954	923	4431	3195	1939	1026	1205	870	2778	3901	1877	4100	1947	3050	885	4128	3779	1306	1595	5618	2081	4200	3832	8367	4471	4376	1334
ABO	0	4	8	0	4	28	12	21	1	0	1	1	0	5	0	0	1	0	2	2	0	3	0	2	3	0	0	1	1	0	1	41	0	1	0	3	0	0	163	1	0	0	1	0	0	5	5	4	13
ABR	113	1344	1575	329	1114	2072	702	328	1661	125	477	100	255	135	2633	521	421	242	546	258	1089	385	1772	214	248	811	726	4552	1525	50	147	510	503	1255	79	2022	263	1002	3912	1850	338	1037	671	8732	590	398	426	877	470
ABRA	0	0	0	2	1	1	4	0	0	0	0	0	6	0	2	2	0	0	1	0	0	0	1	0	0	0	0	0	3	0	0	1	0	0	0	0	0	0	5	0	0	1	0	0	0	0	1	0	2
ABT1	496	1948	1555	1523	1579	1246	3379	3967	2043	813	1296	801	2289	1666	2307	2276	576	1342	947	2160	1106	1008	2209	592	1766	2836	2751	1022	2889	1225	684	1205	1055	1161	558	1329	663	721	1420	874	2041	963	856	1294	1118	816	1341	1192	759
ABTB1	950	927	646	364	566	990	654	815	676	439	917	1177	708	355	1348	636	472	425	1078	1450	949	775	2718	519	906	1071	1373	661	2138	92	1122	1104	664	595	279	1473	489	3101	2139	1019	905	1141	548	755	1144	428	646	1219	354
ABTB2	145	921	536	354	909	655	925	780	2085	929	421	736	2598	1715	973	308	225	364	527	627	959	593	573	448	1031	799	646	565	164	465	939	1180	610	444	99	513	409	1399	806	411	763	1009	1188	382	1191	886	1183	1199	505
ACAA1	3089	1527	1502	5767	4417	7468	4761	6484	7783	27327	18372	4460	16370	8338	9036	5094	5975	3506	9311	32419	13538	16112	8602	2536	6360	7497	9179	1439	3126	10772	4248	33506	13535	13345	18159	8296	5196	47543	5020	9092	8756	5539	43760	4529	10095	27966	35171	7109	2762
ACAA2	3202	12203	2523	4479	18585	8524	11431	7578	18027	35997	20000	7258	23616	6053	19595	6495	6802	1732	12895	17260	24176	17956	5418	3606	9737	23074	19453	5045	8659	4070	3081	6660	25328	10734	2401	7167	5332	115073	6398	7389	7815	15030	49979	10623	11132	39872	32292	16723	12622
ACACA	567	3562	1820	5490	2754	1365	4672	1098	5844	449	697	1972	7636	1268	4695	4292	1681	825	1047	2605	1490	1086	2641	412	2852	3196	891	2148	1662	570	1767	2708	281	982	2466	4261	3791	2136	2986	1263	4151	2014	1712	1002	2546	527	1161	3547	3087
ACACB	4886	5485	2265	751	8447	4550	2358	1433	7338	4812	2233	9891	4247	1842	4440	1254	1944	138	2041	2040	4049	2504	1257	967	2434	6460	4081	700	830	923	3670	2465	3000	4021	744	2424	2790	8568	2127	2235	3874	2496	10110	1919	3922	4004	5967	4382	4820
ACAD10	500	2118	624	1144	1294	2575	1010	1440	3264	1574	1520	2007	2514	1614	3433	1111	1582	657	2179	1961	2711	2228	1734	1225	1678	1220	1934	731	868	1020	1486	1347	1385	1849	781	3040	1490	3227	1717	1737	1691	1238	3158	2930	1980	1517	3394	4078	1712
ACAD11	771	1108	699	1698	1929	1753	4741	3693	1674	5633	4161	716	5559	1425	3947	518	1245	412	1234	5551	2269	2180	538	499	2922	1328	2792	392	375	2211	1305	5780	3401	2760	1755	1904	1665	15222	2433	2511	5698	770	8434	1508	2381	5280	7479	1168	1835
ACAD8	233	537	604	600	573	1132	1528	1474	865	872	1032	547	1155	1153	1955	1333	585	345	771	871	1124	1377	632	598	1111	1330	1343	979	544	267	355	1173	650	1944	204	2093	970	5143	1205	972	1921	805	1524	817	1208	1028	1853	1500	958
ACAD9	952	2521	1100	1209	2000	1955	1822	1515	3679	1395	1656	1596	2328	1319	2861	2258	1109	1005	1851	2971	2131	2715	3366	887	1641	3506	1884	1561	1818	1455	1372	2305	1077	1815	749	2528	1528	4593	1697	1926	3283	2581	1998	2608	1718	1539	2190	2903	1760
ACADL	111	103	8	84	1552	127	1	0	858	931	898	239	1022	369	6	1	354	11	440	0	360	413	70	306	302	2	513	2	3	457	540	1371	412	91	41	449	157	1701	474	233	4	125	999	4	559	963	1996	569	339
ACADM	1131	2991	1671	1082	7403	2406	2538	2634	6474	6844	9669	3012	11086	6461	5775	1749	3101	1101	3104	3255	9144	2395	713	2498	2436	8358	7462	1074	948	1658	1494	9513	5567	3114	1369	5155	4609	24124	5172	3708	2637	2393	7963	4830	2876	10561	12106	6413	5114
ACADS	3502	3170	1205	1223	5227	5576	3853	5500	3899	11672	6554	2331	3144	3223	2790	748	2294	2507	2347	3127	10448	2813	3936	3892	2136	17845	4067	1361	4694	1885	2029	6324	6186	4312	504	1346	1741	12089	2289	2645	3895	3997	15902	7171	2905	11352	8233	4930	1577
ACADSB	2345	9917	8952	8529	7999	15481	9020	20544	13303	26110	24456	16842	24202	11223	8556	1479	18523	9038	5191	22812	19819	8529	4784	2649	7812	15406	6724	311	936	5096	3799	33108	22008	5025	3418	5553	2345	19639	3677	11134	20434	8352	37199	2491	5003	22211	31908	16493	20607
ACADVL	17856	15029	5729	8048	20320	25947	7837	26071	15916	17979	35419	19406	19940	4581	14244	9113	9702	8645	22147	50839	37202	32907	22363	13568	14237	43135	16099	9422	10019	19480	23809	22955	19632	33420	10944	14215	17292	28777	17583	17238	40064	13617	27162	39205	13666	24456	38320	16335	10170
ACAN	2	28	76	489	139	48	54	19	64	0	6	2	40	7	233	82	15	56	117	12	30	21	106	1	25	8	57	46	537	1	90	96	0	18	0	59	112	3	54	117	14	162	3	86	41	5	2	129	111
ACAP1	102	222	449	102	10	75	66	74	81	19	129	3	42	19	499	38	289	303	317	89	268	61	96	91	144	730	83	159	260	15	118	79	65	435	23	138	72	63	248	253	254	62	87	79	264	34	47	256	107
ACAP2	147	3774	1480	466	1246	1143	2467	1212	3329	501	802	940	1191	902	2113	744	913	389	510	1134	1104	702	596	350	1647	1142	1038	1610	675	371	446	874	551	879	316	2640	1080	1892	2847	2016	842	926	1085	1578	489	813	1108	1408	1051
ACAP3	334	1528	580	806	1739	1348	953	1166	1503	481	854	724	1168	1517	1911	1017	293	1519	910	786	630	999	4297	628	688	1037	1128	726	666	509	1295	1350	303	1140	614	2676	951	1779	995	823	1499	1200	764	1163	1181	668	1023	2222	1194
ACAT1	4450	4069	6314	4535	8281	14910	21675	6015	9124	22902	17745	17908	17321	11224	10379	6897	5975	3908	11615	7523	18178	30315	8300	10293	18398	9795	14615	1459	13513	3643	2992	9824	18352	13835	668	7735	7716	61689	12174	16945	18958	5888	29993	6907	17263	27178	29110	11938	6707
ACAT2	1627	6428	1826	4925	4255	1582	1796	1450	8345	3534	5223	1156	7574	1554	3591	2531	1627	2359	2589	4846	3022	1912	3602	1742	1027	8271	931	502	1736	563	2404	2992	2726	2907	1949	1989	4086	2914	1016	1468	4619	1750	4544	376	2856	2510	3922	5070	1515
ACBD3	543	5401	3096	1634	1964	1905	6182	2698	9036	1340	1864	2222	2813	1995	3435	1151	1087	962	1930	2616	1731	1013	1260	1960	2880	2213	1887	1943	1583	1282	840	1261	925	1971	662	6641	2619	1965	3899	2331	1899	2160	1493	3710	1082	1868	1616	3227	2405
ACBD4	1086	1440	654	475	2109	1861	1935	1193	3105	2459	2474	2082	1921	3013	2996	169	981	1003	1456	2075	2745	1664	1254	1102	1597	704	4992	1117	972	1199	1214	4668	2037	3150	1461	1251	472	8258	1460	1542	971	1325	4034	3315	2185	1380	4527	2039	1725
ACBD5	552	3183	2093	793	5300	2297	3201	1597	17799	2195	2415	4004	4846	3156	3762	861	1938	724	1790	3992	3907	1548	897	1430	7866	2053	4206	2421	956	1063	1799	4901	1410	2291	1872	3518	2416	6117	2408	2391	1300	2540	4403	11977	1480	2358	3554	3073	2095
ACBD6	643	994	1371	845	673	651	2293	1619	1618	218	383	835	607	894	916	1442	427	494	1068	1969	404	403	2294	448	800	1547	563	822	2641	741	520	425	305	742	308	2144	387	851	453	496	1846	940	503	1469	711	326	461	674	847
ACBD7	23	40	26	58	18	37	42	65	154	4	9	32	14	3	43	110	33	3	17	44	16	7	38	9	22	21	30	3	41	2	28	5	5	14	33	68	19	41	17	27	90	30	14	141	41	3	21	37	76
ACCS	265	260	132	310	454	881	115	119	390	207	517	264	251	183	408	334	162	115	397	933	325	596	409	213	347	543	435	329	200	396	248	1056	373	191	348	935	617	636	1521	408	351	153	247	269	623	114	400	955	420
ACCSL	0	0	0	0	0	0	0	0	0	0	0	0	0	0	0	0	0	0	0	0	0	0	0	0	0	1	0	0	0	0	0	0	0	0	0	0	0	0	0	0	0	0	0	0	0	0	0	0	0
ACD	219	738	349	311	259	498	271	297	2260	182	329	338	320	357	936	1702	166	413	518	898	295	327	673	296	303	670	356	447	781	206	306	228	265	350	385	1545	230	349	749	422	298	378	265	619	479	188	222	673	218
ACE	13	535	1131	227	793	882	1084	860	266	60	111	130	463	180	1493	250	246	103	300	554	451	204	199	82	163	785	1726	545	582	11	80	672	113	711	19	1882	62	310	2818	802	111	166	143	200	301	47	33	379	177
ACE2	132	43	10	37	34	52	113	120	210	172	93	331	1527	46	269	5	25	136	12	6	63	10	0	44	1	3	995	373	2303	498	3	390	10	24	0	35	912	55	84	119	2	28	574	2217	15	563	217	6	1
ACER1	0	0	0	0	0	1	0	0	0	1	0	0	0	0	0	0	2	0	1	0	0	3	0	0	0	1	0	0	0	1	0	1	1	0	0	0	0	0	0	1	0	0	1	2	0	0	2	0	0
ACER2	1	86	55	9	42	50	63	56	70	49	23	6	29	9	42	116	42	3	9	12	36	24	1	31	236	20	49	111	7	28	4	79	30	18	17	54	36	75	652	67	36	12	67	45	16	82	62	36	50
ACER3	274	631	437	166	714	203	570	203	498	112	124	190	162	93	768	532	120	83	165	182	189	228	278	66	264	253	218	743	322	146	368	317	104	132	63	859	253	786	751	260	223	265	431	428	139	212	214	301	365
ACHE	43	135	45	173	98	136	160	95	5152	83	96	51	120	5	976	48	266	19	83	19	627	55	113	8	1094	1866	63	228	6355	205	9	138	416	552	211	44	901	870	1362	16	17	425	223	364	131	277	66	47	337
ACIN1	1243	7462	5453	2504	3859	3327	6629	5344	5628	1722	2643	2209	2415	1749	7107	7524	1766	2500	2661	3848	3318	2398	5673	1533	2600	5559	2452	4085	2513	1945	2422	2662	1366	3954	2119	4118	2757	3088	5928	2321	5194	2843	2625	4402	2556	1967	2823	4882	3252
ACLY	642	15111	4126	14639	5710	4078	7037	3587	13413	909	1962	4079	12464	3733	12544	6094	3223	2132	3111	5277	2488	3827	5500	1326	7282	4876	1810	12141	2633	1467	4261	4207	1140	2905	2666	11597	5731	4773	6079	3455	4505	2924	2063	9006	3065	1616	3253	8922	4793
ACMSD	1010	1455	172	674	3791	5031	8	1367	2221	3252	2255	2868	4962	1453	5184	6	213	306	2753	1408	1671	6006	709	482	535	673	4805	519	2469	558	4389	1945	3968	2290	124	132	2662	7807	424	6027	1838	3285	3690	4703	5755	3313	2553	2117	1360
ACO1	6143	6470	2561	3300	10391	14479	9054	4324	23072	9823	8467	3223	6388	3540	3019	2937	6630	1775	4915	8751	10439	11535	1535	2314	4284	23682	7597	3611	3636	1436	2340	4411	6902	7498	2565	2807	8601	23111	3629	14318	7561	8249	13050	6530	9688	8439	8866	4189	4989
ACO2	2624	9045	3528	3509	9553	15489	5213	4710	5087	5458	4262	5265	7965	12941	26313	4906	4335	3987	5711	3545	8098	10849	8722	2762	3363	22960	4836	5518	7041	3392	3194	5240	3048	6414	1399	8314	7774	18028	6098	10622	4721	24100	6747	21116	7263	4521	5255	8551	3641
ACOT1	1493	1418	806	2683	3660	2748	3093	3693	1166	4782	2677	516	7342	1637	1670	426	1400	3591	2103	1479	2371	3665	1070	798	4647	2551	2775	432	1440	1802	964	2940	2544	1053	689	795	868	4978	1089	626	4454	2186	6235	797	3266	5467	5263	3476	1988
ACOT11	26	137	187	12	54	40	19	5	553	17	31	4	1	3	292	23	8	5	12	8	132	8	39	7	1	15	9	49	32	0	4	30	61	13	1	120	19	8	1361	61	15	74	76	34	18	30	31	21	32
ACOT12	767	2	11	659	1098	841	582	2241	539	939	1737	99	1522	963	2548	4	672	246	739	2466	1163	6313	12	310	966	88	1613	0	40	739	726	2381	725	1219	1070	559	634	9784	685	764	1005	512	3426	2	881	3214	3357	2941	960
ACOT13	1392	1578	1199	2934	3653	2612	6567	4973	4726	2571	2696	2813	10751	5549	4140	2769	1035	2297	1715	4453	2350	1832	3163	2446	3478	2760	11615	1119	4106	8302	1862	6792	2074	2556	1449	2645	1409	4261	1786	1588	2512	2027	4539	1800	2614	2300	5309	3233	1488
ACOT2	649	803	407	1232	1806	1494	1958	2642	1403	2669	1129	395	3837	1056	686	284	966	1322	953	1088	1577	1918	447	492	2644	1644	1351	464	457	804	629	1168	1231	829	295	600	355	2166	907	406	2839	942	4743	747	1268	4350	3272	2071	1325
ACOT4	284	491	267	432	852	472	1058	648	358	494	601	277	623	429	599	57	215	350	383	350	463	958	400	190	380	391	544	20	570	633	230	205	679	221	72	377	151	728	330	171	760	631	622	266	727	441	791	778	776
ACOT6	28	16	4	9	39	32	43	68	11	18	32	7	37	34	30	7	13	14	25	25	21	42	4	14	54	26	36	1	50	76	21	35	19	6	9	7	31	72	12	18	32	26	42	1	116	42	76	15	69
ACOT7	522	1175	529	1160	947	1442	1100	636	3697	670	692	752	528	490	2207	5264	403	973	1347	1261	737	1469	2545	435	390	3443	1258	1188	2468	494	982	952	630	688	222	4244	752	2485	914	656	909	1345	1237	1122	1346	532	1276	1290	818
ACOT8	741	846	857	664	786	948	862	440	1970	579	709	959	958	841	1384	2821	522	947	1132	1703	836	1098	2026	605	696	1617	1110	589	1263	847	759	1197	554	750	694	1151	861	2086	889	988	1170	1224	733	783	1192	484	763	1148	521
ACOT9	301	837	560	791	638	898	1045	605	1604	317	600	320	932	323	1295	747	282	476	1006	674	479	952	722	322	890	613	424	977	1871	907	404	738	383	245	290	1850	790	1354	2262	867	598	819	539	1827	607	569	711	1030	393
ACOX1	3984	9469	5326	4371	13583	9030	9932	7159	14977	14030	16660	11500	22901	14005	22660	1939	14175	3518	3273	11259	20465	7822	4599	3131	5878	7144	13706	3560	3527	3127	4651	29422	9409	9872	7736	7051	3229	45706	6250	9790	5194	8518	24816	7501	6050	16747	24505	10407	6615
ACOX2	1378	869	1396	4300	5636	2968	1814	7510	1189	5891	5444	2171	3570	3826	1195	102	2301	894	2317	5795	7464	1823	5041	836	847	3323	6731	88	520	2322	3176	6408	5563	2284	1671	522	586	15606	979	2175	4103	3303	13728	21	4673	5108	10697	4386	3055
ACOX3	435	685	648	699	769	1168	1587	1217	828	1246	1149	967	1174	1135	1128	462	586	325	1052	1022	709	1241	930	686	1391	705	805	489	842	491	565	728	797	704	372	914	1516	1515	1226	1118	1286	1276	1385	816	1447	872	1614	2021	421
ACOXL	0	0	1	0	3	0	6	0	4	0	3	12	0	0	5	1	0	4	0	0	1	0	8	1	0	2	0	7	11	0	0	1	0	0	0	14	0	3	8	3	0	1	0	6	2	2	3	0	0
ACP1	1377	5157	2244	3915	3023	2605	5076	4678	12876	2290	3126	3140	3590	1747	8141	3769	1306	2677	2552	4969	3037	3021	4530	1427	3481	4944	3520	3258	5387	1594	2566	2842	1567	3397	1904	8258	2805	7249	8535	2985	4640	2052	3048	6475	2898	2426	3461	3633	1827
ACP2	4053	3634	1788	4284	4796	3695	6011	3721	4874	3320	2904	3057	1940	2274	6380	2646	1304	1516	3509	6923	5056	4014	4251	1825	1570	12786	3976	2567	3679	1322	1655	2857	3232	2578	782	3759	3907	10994	3096	2231	11489	6130	4746	3372	4594	3342	3271	5478	2813
ACP5	875	1521	3084	1713	128	765	2031	3086	411	625	1001	88	211	1111	5677	2095	1885	604	843	1716	2966	1405	3236	10375	422	3416	916	1483	5821	670	737	243	1571	1217	133	983	234	1217	3500	911	233	4484	2868	240	942	553	2150	3962	1074
ACP6	521	434	785	776	311	352	977	1874	1697	269	192	865	775	598	564	925	476	467	916	2153	438	662	550	593	1007	841	804	304	1535	920	368	707	222	382	342	1083	212	1259	1153	351	1137	1040	739	297	1009	259	579	976	303
ACPP	0	179	11	1	11	509	1	1	1	0	7	1	1	5	5	14	4	5	4	0	5	0	9	1	0	1	0	62	8	0	1	0	2	5	0	6	9	7	283	6	6	0	7	6	4	5	5	7	1
ACPT	4	0	5	2	7	3	5	195	11	0	0	0	0	0	0	1	0	0	0	0	4	0	1	1	0	33	1	0	0	8	0	0	0	628	1	1	0	0	0	0	1	3	0	1	0	0	0	0	0
ACR	0	2	5	0	3	7	6	4	1	5	5	17	9	6	5	1	3	15	6	23	13	3	4	9	6	28	9	2	2	9	10	37	13	3	2	36	2	17	1	1	8	3	13	2	3	7	13	3	6
ACRBP	21	33	18	11	5	33	375	170	306	12	12	103	15	7	43	44	14	19	39	62	67	5	33	19	48	75	122	23	82	79	4	34	13	47	19	60	2	21	64	15	13	73	33	21	14	6	13	103	111
ACRC	27	14	16	6	14	36	8	9	21	8	13	1	30	3	49	46	7	36	54	17	27	27	27	9	15	70	25	24	30	10	27	16	6	20	32	51	17	54	72	32	19	9	12	12	36	9	19	25	25
ACRV1	4	3	1	2	1	0	1	1	9	0	0	1	0	0	2	29	0	1	2	0	1	1	6	0	0	1	0	4	1	0	1	1	0	3	0	2	1	0	1	0	1	1	1	0	1	0	0	0	2
ACSBG1	2	13	5	2	5	6	2	5	5	1	7	1	3	10	11	5	1	2	8	0	2	6	4	5	2	29	5	5	10	1	7	6	6	7	2	9	1	19	15	9	7	5	6	10	4	5	5	6	7
ACSBG2	0	2	0	2	1	1	3	4	8	0	0	1	0	0	2	0	0	0	0	0	0	0	0	0	1	3	1	0	0	0	0	0	0	4	0	2	1	0	2	0	1	0	1	3	0	0	3	0	1
ACSF2	3067	1006	1092	1465	4514	1536	711	694	3244	2656	1584	4255	4198	569	3285	762	1745	2742	1894	2074	3344	3502	2270	765	1475	6144	4628	460	1022	677	2215	3961	1213	2116	719	1759	2085	3680	1357	720	2085	2171	3465	275	3254	1854	3111	5565	1080
ACSF3	392	685	652	569	564	1833	551	808	648	1104	1029	401	1313	1049	1267	1065	561	697	1348	688	1955	934	888	815	967	1785	1177	497	1116	572	425	714	797	1534	477	1047	516	1856	1141	806	748	884	1383	1798	948	895	1775	1612	444
ACSL1	9299	23462	8999	14149	68590	12264	6652	3859	46867	97074	33873	10597	75679	11854	4761	167	11294	3333	13243	9305	39858	16274	7356	9052	17107	20527	37116	1123	586	7285	22547	24229	41125	22601	19783	8881	31691	71424	6487	14305	14505	20076	76244	635	28602	57427	84465	22242	10497
ACSL3	795	12657	4208	10951	1804	2631	9804	3729	4244	2601	3510	4212	6767	1013	6080	2387	3077	3303	2849	2100	3582	1741	4999	1741	6972	4774	2056	2858	3049	2505	4122	3477	1855	2533	2911	3713	9468	3479	4955	3195	4685	4017	2820	3252	4110	3374	2819	5800	1606
ACSL4	3406	11052	26129	15834	4912	1097	50597	19894	51300	382	991	27035	363	2785	17139	643	3470	5209	15486	29467	12459	11981	17336	6801	18156	5219	5113	1566	2338	2734	21631	275	324	20152	8094	9824	12480	603	3983	889	69595	12805	371	1336	35978	1488	427	45441	4721
ACSL5	1274	3615	1052	946	3151	3573	3760	5395	9125	6847	5785	2124	29837	1500	4859	174	12106	5285	2672	9787	5616	2717	799	2658	9701	8360	3669	367	871	6282	1705	22639	3202	878	3805	2805	1878	6887	5670	8234	563	7489	9944	136	4246	4771	16638	3066	1455
ACSL6	10	68	166	31	80	36	5	71	7	49	5	488	1740	15	786	3	826	88	59	20	236	91	8	133	86	21	33	4	120	356	86	1008	20	155	32	254	67	1102	20	9	7	61	359	1	78	55	394	93	6
ACSM1	277	34	565	12	7294	115	387	1464	319	50	877	1470	5886	9324	7	1	1513	195	1708	205	1628	43	123	4529	725	565	8644	426	1241	4960	1409	1519	109	674	77	869	182	954	48	169	1	4316	320	46	2263	205	19	264	1696
ACSM2A	7008	1610	313	2127	12325	4812	793	626	6721	15837	10789	5213	39535	17181	7254	4	7939	5807	12557	6932	17683	8942	404	8697	2953	4550	21602	61	33	8975	12706	26535	6839	11533	2120	8656	880	27203	1508	2184	1736	10374	5199	39	12035	20974	26584	9890	11043
ACSM2B	6755	2903	387	1421	24690	4923	1014	450	8508	15268	8641	9682	29319	15193	9126	0	8532	6662	15121	8770	21002	10141	1107	11843	2575	8304	22285	204	45	7568	8979	9076	7142	11812	1213	10314	1158	41288	2092	1623	1954	6853	12504	71	12823	14342	26750	13251	8523
ACSM3	649	92	79	392	631	1008	66	867	648	4729	2608	971	2522	774	186	333	625	354	442	2203	1339	656	65	299	722	708	2104	437	265	537	336	5569	3029	705	2082	414	308	1	1323	1111	238	144	5203	38	1255	3740	7155	884	209
ACSM5	442	500	42	31	8293	1620	29	47	995	10855	6313	2745	9616	2172	136	8	3198	2015	2991	355	2934	3994	289	2592	1507	214	8708	64	36	2230	617	11328	1869	766	315	707	1205	15804	1488	723	41	1186	8576	26	2945	5733	14585	8949	1311
ACSS1	1028	568	1203	326	465	433	219	456	876	370	447	86	120	59	1316	122	330	238	733	879	656	445	963	391	546	5330	429	2263	1056	45	182	465	162	469	94	3667	561	305	2046	336	1213	320	295	2871	364	212	98	684	367
ACSS2	2290	2445	1910	17080	6810	2138	2763	3999	4863	2510	3435	6160	18904	1460	6699	606	5693	4702	3525	4798	5150	1832	1998	1076	4538	9919	3066	1969	1442	1549	6609	10487	1438	2716	1393	1976	2760	3979	2952	1599	6280	2232	4850	2279	5895	1909	3345	7588	2577
ACSS3	100	1182	229	3116	310	1535	16	16	1045	1614	992	485	14572	595	1468	72	3705	1751	1167	892	1400	1819	550	127	5283	778	146	51	138	1332	2060	11996	652	19	1301	1449	1588	2013	1221	2371	807	874	2350	21	2366	1508	5637	5025	768
ACTA1	2	3	81	9	7	2	1	10	6	3	4	1	40	5	15	8	0	17	3	4	1	4	6	3	2	44	1	1	30	1	5	6	0	2	5	7	5	3	6	0	23	4	0	1	1	0	4	23	5
ACTA2	2009	1506	5286	12692	6647	8399	7622	4096	3460	1305	1662	1256	14771	7465	13488	6588	2413	2930	11633	3952	4444	2765	4559	2731	4917	1313	20834	8182	21346	1036	2655	11879	3616	5762	310	5394	2753	11655	7953	20003	2033	8000	2522	6078	7205	2363	5416	4763	4318
ACTB	84200	195962	74604	141157	67186	96121	159876	75527	309904	86102	71612	49232	111159	184859	170405	110556	61829	81641	147521	69771	86757	116209	133454	63273	74048	145413	69919	126501	252750	92710	73986	64624	84602	80231	51651	187136	89834	199606	175538	87730	87608	131946	83652	191936	104385	108826	178145	130065	81401
ACTBL2	0	2	2	1	0	0	0	0	1	0	0	2	0	0	1	1	0	0	2	0	0	0	0	1	0	0	0	11	3	1	0	0	0	0	0	5	5	0	15	0	0	0	0	1	0	1	0	0	2
ACTC1	0	0	6	24	10	11	0	1	2	0	9	1	0	0	5	0	3	0	44	1	3	4	1	0	3	0	1	6	16	1	0	0	1	5	0	2	0	1	1	2	2	4	1	0	27	3	5	1	3
ACTG1	19849	149477	69767	114192	53463	58010	106329	63669	105965	84547	77288	16619	37107	68098	77134	130929	34731	56308	50246	200507	51520	91268	184153	20752	50423	79321	35588	127930	131286	20638	35181	20828	50717	49222	37639	154396	62862	191920	112579	41328	90338	72119	42745	147164	56548	99589	62220	78136	35889
ACTG2	56	21	48	936	194	198	93	245	99	5	97	81	787	641	682	162	101	229	255	167	43	45	190	52	148	36	480	240	562	43	153	1009	25	49	8	60	346	301	89	374	352	151	6	245	160	94	18	68	53
ACTL6A	119	3082	1217	798	1205	738	2863	1460	3962	327	728	1033	843	504	1501	2068	558	640	809	1052	648	515	1540	468	850	1206	728	1416	1359	420	543	390	476	746	406	2711	885	833	1640	797	1320	1071	601	1280	714	423	670	1212	779
ACTL6B	0	0	0	0	2	0	0	0	2	0	0	3	0	0	0	20	1	0	0	1	0	0	0	0	0	1	0	0	0	0	0	0	0	0	0	0	0	0	0	0	0	3	0	0	0	0	0	3	0
ACTL7B	0	1	0	0	0	0	1	0	0	0	0	0	0	0	0	0	0	2	0	0	0	2	0	0	0	0	0	0	0	0	0	0	0	0	0	0	0	0	0	0	1	0	0	0	0	0	3	0	0
ACTL8	0	1	0	36	102	0	2	6	11	0	2	0	0	0	0	4	0	7	0	0	63	437	6	4	1155	0	0	3	290	4	0	0	0	28	0	2119	13	0	84	0	0	5	0	4	0	0	0	61	0
ACTN1	1671	19194	6001	5624	4601	8487	9313	8283	7146	4335	4412	1235	6198	3638	10815	4926	4889	4860	4446	4956	7159	4502	6427	2505	6991	4421	4280	9733	6424	3449	2432	2955	3370	5781	949	9511	2816	8215	10970	7524	5937	7201	4975	8584	5597	4083	5148	11890	5061
ACTN2	28	5	303	8	181	1	149	706	223	3	2	13	3090	52	4	175	76	14	6	6	7	1	22	7	42	6	80	5	815	362	1	9	14	119	1	47	21	3	11	4	32	98	2	0	5	2	1	15	1
ACTN3	1	4	2	0	0	3	1	7	2	0	0	1	1	0	2	18	0	1	1	4	0	0	0	0	0	2	1	5	0	0	2	2	3	0	0	4	4	0	2	2	0	0	1	0	0	0	1	3	0
ACTN4	4260	13694	14902	9030	17585	14101	24285	23553	45988	7853	10438	12090	14229	9353	25342	42417	11696	5896	12043	23119	12715	12415	19528	8160	11003	27983	11438	54807	33576	4933	10164	14557	7112	12229	3701	28264	10555	10571	27453	11622	13011	14318	11084	32993	11623	9813	12246	18108	8724
ACTR10	521	2145	2161	1138	1152	1592	2324	1569	1384	667	1367	558	1363	522	2912	1384	550	1254	1319	1696	1195	1246	676	536	1120	2190	1203	1209	1343	527	412	784	770	1062	304	1617	607	2951	1834	1155	2025	1128	1068	1892	1137	1028	1214	1347	965
ACTR1A	1425	5305	2586	4110	2069	5450	4900	3618	5504	1881	2661	2402	4208	2858	5843	5930	1740	2915	3183	4704	2771	4270	6697	1495	3795	5776	2289	2988	3908	2854	2502	4049	1982	3599	1460	7515	2452	3745	4026	4328	3032	4093	2937	4802	4082	2475	3139	4701	2650
ACTR1B	1359	3998	1755	1388	2287	2546	4020	2930	2656	1356	1517	1527	2620	1179	4319	2981	1417	2063	1551	4461	2911	2623	3281	995	1755	3762	2706	3940	2910	1362	1530	2995	1041	3199	924	2196	1641	4286	4056	2170	2858	2262	2114	4911	1943	1406	2217	3446	1570
ACTR2	1232	18162	8159	4052	7495	5023	15190	6004	11118	3499	4852	4242	7480	3209	19194	3528	4377	2898	3546	5045	5374	4662	3266	2223	8375	6409	5479	9913	4018	1917	3808	4543	2922	5342	2269	20151	5807	7845	11672	8777	5874	5989	5780	12927	3463	5369	5849	9356	5851
ACTR3	1060	5323	4929	2970	4671	3111	8064	4917	7062	2043	3255	2049	4372	2525	9395	2999	2341	2432	2774	4018	3697	3087	1409	1359	4027	4079	3410	7495	3904	1194	2134	2338	2186	2172	1055	9112	3151	6705	8115	4384	4413	4317	3011	8361	2960	3445	3054	5193	2849
ACTR3B	236	304	114	208	231	225	943	320	759	144	236	298	386	423	179	1060	96	112	353	376	194	100	164	116	619	420	281	257	260	157	177	130	173	436	132	234	163	769	292	178	688	193	198	93	397	178	386	442	174
ACTR3C	621	439	69	22	330	185	76	79	936	192	289	136	366	98	230	82	84	76	277	49	464	337	122	65	173	167	226	80	259	237	104	157	151	145	30	894	528	747	529	234	95	340	288	208	475	144	302	272	154
ACTR5	146	492	443	127	236	237	553	615	670	119	201	218	398	132	657	1117	186	272	378	136	192	153	420	151	278	326	221	187	481	164	182	262	133	176	130	673	200	310	437	203	317	288	201	322	374	115	242	405	249
ACTR6	182	530	480	923	1050	471	1042	1110	1552	294	522	539	731	243	809	809	425	487	720	1505	669	512	419	338	843	907	514	372	575	230	294	857	293	470	418	1208	696	1859	564	858	983	814	646	706	520	364	601	628	529
ACTR8	250	559	545	682	461	353	1073	631	1026	287	304	161	460	376	1280	1119	252	328	299	1011	450	398	855	142	412	376	442	475	633	275	193	453	256	279	483	790	429	789	732	487	783	536	462	844	442	248	494	592	490
ACVR1	129	4160	1444	654	1261	1115	3576	2270	1489	767	1185	844	601	715	3445	931	757	638	489	1283	1017	401	963	543	1023	879	564	4117	1068	223	439	764	569	641	678	2887	624	1103	2441	1651	1215	779	1126	7251	800	1208	1215	1169	691
ACVR1B	345	9815	1801	2498	2209	2994	2085	3191	10607	2638	1688	1040	1291	716	5846	2264	901	783	1845	1123	3339	1528	2220	919	2025	3085	2847	3631	2505	855	2048	1865	1007	4022	1386	4169	2211	1228	3196	2602	856	3150	1752	2345	3474	3362	1093	2416	2388
ACVR1C	16	115	14	3	49	122	11	28	29	156	86	41	57	0	57	10	37	6	35	14	72	41	11	33	10	16	6	36	7	34	27	86	111	38	31	5	65	126	75	185	140	131	225	32	55	85	163	23	2
ACVR2A	199	769	494	362	480	472	1331	828	451	444	578	157	542	257	1424	284	189	430	280	455	476	254	235	174	247	426	256	681	387	171	391	368	254	299	243	1214	235	493	1272	727	748	308	509	464	415	524	524	477	168
ACVR2B	253	405	561	1211	415	318	1157	1791	455	660	725	114	253	241	477	811	157	226	162	883	530	184	434	80	357	616	282	402	216	141	274	336	231	463	408	281	119	283	715	235	474	303	229	353	323	828	220	395	337
ACVRL1	451	1302	704	644	368	1910	925	949	541	84	126	185	345	364	1337	723	270	251	621	558	809	300	732	300	432	935	2191	755	1285	100	258	895	386	1063	52	515	155	1708	508	1202	526	1803	360	486	677	146	277	517	374
ACY1	2587	3221	1125	6072	8572	7221	8297	3439	11538	12791	9069	3223	14185	9244	12855	2020	6704	2605	6752	11043	14424	8360	2785	3163	6380	4727	10205	1139	4026	9134	4993	11944	6554	3368	4738	1762	7571	23051	4457	6010	13024	5766	18363	5843	12347	12343	16467	10128	5007
ACY3	733	300	257	136	1975	473	0	72	948	1138	1159	365	479	164	1595	3	172	136	1079	173	778	172	211	307	512	2825	1339	26	127	478	830	1281	1215	326	111	70	585	131	516	427	419	567	1419	122	923	519	1833	852	476
ACYP1	41	287	35	47	207	55	66	76	109	5	37	56	51	34	185	286	22	87	57	64	33	46	255	30	92	76	38	79	83	29	58	61	12	46	32	144	52	162	150	46	43	126	27	165	92	19	25	37	91
ACYP2	132	82	151	132	382	584	333	134	394	321	403	151	524	250	326	232	176	221	282	270	395	345	338	306	289	270	543	105	221	162	348	552	299	342	126	374	183	1806	301	531	198	193	431	178	402	395	575	257	98
ADA	75	656	432	299	203	517	362	199	732	121	118	209	139	61	715	450	238	221	207	155	280	229	318	158	277	766	274	220	747	25	99	206	143	183	82	752	326	428	259	281	433	757	110	187	222	153	84	286	240
ADAD1	0	1	0	0	0	0	0	0	1	0	0	0	0	0	0	0	0	0	0	0	0	0	0	0	0	0	0	0	0	0	0	0	1	0	0	0	0	0	0	0	0	0	0	0	0	0	0	1	0
ADAD2	1	2	0	0	0	1	2	3	3	3	3	2	0	0	2	0	0	1	4	1	3	2	0	4	0	1	12	1	3	1	2	12	4	1	1	0	0	5	0	1	2	0	0	1	0	4	0	0	1
ADAL	126	589	99	60	633	536	459	200	296	129	219	266	232	383	940	271	224	185	82	163	233	154	168	56	253	396	340	148	238	200	98	465	138	319	126	849	156	1155	301	273	308	368	261	547	401	139	352	294	425
ADAM10	110	5552	4172	574	3221	2187	10073	2367	4448	828	892	2094	1447	1433	4035	675	2640	434	432	1205	2175	604	325	714	2165	1595	1497	9975	969	412	1460	2187	610	1380	870	8209	1015	2361	8629	3011	1878	2545	1750	8955	1131	1299	1436	2614	1717
ADAM11	10	12	19	11	12	4	15	13	47	3	9	5	3	11	84	25	2	7	2	34	23	7	211	6	3	97	11	197	28	4	1	5	1	84	2	68	4	13	14	11	104	7	5	198	2	4	7	5	4
ADAM12	4	189	225	64	233	1278	73	15	91	2	17	13	12	3	612	174	33	12	21	17	44	414	439	10	48	14	45	58	50	1	66	57	39	116	5	148	114	23	209	1976	19	876	5	432	86	37	14	216	67
ADAM15	725	16324	3634	2476	3526	6071	1751	1928	9713	823	1052	5007	2133	810	3513	1927	1967	956	5381	1174	3036	3051	7014	2254	1681	6511	6102	4477	8680	1363	1920	3532	725	3909	670	4041	4008	6212	6381	4295	1581	15400	1534	3179	4167	891	1768	5210	2378
ADAM17	39	1743	716	359	408	538	715	521	1514	208	196	465	404	240	1245	274	248	91	114	234	406	146	220	86	378	440	346	1838	132	77	230	270	198	402	272	2107	442	394	3023	696	426	401	351	1205	185	271	276	547	433
ADAM18	0	0	0	0	0	0	0	0	2	0	0	0	0	0	0	0	0	0	0	0	0	0	0	0	16	0	0	1	0	0	0	0	0	0	0	4	0	0	0	0	0	0	0	0	0	0	0	0	0
ADAM19	95	920	855	709	320	915	218	313	468	422	513	144	149	398	1799	284	539	171	347	389	504	498	237	194	333	231	527	367	194	64	340	346	238	568	449	519	589	371	594	1011	565	1038	199	335	544	570	707	938	534
ADAM2	0	0	0	0	0	1	0	0	0	0	0	0	0	0	0	0	0	0	0	0	0	0	0	0	1	0	0	0	0	0	0	0	0	0	0	0	1	0	0	0	0	0	0	0	0	0	0	0	0
ADAM20	0	2	1	2	0	3	3	1	0	2	2	0	2	1	6	5	0	1	1	0	1	1	2	0	0	3	1	0	0	1	0	2	0	2	0	1	0	4	9	0	3	1	3	1	0	0	3	0	2
ADAM21	0	9	1	10	7	9	36	16	0	0	0	2	3	20	2	7	5	3	2	7	1	1	2	6	2	1	6	50	13	10	91	2	0	6	0	28	0	13	6	4	16	12	1	3	10	0	2	17	14
ADAM21P1	0	3	4	2	2	4	11	2	0	0	0	0	1	5	1	0	3	0	0	1	0	0	0	3	6	0	1	17	0	0	25	0	0	2	1	13	0	3	0	6	1	4	1	0	1	0	0	5	1
ADAM22	0	136	46	1	185	92	151	23	354	1	6	8	1	2	72	35	1	0	3	2	0	0	11	5	24	14	0	63	39	0	0	3	1	10	9	215	23	5	38	63	15	1	1	19	2	0	0	6	3
ADAM23	0	4	41	192	4	38	11	8	5	0	0	59	2	1	22	248	8	13	71	49	4	1	0	1	0	3	14	26	9	0	3	2	2	25	0	3	5	0	15	80	1	157	3	8	3	3	2	5	7
ADAM28	24	297	93	24	7	21	51	11	56	3	84	1	4	5	438	37	45	14	38	4	70	16	52	5	20	12	30	2161	1017	0	7	4	12	46	0	580	24	14	2930	103	36	25	20	324	75	104	6	79	21
ADAM32	0	3	6	1	0	12	549	0	1	2	1	0	0	1	297	140	1	0	2	104	4	0	2	1	0	1	2	5	4	0	0	0	0	2	0	3	0	0	10	18	0	0	2	3	1	0	1	2	0
ADAM33	25	9	161	3	16	364	12	10	5	0	19	3	29	4	95	13	22	1	25	5	104	18	208	29	2	18	119	79	29	7	10	44	15	156	5	17	1	38	72	217	8	11	14	4	22	18	10	18	10
ADAM6	10017	3634	19446	8455	409	9956	17495	530	9064	1693	9428	59	689	1873	38914	782	7574	53041	11910	678	7051	756	696	5329	1124	26566	3885	7374	5970	122	847	3761	24313	4180	12	31063	77	204	63420	826	1435	2821	10441	1091	18705	31348	2505	6774	9207
ADAM7	0	0	0	0	0	0	0	0	0	0	0	0	0	0	0	0	0	0	0	0	0	0	0	0	0	0	0	0	0	0	0	0	0	0	0	0	0	0	0	0	0	0	0	0	0	0	0	0	0
ADAM8	118	984	537	81	42	88	97	216	397	157	269	38	65	12	374	317	197	109	257	227	284	99	295	76	104	562	106	253	861	76	164	153	107	437	60	330	384	96	3791	131	352	445	107	366	205	159	149	423	211
ADAM9	184	13962	1780	1830	877	1260	5047	1045	10832	417	1142	1083	1643	549	3045	3746	601	434	1467	1223	1178	314	622	642	1672	658	946	18303	4909	791	551	821	759	982	789	9649	5173	1931	12627	1661	492	1789	832	4757	763	1125	847	1605	1399
ADAMDEC1	2	74	79	13	3	27	31	8	39	0	2	0	4	6	845	71	231	34	108	24	111	5	10	12	75	16	7	118	74	1	19	3	4	34	1	101	12	51	48	33	5	8	1	16	35	0	2	202	16
ADAMTS1	59	751	1633	589	822	3887	2348	1475	421	1668	7038	396	2259	260	2263	404	328	190	952	866	1061	1693	221	372	850	764	885	1575	714	69	158	1838	2337	1423	156	1346	203	1505	1975	5901	501	601	2938	1019	1038	7722	2359	769	789
ADAMTS10	85	756	757	183	567	847	382	273	29	47	304	406	288	14	285	78	342	108	280	44	592	167	1617	162	668	479	169	145	213	15	587	498	83	422	9	851	78	99	856	1091	39	348	118	413	473	88	149	668	1142
ADAMTS12	2	121	153	14	62	65	105	24	64	11	8	4	17	5	142	100	22	1	10	12	80	3	2	8	19	9	64	203	12	1	6	41	12	88	0	221	12	50	329	452	4	18	41	221	30	24	49	79	45
ADAMTS13	184	371	238	269	41	148	185	204	113	1079	1732	165	95	18	77	113	53	64	214	535	1019	76	519	209	95	283	300	226	53	93	66	135	1738	276	176	462	22	71	363	89	694	148	1327	452	417	1810	1189	130	151
ADAMTS14	7	38	85	31	40	184	64	4	17	16	15	3	8	4	73	55	14	15	28	14	27	80	44	62	23	106	10	19	27	4	25	6	1	68	26	52	28	21	67	390	3	31	5	39	66	3	2	43	48
ADAMTS15	0	3	42	5	9	135	15	3	1	3	7	2	0	2	113	1	7	0	5	7	20	10	3	5	5	2	15	29	2	1	1	12	18	22	0	117	5	13	19	79	3	3	10	42	11	21	13	8	8
ADAMTS16	72	532	482	116	36	0	1300	118	10	1	5	39	4	12	0	439	37	1	17	580	7	0	135	3	144	0	5	209	16	1	89	4	0	2	1	3054	1	455	31	3	694	3	7	209	7	39	4	210	63
ADAMTS17	61	367	129	67	1723	270	1695	555	193	189	34	113	596	1185	45	288	257	45	886	323	233	505	60	39	504	365	478	12	48	147	154	63	105	128	40	33	36	4020	128	98	25	744	419	5	230	245	249	198	1179
ADAMTS18	0	98	14	0	2	35	10	3	2	0	1	1	2	10	1	24	0	1	1	20	7	1	3	1	7	1	45	1	6	1	2	112	1	13	3	42	1	28	1	6	3	0	3	0	2	2	0	4	7
ADAMTS19	0	0	0	0	0	0	0	0	0	0	0	0	0	0	0	6	0	2	0	0	0	1	0	0	0	0	0	0	0	0	0	0	0	0	0	0	0	0	1	0	0	0	0	0	0	1	0	0	0
ADAMTS2	54	287	719	88	380	570	365	66	223	209	192	22	108	53	579	194	102	14	113	12	1174	35	55	180	45	130	769	860	120	1	21	229	308	394	4	1353	41	180	1269	1869	13	272	494	717	436	371	451	584	79
ADAMTS20	0	6	0	0	1	0	0	0	4	0	0	0	0	0	4	22	0	0	0	0	0	0	0	0	0	0	0	0	0	1	12	0	0	0	6	4	6	0	0	0	1	0	0	0	0	0	0	0	0
ADAMTS3	1	71	42	17	11	57	24	2	11	19	16	1	5	3	105	60	6	5	11	3	38	3	66	14	8	5	40	20	20	1	253	7	7	33	0	502	18	4	19	93	16	17	22	5	36	33	10	29	13
ADAMTS4	127	615	578	407	618	638	1009	1382	585	926	3791	191	475	481	547	431	434	97	408	753	142	514	515	50	495	720	242	373	648	163	289	1767	447	795	216	1024	269	1259	515	1597	111	634	303	940	475	3739	1431	383	599
ADAMTS5	52	1111	264	221	427	585	598	248	539	35	98	53	105	5	433	358	58	60	52	103	241	43	158	48	403	175	310	244	290	44	53	396	129	102	54	226	127	151	237	624	79	209	549	647	292	44	123	195	366
ADAMTS6	0	49	41	20	25	58	7	30	97	8	18	1	12	6	566	75	4	13	40	87	11	38	9	4	47	19	1	29	39	0	19	18	0	21	6	118	5	12	174	146	50	26	17	23	17	16	8	43	45
ADAMTS7	9	215	264	229	256	436	270	307	166	20	33	63	101	52	313	228	71	34	123	153	286	69	238	45	103	196	477	239	287	9	119	303	114	217	17	378	43	328	349	586	118	197	71	332	283	46	79	307	196
ADAMTS8	6	0	18	6	3	117	27	4	8	1	9	5	9	5	6	5	4	4	8	13	2	5	5	1	12	4	12	10	8	3	0	11	5	18	0	6	3	8	26	22	6	9	5	48	17	23	2	5	8
ADAMTS9	192	3546	791	462	298	865	463	558	270	337	402	108	592	54	1381	5202	314	90	211	301	191	326	327	88	230	275	252	1848	952	382	126	876	134	492	256	2553	1549	374	1255	1040	228	610	257	1914	411	1020	114	271	322
ADAMTSL1	25	42	275	101	190	1104	115	89	29	16	83	49	101	31	212	105	98	62	146	12	266	145	76	31	30	2	67	88	23	49	25	140	74	186	7	186	17	78	191	767	39	79	55	148	158	84	101	159	223
ADAMTSL2	54	4304	1529	353	2410	1341	1640	850	129	1451	1726	529	795	495	775	458	701	1243	885	9	5188	172	5603	661	39	187	6031	1534	2330	2	191	633	1955	2993	44	3071	34	311	2448	1521	719	1698	2466	444	1287	2072	2016	1461	337
ADAMTSL3	32	1591	419	81	2468	659	223	1500	1036	766	398	140	2521	975	1283	42	553	275	94	47	1536	39	290	331	1059	471	1969	146	366	55	1070	1150	1005	1325	2	676	140	960	1127	404	993	705	1185	8483	716	754	1570	874	667
ADAMTSL4	199	669	1038	608	1768	597	12459	1610	1730	1917	1405	3566	3954	1431	1652	482	2069	490	439	6889	2165	456	1000	3260	3130	2554	4486	199	1930	2273	948	2188	1130	4911	405	480	1660	2051	2145	831	1562	2589	1580	989	3997	1182	3741	2758	1598
ADAMTSL5	52	401	96	19	328	202	37	27	161	54	118	324	17	63	805	13	53	24	253	32	130	124	154	65	147	224	30	780	136	1	201	174	81	9	30	27	153	2	236	203	43	166	91	851	357	37	169	287	243
ADAP1	33	107	936	86	24	117	503	77	191	71	176	11	36	380	1013	69	60	85	121	32	315	16	81	64	27	1846	108	1832	148	14	47	49	286	231	8	139	39	83	4429	78	99	528	169	5780	108	163	150	91	54
ADAP2	127	788	336	272	191	280	401	218	850	83	223	92	107	65	2089	252	212	249	519	92	405	86	223	120	236	781	254	404	936	86	38	182	520	205	43	251	279	642	410	398	128	182	423	589	233	107	304	473	374
ADAR	5454	17796	16136	5920	15427	8295	45802	12377	30429	5997	5033	13164	11996	12200	14596	7511	8267	6687	11638	12792	15031	4616	8337	6789	12070	25853	11593	14400	15408	4771	4956	8491	4011	9448	3060	23222	7561	9902	16707	7683	11097	26574	13383	14528	8721	4788	7637	17203	10267
ADARB1	177	1001	730	362	468	1532	908	621	456	308	265	115	361	147	728	186	340	213	296	233	674	335	1780	162	229	408	447	791	433	113	98	338	182	708	54	513	219	751	617	1343	837	450	474	638	360	320	475	479	438
ADARB2	1	6	7	1	274	0	43	2	3	2	0	0	0	0	7	3	0	0	1	0	5	0	12	0	0	1	138	0	0	0	0	1	7	15	0	4	0	0	3	0	0	1	3	261	0	4	3	0	0
ADAT1	21	547	293	55	248	311	396	156	515	102	113	243	456	304	643	111	173	31	71	69	258	115	62	96	319	162	287	410	84	47	34	133	78	255	55	1648	190	207	728	375	99	101	291	552	208	128	295	452	280
ADAT2	105	436	158	345	188	232	181	161	285	49	170	104	81	64	406	825	59	85	190	398	107	214	194	106	86	183	72	52	88	45	141	103	27	100	598	373	385	439	604	121	277	278	103	31	106	63	133	232	210
ADCK1	220	323	275	342	366	608	470	225	604	115	203	136	419	284	612	459	119	297	573	169	264	508	685	293	531	412	220	221	208	408	315	136	91	469	93	366	264	533	287	262	434	231	227	132	531	103	335	637	339
ADCK2	533	2303	917	578	1107	810	2537	1425	6148	562	546	1824	1280	521	943	1594	658	523	980	1381	1094	961	1135	603	2347	1650	991	3557	3054	913	616	702	546	1188	240	1713	647	3744	1145	642	1919	1082	763	6875	1302	510	1271	2179	1044
ADCK4	899	879	766	626	982	1423	875	746	550	822	1145	1088	961	254	1547	11650	752	605	1078	1596	1161	1985	1254	654	265	2339	1403	2880	3695	364	815	1469	507	1190	178	1609	681	2057	2048	1215	846	1621	788	2987	1269	949	855	2638	450
ADCK5	196	421	157	256	321	372	228	240	823	146	237	340	1304	160	668	1710	352	1089	1496	695	384	1288	941	395	373	928	362	327	511	827	1693	299	210	287	242	339	461	401	1335	365	315	815	280	281	337	108	355	913	339
ADCY1	31	93	388	104	124	295	144	111	67	895	658	22	58	2639	462	365	28	9	1253	1001	1219	57	203	232	77	140	5806	815	57	220	55	176	310	429	3	27	20	3952	816	176	332	233	967	906	216	632	1181	265	146
ADCY10	44	8	18	119	4	64	26	50	63	60	22	232	838	37	23	2	52	20	111	72	224	21	11	55	3	15	84	2	2	46	47	326	49	141	69	15	16	119	28	35	10	212	112	2	80	45	312	201	27
ADCY2	3	6	2	1	0	5	0	0	1	0	0	0	0	0	1	4	0	0	1	0	1	0	5	0	0	1	3	1	3	0	0	1	0	9	0	1	0	0	10	22	0	1	0	1	6	1	0	3	1
ADCY3	118	776	758	258	601	1676	652	385	623	113	214	409	266	122	2332	823	412	72	354	278	646	407	466	107	212	426	635	1453	500	29	116	512	320	652	48	964	175	723	2145	861	123	736	291	475	327	302	293	406	235
ADCY4	184	78	276	225	201	924	197	253	80	23	141	57	189	121	409	120	116	57	331	99	344	179	90	77	166	108	464	232	155	21	70	415	129	413	38	230	35	713	290	622	170	241	204	75	304	45	324	212	255
ADCY5	4	316	454	23	289	300	129	50	82	42	109	16	80	10	690	22	69	44	45	15	189	55	146	46	17	462	182	86	87	1	5	45	122	363	0	1053	67	37	159	311	247	84	205	92	42	159	100	137	26
ADCY6	558	3193	2067	1718	2143	1740	2105	1765	3623	217	461	2099	1282	766	2323	1397	649	744	1410	2463	1879	1144	2718	770	2036	3234	1687	3898	1805	725	998	1736	177	2443	466	1647	1259	1541	2942	1608	3419	2369	574	2588	1272	332	594	1985	2442
ADCY7	106	994	731	194	113	256	138	97	436	51	132	51	378	95	1322	158	394	266	336	128	584	142	216	185	423	1119	294	1048	256	795	114	170	220	969	107	728	214	289	1628	637	298	170	291	1396	215	94	224	609	416
ADCY8	0	0	0	11	1	0	0	0	2	1	67	0	2241	2	0	24	7	0	4	1	17	0	0	0	0	0	0	1	0	5	0	1	0	0	0	9	2	0	8	0	0	0	4	0	22	2	10	0	0
ADCY9	691	2079	1460	1230	2316	3575	3629	2330	3451	1014	1403	3499	1823	2664	3960	217	1923	845	1912	2006	2978	2006	841	2265	1641	2319	5006	2606	1082	725	1615	2740	907	1209	462	3591	1344	3315	1723	2513	1055	3451	2039	2394	2009	1092	1978	4336	2133
ADCYAP1	0	6	10	7	0	16	3	7	7	8	4	0	90	1	1	261	3	2	2	0	3	1	0	0	10	27	9	3	5	0	0	5	35	6	0	5	0	8	1	4	2	1	2	0	8	158	8	0	1
ADCYAP1R1	0	7	1	0	0	5	0	2	3	0	0	0	1	0	0	0	0	0	0	1	0	0	0	0	1	0	0	0	0	0	0	0	0	0	0	1	1	0	0	0	0	0	2	2	0	9	0	0	0
ADD1	1355	10238	7085	4450	5274	9610	15260	12551	15331	3087	4326	5009	7497	4069	12097	3668	3109	4388	4914	7058	7067	5865	8715	2792	5655	4865	3801	10485	4252	3129	3051	5346	4050	7704	1597	10067	4628	6707	10582	7865	7387	5617	5859	11739	6613	3787	6140	8621	3021
ADD2	7	28	17	5	3	52	7	3	6	2	20	0	1	3	27	8	10	8	19	5	6	5	13	5	1	49	5	40	27	1	2	2	7	14	3	9	0	8	22	14	17	6	7	7	7	3	1	6	3
ADD3	392	7999	2976	1419	1476	1962	1464	1846	1986	557	900	1398	1135	82	3307	3795	898	773	466	4544	975	247	1084	136	1619	1004	623	1818	655	559	208	1737	747	650	518	6176	1589	1329	3197	2367	2912	268	1582	731	545	955	1665	1005	1051
ADH1A	11105	1564	4257	16854	57954	14511	13255	19041	3248	54730	18220	1345	39622	9854	12319	55	25154	21998	7387	87500	45797	20882	3030	9615	4960	26144	32226	13	581	768	16058	51428	26228	40927	10077	760	535	231192	4694	24256	48726	3449	90478	46	36927	32221	59874	38102	2679
ADH1B	9995	5273	7408	26038	214991	90787	44376	43557	4827	228768	115046	3479	347854	12687	4929	30	75078	98671	32883	68182	102381	41563	3008	17950	95252	30892	59866	498	1914	55262	70616	383186	112822	63405	14276	5611	1359	1005138	30195	117338	32039	13961	259262	24	147159	140104	348770	38504	3311
ADH1C	29124	1828	1684	6246	49128	41807	401	36120	3502	36257	53998	12838	47400	20786	884	206	21598	18051	11818	212	72210	4209	1538	30556	11008	652	42937	230	11639	24084	31445	72862	28775	7216	43	3224	3497	251761	27074	12869	36	33974	80145	10	18335	30784	55962	37948	69
ADH4	95	12	1465	10808	7684	25366	1623	1796	323	105973	28436	4136	36752	6781	2349	1	31064	15400	6734	5253	54764	15673	18	2358	22795	844	22283	15	45	25163	801	87838	36571	42775	19404	1792	2295	426588	12620	34603	351	574	216606	2	95309	71310	165451	29105	372
ADH5	3038	6052	4116	12366	15623	8528	14029	10591	8086	7133	6505	4594	22899	7235	16441	6056	3974	7267	8242	22444	12260	7873	6313	3360	9818	12821	5521	3391	3707	7395	6734	18470	5929	6981	3628	7705	3462	12189	5305	8964	19680	7578	11685	4821	6529	8245	9267	10759	5556
ADH6	5969	2233	1945	6550	11242	6415	9415	5059	3225	23619	6800	2366	30647	4285	4358	64	8861	8416	4373	23964	10544	3342	2702	1266	3438	6862	6780	263	528	7395	3812	28263	8838	10700	8718	2548	2791	1681	3261	7612	12004	2153	40581	273	15095	16253	31043	9857	3232
ADH7	0	0	15	1	4	0	2	22	0	6	3	0	2	3	0	0	3	7	3	0	0	0	3	0	7	2	6	0	0	3	2	12	0	12	0	1	0	37	0	42	50	0	4	2	2	6	8	0	0
ADHFE1	795	118	116	259	1134	1206	1016	592	15	2294	1491	723	4639	968	2618	28	779	1956	1344	1472	1763	3294	407	617	1030	946	514	58	30	3337	1663	3436	1032	1255	351	1113	1408	1963	493	1317	1717	2037	2170	484	2278	875	1989	1539	1772
ADI1	18522	3453	3877	7196	23684	10701	8859	19888	19803	25063	25008	15324	44069	11966	11635	2770	9537	18962	18193	15986	23503	18490	6898	7475	12279	22299	16644	1591	8564	18220	11674	20007	23024	21422	4524	7492	6314	49756	5927	10918	10108	12973	38204	2980	19328	26029	38772	18548	10349
ADIG	1	0	0	1	0	5	0	0	0	1	0	0	9	1	4	0	0	1	1	0	0	0	0	0	1	0	0	0	0	17	0	8	0	0	3	6	0	0	0	2	1	1	0	0	2	0	1	0	1
ADIPOQ	0	1	0	0	0	0	0	23	0	1	0	0	1	1	0	1	0	0	0	28	0	0	1	0	0	0	0	0	0	0	2	214	0	0	0	0	0	0	1	1	0	0	0	1	1	0	0	0	1
ADIPOR1	2691	10708	6095	3706	4302	6087	9667	5695	14523	3236	3101	8330	8445	7170	8134	3605	3432	3474	6186	8090	6500	4005	4862	6052	7117	7593	5882	3775	7403	5174	3494	4736	3049	4970	1782	12392	6336	12991	7510	6119	4849	8552	4990	6852	6136	3649	4981	7341	4981
ADIPOR2	2266	11075	3031	2592	10802	8506	9927	4876	15456	8185	7003	7704	9411	3008	7547	3997	7401	2686	3148	7188	5410	2990	2945	1591	16414	7309	4457	4102	3311	1795	7116	16588	3423	4444	2892	5342	6451	14137	4719	7310	4104	5410	10361	4818	7987	5447	7706	6240	3354
ADK	474	836	464	941	1182	1396	2825	743	1498	1955	1189	575	1862	2099	1254	953	1154	732	1374	2299	756	1453	907	708	1394	777	711	334	438	1763	1377	1631	935	414	672	921	798	2712	669	1201	1287	496	3128	518	2204	2484	2074	1104	898
ADM	107	5482	113	167	303	357	800	476	1203	3447	3733	289	975	209	573	488	161	354	184	877	352	316	562	198	888	1062	431	501	2111	719	643	1217	3794	284	214	814	2035	1810	558	411	303	183	368	2642	503	6218	1860	484	375
ADM2	214	1044	1577	854	773	268	2503	597	107	102	171	669	237	145	1121	242	521	447	768	79	852	467	2221	564	1323	1486	276	469	717	842	638	289	62	1314	273	2127	622	329	1778	243	840	1656	212	99	145	69	87	1514	1070
ADNP	186	6715	5650	1461	3223	1860	7820	2497	7684	1279	1557	1774	2424	1660	6504	3178	1746	927	1046	4647	2330	792	1135	854	3129	2443	1648	4123	716	622	745	1081	888	1731	938	5889	917	2126	4791	2219	2892	1908	1971	5642	1318	1223	2196	2872	2137
ADNP2	163	2828	1307	352	289	435	2347	1297	2324	304	558	705	604	378	1362	1408	385	191	421	930	608	253	711	307	858	573	468	1769	704	176	209	352	284	532	214	1862	697	716	1201	412	615	627	529	1538	530	438	551	713	560
ADO	276	1139	830	526	636	642	1089	724	1405	456	851	374	573	338	1075	1089	314	587	449	646	557	352	987	216	748	657	492	801	552	305	249	503	476	378	398	1583	399	428	1156	720	619	395	457	853	559	553	861	554	431
ADORA1	20	120	660	23	53	72	13	3	9	5	197	31	41	2	41	19	55	123	31	1	58	32	870	141	20	105	2	2312	610	207	3	32	9	91	1	100	7	5	409	103	87	469	62	32	54	19	5	89	9
ADORA2A	114	436	425	231	353	358	589	484	167	79	172	144	96	125	424	279	218	201	252	157	538	152	234	134	146	426	740	343	271	90	183	429	176	431	74	165	109	443	207	245	290	239	188	216	302	91	92	288	161
ADORA2B	3	30	94	18	37	13	35	30	103	8	58	28	4	2	136	44	5	68	7	9	21	2	74	3	11	4	8	506	84	18	5	3	15	3	1	56	52	4	347	11	217	16	13	628	42	11	30	24	11
ADORA3	116	569	64	46	42	33	71	5	261	65	99	11	42	24	250	76	36	24	166	43	175	35	162	81	47	127	31	304	582	12	37	81	308	107	20	374	115	68	188	210	32	84	88	160	88	66	103	117	187
ADPGK	389	2342	1323	952	1452	1367	2315	1364	1976	599	860	497	725	695	2133	1453	709	753	869	1122	1017	675	1254	554	1487	1846	995	1516	1843	722	614	1037	757	1122	972	3154	551	1132	3358	1368	1365	708	703	1557	972	677	1025	1376	1051
ADPRH	165	227	458	159	146	383	217	172	349	104	216	85	131	82	635	350	134	114	245	293	212	141	182	80	162	462	300	196	351	172	69	380	232	217	66	1068	228	641	640	510	240	256	217	148	222	159	220	383	211
ADPRHL1	44	154	113	5	273	27	82	33	35	41	21	124	20	33	476	63	50	46	46	199	32	34	408	12	5	378	51	7	381	21	13	572	47	167	3	412	13	129	203	31	35	302	41	10	35	26	415	64	688
ADPRHL2	392	2023	611	654	933	1012	597	480	2050	817	957	723	966	721	1869	2258	407	1400	1185	986	845	1272	1627	507	519	2265	942	1375	1669	668	723	925	592	582	702	2117	923	1193	1204	645	683	1079	787	1374	1189	602	960	1677	654
ADRA1A	2	28	18	29	103	50	839	70	72	1476	151	8	177	448	0	0	549	0	30	144	108	14	1	100	27	0	266	4	0	8	7	56	430	29	37	31	166	844	118	133	65	87	1475	1	112	682	2421	25	83
ADRA1B	12	38	16	101	311	84	147	181	20	409	197	20	221	163	277	6	260	6	112	45	379	84	69	156	370	22	596	4	40	170	269	428	289	191	21	125	11	239	194	82	251	93	388	10	298	463	429	174	83
ADRA1D	0	9	14	5	4	38	2	1	20	6	30	1	430	1	7	9	235	585	33	1	7	5	8	56	37	1	17	2	2	669	0	2	1	66	5	0	26	7	7	2	0	122	2	6	9	14	1	150	4
ADRA2A	66	447	492	46	10	1230	126	31	28	18	76	14	10	4	1681	133	123	11	295	13	337	139	138	67	21	130	78	708	630	7	13	67	26	524	3	157	14	37	284	465	14	20	105	599	136	105	5	84	26
ADRA2B	51	14	40	43	84	125	97	104	25	146	178	35	150	23	62	68	39	66	79	63	156	105	15	58	21	41	213	25	132	43	32	211	281	113	18	97	5	199	324	166	27	71	283	29	53	94	94	22	36
ADRA2C	47	104	375	17	53	178	348	14	128	4	25	15	577	26	69	9	101	1553	28	14	64	26	1154	18	534	4	19	389	50	8	17	157	28	247	266	378	0	10	198	108	93	34	16	439	73	20	19	13	3
ADRB1	2	43	2	0	2	2	1	16	4	75	47	18	35	36	54	4	5	1	1	23	16	3	29	4	4	2	19	1	4	43	96	148	57	21	11	41	23	5	17	1	25	5	22	7	3	26	101	5	0
ADRB2	116	168	46	31	260	83	26	140	56	796	251	89	634	236	130	13	139	163	155	181	146	35	93	87	273	53	566	22	16	422	271	537	384	127	81	60	19	405	94	70	385	141	272	4	194	1650	595	137	62
ADRB3	0	1	3	1	0	0	1	1	0	0	0	0	0	0	2	8	0	0	2	4	0	1	1	0	1	1	0	0	1	0	0	0	0	0	0	0	2	0	2	0	0	2	0	1	1	0	0	0	3
ADRBK1	668	8883	3009	1495	2643	2280	3576	2566	4095	1439	1881	2183	1932	2358	5129	3982	1379	1763	2899	2768	2925	1895	3768	1635	2520	4726	2855	3775	3340	1807	1787	2051	1608	2719	523	3654	1801	4306	5809	2335	3262	3176	2026	2927	3211	1340	2083	3924	1986
ADRBK2	66	845	505	333	95	154	949	545	325	115	143	43	2017	27	515	422	597	1210	342	121	543	242	180	90	3002	356	122	657	561	960	46	1180	170	620	260	458	1413	447	604	640	420	135	250	200	279	170	1366	355	280
ADRM1	1370	5500	3170	3969	3023	5180	3368	3592	7241	3606	4375	7686	4424	4171	7230	14807	2997	4615	6676	4791	3363	9594	13078	3162	3769	7370	3775	3184	8483	3061	3841	4329	2925	4995	1618	9060	3423	9436	4676	3939	4560	6215	3562	3579	4670	2373	6428	7490	2453
ADSL	900	3801	1554	3276	1480	1248	3433	2557	2173	785	1037	1102	2412	1780	2315	11141	823	2261	1881	2853	1191	1788	3942	664	1285	2013	1257	981	3258	798	798	1042	852	1264	861	3783	1744	2720	1415	954	2555	3313	1424	1145	1362	990	1460	2212	1167
ADSS	334	1691	2653	1902	1121	1293	4186	2251	3799	852	1141	1608	1678	1281	1384	1814	645	684	1300	2800	1156	658	1361	1007	1646	1107	1529	1604	981	405	1441	718	590	937	490	4582	2067	2458	3664	1471	1671	2636	923	3780	1129	1284	900	2024	1160
ADSSL1	124	3032	30	39	2113	1083	532	198	795	846	328	127	732	437	1900	13	71	283	180	67	601	591	1263	69	705	352	377	416	321	15	1165	153	768	173	45	420	777	2966	534	663	139	421	846	619	684	667	697	221	446
AEBP1	2206	946	8442	2564	3429	9551	6864	969	1657	972	2287	389	1762	1268	4706	3048	2677	557	3680	387	16375	896	2242	2462	438	1147	6174	11194	15542	34	497	3865	2475	6658	23	9843	610	826	15271	21391	204	5992	3772	6383	6264	2972	4700	5947	3467
AEBP2	110	1615	601	622	605	416	1528	1042	2523	411	882	415	574	353	1187	1050	283	357	392	898	525	134	430	147	819	755	404	1226	708	167	379	468	385	464	372	1142	523	546	1146	646	745	398	470	1219	307	659	650	540	303
AEN	560	1094	919	1102	1066	944	1777	436	664	660	968	260	1745	297	689	1233	640	396	992	514	578	896	246	494	885	1258	738	1800	2099	918	830	686	677	977	1044	1290	326	937	2089	659	791	952	1013	1445	1411	806	1880	707	1847
AES	5032	25672	8631	4050	8273	15813	18912	11377	15541	6501	9313	4404	7061	7815	15269	16361	4467	4402	8623	14044	6524	8400	40511	6391	8355	23361	10363	13684	12922	4843	4056	7019	6156	11499	1867	27531	4301	19777	13857	14448	15626	7226	10922	38077	13887	7299	8753	7101	3871
AFAP1	130	388	2457	292	308	1194	889	826	197	100	300	638	228	150	1410	457	227	43	326	142	567	242	922	116	175	307	452	1857	414	24	215	396	169	841	14	844	281	542	2418	1611	298	452	299	1016	311	335	352	1109	268
AFAP1L1	179	1615	720	602	518	1252	899	868	459	110	130	174	346	218	892	565	295	157	262	329	547	219	578	154	409	228	1131	377	371	86	158	797	210	550	140	1257	511	1245	369	843	313	478	391	457	528	202	539	323	440
AFAP1L2	20	53	158	188	109	184	174	174	118	20	44	23	64	47	1452	186	53	66	55	65	163	55	47	22	98	100	242	230	114	13	44	176	74	128	9	109	37	258	1295	288	22	93	179	542	88	72	93	91	86
AFF1	826	3908	1665	1023	7591	2638	5799	2504	4578	1688	2217	1292	1788	2066	5009	728	1171	421	854	2449	3017	930	689	692	2565	1690	1702	5262	1047	427	1752	3514	1142	2995	1013	4359	634	3823	3713	2415	2523	1459	3318	8260	1468	2462	2847	2248	2612
AFF2	0	633	8	3	64	1	3	0	1	1	0	17	2	3	2	41	3	6	1	1	2	0	84	1	2	3	4	663	2	414	77	3	0	22	3	132	8613	0	10	4	25	47	0	3	2	4	0	2	2
AFF3	101	2416	993	280	116	133	1486	518	1525	135	208	1092	494	463	3694	134	142	53	492	1756	949	293	236	161	679	688	572	258	460	511	381	22	162	975	208	3211	436	7	117	60	221	349	379	993	481	189	320	1115	589
AFF4	1852	4441	3935	1786	4932	3187	6554	6634	5242	3717	4611	2626	5322	2841	7895	1278	3343	872	1680	5555	3315	2198	1246	1656	4042	2762	3391	5853	1251	1071	4136	5768	2061	4341	1976	4600	2108	6097	5730	3330	2081	2633	4100	7656	1489	4368	6745	3069	3135
AFG3L2	921	7510	1779	1917	3149	2221	4476	2420	5739	2599	2175	1743	4282	1969	5561	4956	1225	1235	2379	2910	2817	2918	2819	698	2715	4192	2255	4097	1948	1743	602	2245	1584	1869	293	4762	2789	8292	3197	1535	4669	4130	3652	8181	2930	2855	3085	3104	2285
AFM	5962	4315	9747	928	15454	6078	30747	1042	356	26790	8422	10310	9152	16036	12711	1	8178	2998	2009	5756	12829	11287	52	6599	2278	2819	9121	2	134	571	5307	2948	5712	12841	4366	9549	422	21495	2861	2876	4937	2742	32281	14	3050	20847	19609	1535	4703
AFMID	1011	3792	1844	3771	2966	8025	3193	6866	7360	3639	2545	2437	8560	3588	13572	1948	3312	4581	2581	8773	4961	4137	4197	1966	2771	6869	2940	1149	2689	1926	1670	4854	1896	3652	1658	3993	3084	10691	2157	4373	6100	3769	5007	2911	2460	3352	3951	3806	2141
AFP	490	5813	18858	766538	282	128	5028	12217	109462	33	74	396	220	28	21171	24507	38	9345	8010	137082	4192	218	2900	6	85	47702	3	687	454	159	317	457	74	328	449	413	179	172	51	111	18108	438	231	135	77	126	307	357	163
AFTPH	666	7463	2868	895	2045	1376	3863	2795	3801	1286	1996	1687	1245	1124	5133	826	864	771	1038	1749	1801	1057	1482	719	2035	1804	2120	3851	1682	600	1143	1278	902	1866	685	4522	1288	2400	4469	1767	1607	2238	1679	6408	1049	1552	1514	2215	1292
AGA	542	2726	584	692	837	6333	789	845	1313	431	589	283	441	385	1897	162	461	424	605	835	1166	777	1408	293	1207	1284	964	456	598	600	407	314	364	1204	357	1941	1966	684	1001	3086	1104	1131	821	914	1437	543	563	1469	1023
AGAP1	199	1376	457	255	330	349	608	506	401	113	218	352	493	87	1690	700	206	418	364	290	441	491	371	58	306	377	294	1549	328	186	319	344	110	336	51	916	110	334	645	220	289	1708	339	1441	225	227	219	358	158
AGAP2	34	95	205	45	44	131	145	185	180	16	27	48	51	50	247	228	113	87	218	98	108	242	90	27	198	308	59	126	108	42	102	227	51	202	38	77	41	216	110	216	91	74	53	75	161	41	30	149	160
AGAP3	958	3584	1148	1263	1718	2730	2848	2048	6875	1634	1748	1995	2509	3117	2030	5001	1406	1590	3032	2204	2171	1922	3468	1628	4126	2105	2175	3090	3263	2046	2004	1936	1295	1656	1615	3550	2422	5769	4059	1931	1805	2671	1651	3413	4195	1093	2261	4310	1916
AGAP4	63	418	237	235	334	329	522	391	395	94	254	135	194	153	500	483	131	194	361	872	254	154	506	127	318	583	189	195	119	197	246	391	68	430	381	584	321	274	780	283	444	220	123	414	219	81	270	302	337
AGAP5	5	149	49	25	63	47	94	59	51	9	31	39	52	45	121	40	33	15	32	92	61	20	56	12	40	42	25	16	13	23	36	38	34	43	29	109	20	33	100	35	42	53	27	21	18	9	36	40	62
AGAP6	39	255	99	121	131	191	250	180	229	35	205	56	119	95	227	237	79	87	170	275	143	92	222	73	198	364	56	65	70	125	135	227	44	318	322	449	159	206	424	157	211	100	63	74	64	47	122	188	164
AGBL2	29	102	34	20	40	11	94	67	193	20	23	303	26	33	75	38	24	17	4	421	103	3	26	6	24	44	5	58	3	2	35	25	14	132	15	99	40	148	84	9	85	7	47	54	37	23	20	117	245
AGBL3	0	27	14	25	6	8	49	38	54	2	15	18	8	12	13	27	11	7	32	26	35	10	18	4	28	21	6	58	25	7	14	13	4	21	1	80	28	79	24	12	14	5	8	69	38	2	25	20	18
AGBL4	9	6	0	0	0	5	0	0	0	44	3	4	0	0	19	97	0	3	2	0	7	1	0	1	1	1246	6	0	0	0	1	0	1	3	0	6	2	58	2	3	0	0	66	0	3	21	0	4	0
AGBL5	312	5626	757	624	1271	497	1364	731	3386	234	352	947	656	1440	1091	1950	562	1094	492	1472	654	522	2942	318	626	1479	1171	1839	1236	416	309	686	309	666	324	3178	742	1000	1172	550	590	685	670	3165	961	359	551	1361	617
AGER	39	119	42	56	33	41	45	157	27	10	46	16	33	23	119	234	20	45	57	257	81	52	132	28	39	132	163	72	125	20	53	63	12	144	27	82	30	189	195	40	83	26	14	74	65	9	45	33	60
AGFG1	707	6925	2089	1765	2355	2118	6399	2194	3875	1165	2439	1491	1711	1429	5741	1829	1419	1335	1273	1447	1471	1649	1940	912	3131	1473	1724	4301	2907	725	1073	1665	887	1415	953	6103	2245	3561	4310	2346	1582	3677	1698	4763	1919	2032	1894	2381	1563
AGFG2	1555	4803	1406	3560	2287	5183	8633	6710	17445	1957	2510	3475	5355	3036	5831	931	2419	4898	5245	4655	3663	1845	2091	2539	6134	3012	3081	5179	4951	2772	1768	5551	2298	3288	2504	3840	2846	4129	7050	2411	5532	2871	4043	8389	5345	1347	3784	2888	1459
AGGF1	494	1662	1382	945	1914	1116	2162	1298	2589	601	791	1204	1193	856	2179	1136	680	519	863	1839	1198	728	957	384	1326	1229	1091	1644	1090	415	827	1107	466	802	466	1866	874	2243	1812	1200	1313	1334	922	2105	996	655	1295	1701	1374
AGK	149	1113	530	510	798	840	805	936	2940	364	546	482	637	623	910	1124	338	190	974	637	789	635	419	439	774	842	518	459	547	562	550	375	280	562	366	1625	931	2482	1117	870	866	918	571	726	709	420	1082	999	564
AGL	1029	1892	780	402	350	1290	1116	663	3799	3179	1553	1311	1231	2905	2777	879	432	614	663	746	1129	609	393	419	807	1121	2044	983	561	587	1224	2727	1994	612	681	1933	1670	10112	1947	1892	983	649	3838	1936	902	3184	5147	1979	1154
AGMAT	830	1327	1367	2329	2483	2164	2986	2376	6797	4281	2242	2559	1570	2751	3065	1839	1034	1018	1978	2652	2492	4149	1566	1760	1044	2414	3703	15	919	644	582	2282	1299	3116	231	2899	4278	5817	836	1389	3643	1426	7189	9	3394	3954	5105	5211	1145
AGPAT1	3306	10463	3623	4205	6677	5023	13927	13320	9638	1727	1850	2168	5409	7071	4964	5633	2326	5423	2543	10773	3350	2480	7934	3286	4031	5648	13064	5393	5817	4257	1637	4007	1685	3108	1399	6303	2856	4218	3946	3479	3793	3671	3327	7692	3456	1530	2351	4674	1923
AGPAT2	3570	8499	4788	1049	2788	5564	5062	2732	22827	8405	9312	3430	2242	1811	6662	11141	1390	584	9239	12418	5580	11403	15176	6351	5466	9411	7733	7272	10806	1459	3135	6621	3991	2800	4119	4032	2034	3197	4505	4306	3221	4124	8381	8354	3417	6839	6421	2363	673
AGPAT3	2657	8511	8240	5693	5899	5933	11408	7848	5744	4105	3376	6247	5904	4415	8635	2275	6300	2543	3925	13461	10107	5127	4832	3208	3304	7033	4976	7861	4264	3141	1948	7206	2286	5518	990	6976	4298	10910	6278	3049	9012	12653	6128	7044	3945	3645	5907	12133	4750
AGPAT4	26	109	269	217	135	176	84	49	155	29	175	17	33	16	849	1432	47	43	83	60	103	37	699	26	305	35	173	160	145	35	69	87	45	77	16	981	156	187	272	171	550	38	56	244	98	116	52	82	67
AGPAT5	508	2396	634	2084	1701	1062	2530	790	4563	409	639	1505	436	2266	1111	2112	1369	206	1612	2592	892	428	274	1134	856	907	680	936	689	97	1484	568	887	303	475	1464	2558	910	2267	1075	499	1407	1326	987	262	789	1300	781	966
AGPAT6	1321	4871	1741	3402	2837	4602	5550	6078	6534	3325	2782	2559	5078	3670	6194	25845	3289	3265	8303	3754	4624	3139	3329	2518	3242	2634	2601	4279	5465	2421	1722	3424	1412	2389	1052	7764	4139	6273	5368	3361	1853	4891	2316	5382	5541	2678	3328	3980	4352
AGPAT9	239	635	64	57	622	1875	1119	290	526	3561	1089	82	3303	232	1599	12	176	255	204	36	446	1252	133	76	506	191	55	129	67	573	397	631	806	522	446	328	209	2117	147	857	170	512	344	119	1129	4319	1206	726	511
AGPS	378	4536	2090	3228	2293	1080	4443	3243	2551	1129	1999	979	2272	863	3722	1854	1665	1423	792	2100	1436	1271	1162	703	2337	1066	1371	2071	1272	654	1431	1136	888	729	978	5163	1329	1800	3296	1631	1865	1544	2311	3184	1215	2011	2187	3254	987
AGR2	2	22037	1127	22	115	3757	0	8	1591	0	49	0	3	0	6544	1376	0	0	177	1	0	1	3	0	0	1	1	3	32988	0	98	0	0	11	0	1995	4820	7	42291	340	2	120	33	73	8	577	0	868	0
AGR3	0	130	2	0	0	0	1	1	18	0	12	0	0	0	0	3	0	0	0	0	0	0	1	0	0	0	0	2	150	0	1	0	0	0	0	4	1	0	3398	0	0	0	0	5	1	110	0	0	0
AGRN	996	24196	7709	6594	5791	9891	19495	4769	9355	2238	4317	2548	2650	3374	20627	11772	3697	1902	3959	2402	10195	6250	20531	2011	2267	6571	8318	28460	22637	2225	7094	4028	1518	10153	1209	55618	10179	4034	24015	10029	25722	13127	5620	42583	9749	2561	2527	19473	3810
AGRP	0	0	5	1	1	1	0	35	0	2	0	0	1	0	0	2	1	1	1	2	2	1	5	86	2	108	0	4	3	0	1	0	0	16	1	2	0	1	1	0	0	0	0	1	2	2	3	2	0
AGT	63235	109165	49888	184199	132957	286835	327581	327087	220286	149104	104729	81997	62084	53108	103312	44799	87758	30099	97373	177454	103785	45548	209504	61009	47059	198032	130840	22128	121657	68933	106659	79437	85632	100588	61385	155400	132473	259641	19425	76455	381403	251658	109028	90941	101588	102005	99753	155439	78448
AGTPBP1	49	642	424	158	280	339	520	213	719	107	218	410	232	152	1060	1187	131	85	228	409	267	484	328	84	217	262	219	440	258	44	200	125	91	187	146	1010	232	786	652	738	260	265	330	193	205	206	166	342	373
AGTR1	227	11665	356	1740	722	1276	3736	3616	4646	3432	5225	1354	1699	623	630	3295	1635	243	910	9220	2250	617	1766	776	1271	2396	795	9	3005	274	1513	1772	3627	1490	1359	1833	1584	3003	1116	1164	4681	1376	2435	86	2393	5803	3176	2049	921
AGTR2	0	0	0	0	0	0	0	0	17	0	0	0	0	0	0	4	0	0	1	0	0	0	0	0	0	0	2	0	0	9	3	0	0	0	0	1	0	1	0	0	0	0	0	0	0	0	0	0	0
AGTRAP	456	1134	613	805	1274	1372	472	276	2395	304	610	531	262	496	1348	1205	325	966	1089	702	780	911	3205	398	250	1217	773	242	2077	701	745	861	427	556	442	2242	1474	783	1667	1121	537	1103	508	1660	894	355	479	1143	490
AGXT	47384	13439	9028	20674	30048	46565	30190	107292	16152	90949	116516	20466	24380	21309	5339	0	20522	1501	22393	50719	99754	115799	8528	12119	8370	94942	104594	41	10749	3243	49542	45966	106123	117187	2329	8041	8826	144090	9327	43771	112217	39625	101662	94	40200	65507	104625	17894	9412
AGXT2	1848	629	25	235	2370	1313	3	430	5686	4257	3391	2101	1781	1131	1905	0	1198	210	3295	1926	1427	2610	194	536	709	615	2433	9	151	202	913	1476	2253	2056	166	110	986	5440	1837	1578	394	1243	5618	12	3318	3642	2890	2725	2410
AHCTF1	279	3660	3209	2593	4415	1652	7528	3194	6288	1048	1395	2825	4460	2647	1989	2095	1038	848	1868	2785	1679	682	1482	1311	3291	1718	1661	1666	1244	1480	1193	1460	696	1870	1269	5187	1977	2328	2638	1920	2459	2881	1443	1896	1393	1249	1677	2271	1925
AHCY	6576	12313	9502	24795	12187	18250	18301	56010	12904	7694	11333	7933	10664	3581	27078	49193	8031	9165	10550	33907	11753	12557	9677	2989	8898	10983	10746	7295	10508	7383	6068	8619	13354	6745	5370	7323	4318	17211	6796	8209	19415	6602	11443	8740	8250	6271	14362	11620	7091
AHCYL1	1395	13427	2960	2153	2565	4954	4647	2544	9543	3231	3547	3235	7093	4768	11273	3578	2012	3966	2414	3137	4716	3865	3144	1326	2369	5253	4268	6665	2318	2550	3455	4167	2311	2028	1883	12221	3609	7131	4539	4592	4195	5203	5564	10788	4806	3771	5337	5335	4478
AHCYL2	108	679	460	145	890	815	1030	805	2286	277	264	754	811	668	830	359	329	146	298	502	606	299	302	248	987	556	713	742	769	266	372	433	304	442	129	2564	751	1915	4919	803	399	299	670	457	578	439	732	646	554
AHDC1	213	2545	987	331	718	1221	508	564	1415	675	787	575	450	773	1514	1036	353	489	543	435	1434	228	1525	287	344	961	702	1397	557	107	879	655	339	758	79	1313	318	431	1696	1338	252	1210	420	1116	832	591	413	1478	731
AHI1	132	942	240	40	449	445	68	171	541	90	236	241	140	93	812	475	75	21	39	169	80	45	132	98	115	435	124	152	247	11	145	141	44	117	72	1236	349	524	705	354	79	272	169	225	118	179	157	248	187
AHNAK	6562	73164	24224	9988	41642	20025	61735	43803	17117	8587	14410	18722	18370	14495	58144	2685	18041	7985	9078	21703	29568	9486	9361	7640	17200	7705	21384	24864	12543	5648	24134	29759	7402	18624	2536	67780	3660	19119	77778	15595	28780	13323	17650	48314	8662	21569	20768	51154	24489
AHNAK2	20	8169	146	38	536	1240	333	11	22	113	71	27	99	6	2237	18	40	24	67	1	316	683	992	475	4	142	18	226	749	0	187	31	19	408	4	379	118	25	3424	341	15	305	23	325	138	55	9	176	389
AHR	194	3323	2315	1811	1199	1837	6262	8018	11147	3064	5915	617	3656	1776	6097	539	2403	973	2120	2877	2772	1388	529	1809	4061	1067	2813	3586	2499	3254	2040	4820	1689	2029	3125	2999	4632	2710	12760	3960	2052	2538	3968	1922	2119	3962	7015	2665	1319
AHRR	3	115	16	22	48	68	5	5	85	4	15	5	3	13	16	25	10	7	7	42	48	15	18	27	2	97	18	94	5	3	44	20	16	23	1	472	8	38	59	17	11	10	15	17	1	7	4	29	4
AHSA1	784	4656	1870	4398	2492	4171	4883	3339	5585	1766	2057	1186	3456	1300	6171	8756	1403	3160	3994	2845	2040	5309	5936	1715	5043	2599	2226	2914	3111	2997	2810	1536	1470	2601	1136	2920	1690	5460	3536	2225	3972	2698	2230	2737	2969	1657	3131	4171	1968
AHSA2	424	1119	413	282	684	399	383	1187	205	105	355	456	604	268	1705	668	228	575	372	1149	446	537	743	329	1061	570	299	248	178	461	910	1041	40	1056	494	1539	432	1342	2463	622	1044	481	110	852	360	115	387	822	1288
AHSG	92607	4844	17089	351378	92360	13530	223146	562469	85616	202947	124124	69359	70286	48776	5152	431	97011	105842	38398	964401	143364	17496	23216	22478	55277	113840	122424	178	586	26024	189029	58948	152509	298437	110445	12119	6411	147210	24399	6373	533532	49304	356466	268	138917	185109	267135	89300	33984
AHSP	0	0	0	5	0	0	0	0	1	0	27	0	0	0	0	0	0	1	0	3	0	0	1	0	3	1	2	0	0	3	0	1	2	0	0	0	0	2	2	0	0	1	0	0	0	9	0	0	0
AICDA	0	1	2	0	0	0	0	1	1	0	2	0	0	0	3	0	6	2	0	0	0	0	3	0	1	0	0	5	0	0	0	0	0	2	0	2	1	0	0	0	0	0	0	10	0	0	0	2	0
AIDA	1724	2248	1852	2122	1450	1533	4832	2726	4496	858	1179	1487	2009	1445	2530	1880	951	1754	2256	4492	1553	1076	2674	1386	2027	3040	2367	1142	3410	1685	1253	1513	813	1267	1137	4448	3012	3734	2634	2109	1785	3919	1354	2837	1755	1033	1381	2323	1226
AIF1	1401	1526	349	580	170	398	449	225	727	264	619	112	337	95	1751	553	398	1460	1099	266	976	176	772	290	326	3316	835	618	3239	177	158	261	1253	563	170	482	420	648	671	477	381	410	600	813	744	482	729	522	533
AIF1L	161	44	904	234	224	1684	278	1015	28	37	102	117	395	151	364	89	150	77	306	146	953	242	696	142	142	117	503	1233	90	106	68	884	135	912	38	346	9	867	5170	644	339	276	225	153	315	165	235	125	188
AIFM1	2689	3279	1687	1951	4983	8067	4785	2680	18617	4893	3187	4111	4929	1890	6620	3136	1485	2397	8137	3363	5322	6144	3768	1848	3058	10776	7565	1533	4148	4080	2295	4939	2463	6158	1239	4768	3690	12327	1838	4962	7330	4384	7860	4397	7966	4737	5847	6820	2886
AIFM2	688	1397	1015	890	1327	2578	2443	1701	5014	582	1023	1814	1206	1023	3272	1567	798	3423	3621	3203	1135	3515	4100	607	4678	3296	513	557	1410	3093	1119	2930	372	1335	908	3083	1604	1447	1005	3076	2856	1927	900	1965	2912	418	1749	4153	1176
AIFM3	13	33	13	54	10	17	131	35	2	14	33	100	14	58	237	34	56	41	11	44	45	20	101	27	18	139	99	3	25	83	17	130	38	255	28	2	18	13	92	9	128	158	35	15	15	6	58	36	82
AIG1	4539	5111	2185	2201	4868	3885	3281	1535	8865	5564	5461	3738	2643	3504	7005	870	2314	1521	3571	11041	5456	3235	3521	4003	3495	5051	2749	1130	1598	1402	4635	5068	5180	5742	4113	2867	2147	11322	2157	3493	2892	3650	7326	2357	3317	6319	8706	4505	1128
AIM1	224	783	347	128	1361	745	173	154	3616	629	794	218	200	49	2357	47	1016	92	372	725	1131	57	72	275	385	1440	567	151	580	17	211	811	470	369	207	616	1147	1217	1622	961	507	966	1334	160	717	733	1400	617	426
AIM1L	5	51	43	160	23	11	152	126	61	3	18	25	23	46	706	8	60	69	126	25	42	139	153	47	177	14	5	42	69	153	23	124	2	38	217	110	45	39	446	45	18	40	3	97	95	2	54	210	49
AIM2	0	23	32	2	1	3	11	4	8	4	11	0	2	0	101	6	44	68	43	3	34	0	2	10	14	119	4	6	35	1	2	6	11	9	1	44	63	2	11	9	0	4	9	2	10	8	9	15	10
AIMP1	1170	1538	982	1522	1057	1727	1655	1278	2439	915	1453	698	3355	1149	3650	1970	848	2598	1790	2219	1361	1516	1676	710	2378	1493	953	1521	1900	1458	1105	1741	906	1312	2621	2032	1116	3018	2153	1473	2135	1797	1088	2870	1649	938	1566	1234	1059
AIMP2	344	740	512	1322	1325	939	1147	1102	1739	928	1452	478	2911	1020	2757	2990	425	785	1830	819	954	1678	1048	498	694	1114	997	955	1912	1007	508	1045	893	1221	300	1981	1107	2720	974	710	1292	1214	1274	1764	1249	904	2144	765	670
AIP	615	2467	1267	1146	1804	2422	1466	1928	2005	1065	1809	890	1833	1010	2897	2761	775	4272	2556	2565	1205	2049	3788	866	1687	2366	1723	1988	4669	1634	1536	1387	1656	1945	521	1846	890	3143	1839	1632	3029	1682	1539	2816	2194	1185	1752	2140	1293
AIPL1	0	0	7	0	0	0	0	0	0	0	0	0	0	0	0	1	0	1	0	0	1	0	0	0	0	13	0	0	0	0	0	0	0	1	0	0	0	6	0	0	0	2	0	0	1	0	0	0	0
AIRE	0	2	1	2	0	1	0	0	1	0	0	0	0	0	6	0	1	1	0	1	0	0	5	0	0	0	0	1	3	0	0	1	0	1	0	1	0	1	0	1	83	0	0	0	0	0	0	0	0
AJAP1	1	1	14	2	0	10	3	1	5	3	28	0	5	3	2	1	1	0	3	3	13	4	3	2	2	4	15	208	6	0	1	6	26	3	1	10	0	3	6	1	0	4	14	26	7	24	8	0	2
AK1	1616	3322	688	865	1130	2683	655	563	2703	1018	1022	873	939	1061	1475	559	456	891	3218	800	1019	4676	4409	1306	746	2845	1597	709	4971	947	1076	2094	655	1212	695	614	2097	7658	2029	1737	3186	2683	1629	1848	2620	1022	1401	1399	529
AK2	1849	7845	1894	2433	8760	5288	2286	1702	8673	3538	5526	2827	6643	5034	7442	6066	1716	4781	4400	3567	4381	5271	6445	2511	2636	11602	6443	3721	7575	2057	4832	5033	3100	1947	1116	6632	3730	10099	3759	3343	2327	4953	6252	4916	5128	4198	5574	4665	3572
AK3	1377	3293	3147	2853	7361	6417	8867	4575	5967	7488	6323	2580	13245	2595	4298	3616	3495	2968	3846	11118	6043	5250	1344	2426	7880	3264	5736	2970	2483	1997	1185	2045	3661	2910	1504	3401	4305	25296	4281	8996	10243	4617	9823	4993	5878	7159	11212	3046	3564
AK5	3	2	10	1	4	0	4	1	1	1	2	0	0	1	10	229	0	0	0	0	10	0	3	0	0	0	0	16	14	0	0	3	3	5	0	5	3	3	311	17	0	2	5	7	2	1	1	3	2
AK7	24	176	5	9	67	21	18	7	227	14	26	46	172	12	194	102	9	3	7	8	23	10	41	2	16	59	12	148	98	0	11	15	18	4	2	134	16	25	295	37	32	15	21	24	19	37	11	107	30
AKAP1	1464	9383	5617	3156	6786	2167	10244	8360	14306	3291	2743	3661	4784	4240	10969	4099	2340	1935	2641	9878	4575	1717	3056	2019	3950	3755	5695	2885	3270	984	1956	4445	2182	2440	1651	6188	2067	9055	5845	2125	5075	4443	5196	6517	2994	2409	4479	5456	4393
AKAP10	9	1052	395	148	470	362	698	534	1006	169	155	158	200	86	461	175	225	100	108	432	508	163	98	138	353	304	221	977	51	76	109	191	112	307	27	663	280	444	758	474	278	188	342	1295	147	232	329	443	204
AKAP11	174	2115	1498	426	658	984	3967	1389	2380	872	1308	437	1303	761	2144	709	578	341	601	1269	879	468	314	421	1255	534	1258	1643	368	308	282	763	697	1075	272	3673	496	1631	3703	1953	974	418	1279	2700	622	1303	1613	647	675
AKAP12	119	1500	1557	243	356	68262	933	337	1517	2559	2779	2353	1993	145	7990	598	950	85	329	1007	561	2456	386	214	1389	4293	807	185	438	18	712	1997	2230	3530	1439	550	1200	11222	1019	15229	805	638	1457	423	289	8618	3090	273	291
AKAP13	774	8221	4263	899	6268	7184	6109	2786	3690	2910	2546	1200	5023	2829	8640	2022	2240	959	1563	2817	4631	1985	1504	911	2167	4038	2574	5153	2131	664	1860	2969	1998	4469	767	5215	913	3354	11619	4924	2385	3266	3839	9175	2704	5081	4200	3519	6181
AKAP14	1	0	0	2	2	0	0	0	5	0	0	1	0	0	0	0	0	0	2	1	0	0	0	0	0	1	0	0	0	0	5	0	0	1	0	0	4	0	0	0	0	0	0	0	0	0	0	1	0
AKAP2	0	1969	1577	33	649	1738	1529	682	554	942	607	487	725	678	2618	73	666	101	153	489	544	46	18	163	606	73	1166	1212	12	79	294	1023	209	636	18	995	105	950	799	1645	344	215	1607	998	547	1749	1489	607	599
AKAP3	0	7	1	29	12	25	28	8	64	18	8	9	10	2	6	12	1	0	6	77	32	20	11	22	0	8	8	47	15	55	5	137	15	31	5	36	5	40	35	11	17	6	28	11	23	13	70	4	10
AKAP4	0	0	0	0	0	0	0	0	0	0	0	0	0	0	0	0	0	0	0	0	0	0	0	0	0	0	0	0	0	0	0	0	0	0	0	0	0	0	0	1	0	0	0	1	0	1	0	0	0
AKAP5	31	287	105	24	151	38	55	39	75	9	19	126	33	13	212	34	72	75	30	40	38	19	44	17	27	159	36	145	42	6	22	64	27	115	18	28	34	135	168	74	77	36	35	90	27	19	65	51	72
AKAP6	40	229	185	45	143	188	251	67	1325	183	99	98	165	89	387	53	136	66	69	94	81	36	39	44	80	57	242	142	121	103	133	238	92	48	57	310	40	319	181	130	51	90	265	354	160	196	415	389	149
AKAP7	362	491	616	394	700	2158	145	295	849	644	1511	482	961	38	1307	1990	195	112	216	581	672	702	194	316	283	826	162	4450	977	98	263	350	293	221	97	5337	700	789	486	2404	134	273	644	3954	439	1260	503	409	592
AKAP8	297	1528	1171	657	1107	995	1446	1341	1638	582	779	651	646	416	1755	2708	622	649	618	1461	834	578	1069	390	764	1457	688	936	935	495	598	706	586	1018	495	1617	458	1002	1267	874	948	849	643	1488	714	555	822	3527	635
AKAP8L	543	2886	1179	1174	978	1408	1646	2175	2938	720	1152	730	1783	604	2122	7382	716	1502	1408	1790	960	1199	3203	736	1113	3878	642	1152	1964	856	1360	1611	618	2000	747	2085	842	1744	1808	1003	2368	1411	620	1933	1418	620	859	4169	834
AKAP9	1030	10165	1294	550	7211	2927	3547	4435	15317	1556	2306	3534	1684	2985	75836	1678	1112	294	867	1005	3525	1310	703	721	1987	3032	4950	5195	1204	229	1233	2335	1404	3466	464	4158	1491	3696	5321	2418	1596	1397	3768	9237	1941	1839	4092	2483	2612
AKIRIN1	441	3682	1056	1095	1276	2410	1965	646	3762	2643	2887	1170	1350	1298	3965	2997	549	758	1042	1938	1679	1418	973	783	1046	2630	1151	1950	995	411	848	1232	2103	927	573	5063	2923	2848	1813	2093	1670	1831	1485	1315	1557	3321	2423	2734	1001
AKIRIN2	524	1558	1356	1020	1559	1421	1363	1523	1511	1383	1700	1094	744	1539	1676	2017	1089	1401	1010	3250	1708	956	1203	328	837	1339	744	858	816	306	829	1769	1313	844	886	2302	615	2273	1276	1291	567	1481	1316	1163	871	1883	2365	1565	551
AKNA	150	1382	1653	331	298	696	1165	891	1980	537	839	355	273	348	1734	394	990	396	821	1129	1025	219	663	415	512	1819	938	1026	829	166	364	413	646	1146	145	776	306	786	1453	1120	1248	380	633	552	1003	703	632	714	465
AKNAD1	0	0	0	0	0	0	0	0	0	0	0	0	0	0	2	1	0	0	1	0	1	0	0	0	0	0	0	0	0	0	1	0	0	0	0	1	0	0	1	2	0	0	0	0	0	0	0	0	0
AKR1A1	8879	10403	2844	3171	14447	6602	3825	3300	16980	6742	5404	7909	9213	6485	5679	7697	2978	6466	9032	6560	6219	7525	12174	3602	2648	9543	8324	3754	7617	5989	9140	16302	4552	2723	4502	10876	4363	10324	6429	4933	3436	7945	13286	3788	11105	7101	11207	10281	6849
AKR1B1	944	891	849	706	267	21420	543	283	589	180	717	2508	391	145	6622	5259	1116	519	803	298	830	221	1376	225	363	658	646	875	3063	384	121	446	1160	572	32	787	4305	472	1831	4029	294	9773	658	1777	809	293	440	5015	435
AKR1B10	69177	4901	14303	8334	3267	3675	865	123	2562	375	7778	29911	13983	19128	3862	8	4534	9578	95472	796	50046	60511	30314	47678	91757	2554	38	6593	4123	18087	65902	581	13	51	3535	19338	81727	0	3458	12909	63	150428	85	15258	91746	653	62	159280	12752
AKR1B15	8	0	11	0	7	75	0	0	35	1	2	77	1	67	35	0	0	1	768	8	237	347	128	268	1133	2	0	35	1	0	265	2	0	0	3	7	264	0	13	225	1	941	0	72	254	6	0	1613	71
AKR1C1	76044	14802	2150	42737	15103	25812	3114	10944	14241	20219	16362	11172	77155	13640	50615	1680	20274	155178	32667	68681	35182	104318	39874	12058	41888	25288	3325	3322	24856	23006	39957	42752	14401	6315	17447	16156	26503	22557	5191	49376	25864	69934	21355	54568	50905	18517	24912	110707	13023
AKR1C2	19759	10427	399	17628	3453	33858	404	3288	6252	8473	2393	3112	44681	9913	16708	108	9959	44364	12575	16712	20530	44006	18600	6615	17102	21496	3439	224	12927	20329	31564	10531	3261	3642	7509	8062	8584	32386	1444	36225	6309	22944	16856	2741	21279	3679	7416	30340	3808
AKR1C3	15823	27723	1411	21683	12607	12907	6792	22290	39554	3471	7332	9240	13746	11104	28169	1705	4380	26219	25943	76102	24680	25702	32093	7906	22981	27528	4431	5101	30462	14426	19373	9287	3471	17400	7166	14731	24700	14492	1919	11975	19640	30629	3744	14272	25579	5336	5151	31434	10399
AKR1C4	2338	1441	126	32482	2558	2308	664	1267	3535	10460	11169	1273	17092	2689	13848	69	9073	14639	17153	15579	18013	26959	1172	1377	8772	3498	3540	20	3228	4020	8438	10827	8972	12034	6045	668	4981	35459	1416	1007	10562	1624	14353	9	16319	7415	16487	14310	992
AKR1D1	724	510	703	1031	2487	78	1808	339	9663	11113	5584	9162	3158	1442	90	0	1859	60	2240	446	1851	2088	18	179	526	1653	12183	6	73	525	182	1138	4485	4472	13	1264	46	8527	457	95	933	93	12948	2	6129	8705	15398	1315	8279
AKR1E2	8	12	9	12	4	7	3	5	3	2	4	30	13	0	3	8	1	0	7	1	9	1	12	4	3	6	5	4	6	1	2	5	3	6	2	179	4	27	199	16	7	4	6	3	7	2	10	9	5
AKR7A2	1466	3997	1224	887	2554	2639	1516	1127	4226	1825	1803	2119	2816	2203	3207	3208	1114	4204	2809	2129	2844	2557	4132	1369	1037	1987	2685	1511	1940	1541	1717	2156	2162	2244	266	2824	1626	4512	1410	1504	1805	1725	2589	3980	2729	1631	2688	3645	1335
AKR7A3	204	1677	168	768	5800	1088	85	9	3772	7313	9417	818	6995	2915	2874	8660	2582	1158	5130	124	9507	4356	1966	5513	2336	57	14834	14	279	6080	21814	4551	7208	2695	555	323	2135	13447	2860	2561	53	3973	8314	20	8806	7637	16846	8995	951
AKR7L	121	330	12	62	493	245	46	122	308	733	1061	27	452	524	877	722	88	110	488	86	764	426	142	418	164	65	980	12	26	458	1771	569	383	666	288	40	338	1260	380	175	92	585	513	503	544	616	1306	717	284
AKT1	821	14852	3694	2730	6444	3922	8427	5881	7820	5678	4459	2701	4481	2942	8328	4748	2173	2899	4465	4257	6549	4212	8724	2755	4374	5631	7420	5534	3528	1802	5139	1888	3564	5076	963	5434	2680	8512	7942	3306	4674	4624	6473	5068	5348	4333	5452	10042	3671
AKT1S1	1575	2820	1987	1626	2068	3572	2733	2298	2225	1353	1677	1945	3481	1680	3447	6099	1382	1882	2260	4706	2312	4157	5768	1762	1756	4870	2688	2004	3217	1311	1393	2609	1378	3448	822	5592	2188	3893	2507	2429	3730	3258	1936	3398	2370	1253	1915	4157	937
AKT2	1183	3149	3676	3013	3628	7823	4490	5958	6675	4297	4062	3219	7037	3239	5673	47778	4030	2534	4306	8915	5653	5050	4467	3301	3583	8141	5222	9377	5426	2962	3040	7051	2828	4612	1895	5438	3564	9399	4560	5757	7225	5031	6425	5707	5949	3282	5350	7708	3013
AKT3	43	419	534	173	204	892	480	276	970	152	168	88	172	172	529	348	121	44	152	95	352	68	326	95	199	66	508	2024	407	11	63	435	241	249	10	2702	177	1411	415	975	750	243	306	1081	210	325	354	203	218
AKTIP	320	805	451	489	404	2338	770	264	2678	450	910	333	613	744	2801	775	542	310	770	656	793	1292	183	593	1683	553	1075	402	755	307	269	1048	461	753	284	2419	558	7823	1328	1501	391	809	1037	1353	857	575	1102	1310	794
ALAD	1178	4531	4997	2147	5444	6106	12871	19702	11151	9508	6115	14633	24556	5882	8327	1260	5929	2602	4891	19232	13843	3844	2579	2070	9069	7311	10017	3671	1986	6072	5931	21146	5584	5966	5427	3883	3053	22994	5229	8229	10579	4675	15714	5811	7301	8723	17225	4493	4707
ALAS1	2685	3308	2310	4034	3231	6275	5434	7911	7499	17671	15561	17655	31507	8381	5726	2251	10475	4343	5856	17037	9538	11719	5008	1947	6532	5029	1775	1510	2536	5582	7397	34148	44769	3404	8041	3363	9581	23305	3855	6596	4965	9824	18091	3907	18419	14939	68643	7107	3676
ALAS2	0	2	1	2	0	0	2	1	2	0	73	0	0	0	0	0	0	3	1	12	1	0	0	2	0	1	8	21	1	3	0	0	9	0	0	5	0	8	8	3	5	2	1	1	0	11	0	0	2
ALB	1305802	3850589	2674342	1856768	6077339	2187734	4577665	1824969	4729510	6910734	5203676	2848621	3738092	1636206	4509879	7003	1381026	635134	1118016	2872342	4359700	1878590	1497885	1193671	545484	6936930	2176950	11923	676542	632039	4194228	4021499	4969436	1657441	627565	2036903	781154	8326593	592597	523187	3431218	3453896	10207826	31955	2516785	6106362	7281074	2342078	1329188
ALCAM	3528	11981	4721	3360	3584	2200	10800	5403	5918	2190	4969	4001	7738	2297	21749	2352	3370	2618	1801	8493	2787	1702	8210	1328	3683	2948	3006	9241	3244	2387	4060	3050	1459	2961	3589	9888	1590	9883	4275	4907	5299	4688	2969	28815	5332	2353	2043	6498	4809
ALDH16A1	604	784	1471	1048	1543	1409	2619	3927	2376	953	1061	2832	3490	761	1543	2638	709	975	1874	1990	1878	934	3639	763	1859	3012	2056	2000	2908	656	1420	816	1001	5415	144	1573	726	312	1876	1155	1044	1219	1520	2036	1712	1261	1130	2783	611
ALDH18A1	895	6283	2202	5066	2206	9592	7431	3614	8930	1330	1132	1305	1501	2032	4712	5032	875	1372	1727	4293	1179	2240	2316	859	2703	4559	848	2297	2773	1243	1432	1868	602	1152	1021	6341	3164	3778	3089	4469	3407	1668	1979	3418	1742	2000	1735	3827	1700
ALDH1A1	44496	18856	3037	18132	49663	30057	43657	30369	56980	36062	30860	64471	143432	32913	47353	21022	19883	54276	49491	100895	77940	49177	16297	16255	45093	62712	40710	3507	26259	40862	69893	82618	28487	12984	87282	25855	74078	54974	7556	50855	22153	160528	51521	241	79105	29339	76105	43832	24821
ALDH1A2	25	37	102	42	45	536	265	214	41	35	88	32	14	140	59	1904	11	4	54	97	81	52	38	65	30	374	123	101	56	1	85	37	26	460	6	42	80	150	68	112	208	31	94	12	165	262	25	36	240
ALDH1A3	16	354	1277	46	470	1643	419	42	134	362	488	18	44	14	193	194	69	7	208	2	461	51	59	104	43	106	364	510	43	1	49	75	199	353	6	199	41	416	1064	1012	2	105	274	951	151	633	127	203	44
ALDH1B1	2089	1669	2375	2646	9226	4147	15015	9386	9095	9924	7238	1601	5968	5085	3978	985	5823	1419	3550	5559	8239	5171	3164	3107	9937	5374	12437	7459	2984	2228	1016	4169	3384	1615	4264	5831	2448	30386	2068	3672	4077	2431	19846	4775	11006	9042	7398	4939	5571
ALDH1L1	13041	661	104	10728	1988	5789	416	5351	155	34287	18864	1987	56435	14137	5772	7	16025	68845	18549	10962	32561	25825	1276	8815	9416	11827	18011	16	1230	31325	30978	70680	18857	8503	5729	4459	5246	8886	5900	6890	7505	27911	26774	12	46167	20511	72465	105423	4648
ALDH1L2	10	62	150	28	69	256	110	16	47	8	12	22	35	11	101	62	24	11	26	8	53	21	8	23	33	15	55	147	177	9	10	44	9	49	3	1229	18	74	150	631	9	42	19	92	34	15	10	63	51
ALDH2	17887	9079	8005	13259	30181	23731	28960	20746	14020	101872	67117	24423	115728	15653	20805	2821	40268	20083	20521	18852	70316	25736	10006	9999	47809	41075	60157	3037	11932	12038	32840	86470	53225	51430	8823	18279	9480	112668	27041	25267	62103	20096	135365	6745	29183	84670	133333	41130	17879
ALDH3A1	85	120	1	98	175	53	40	167	32	11	5	27	3924	24	12	1	1300	16432	1598	4	223	44	191	99	4092	0	5	12	175	6947	5	3048	1	7	503	48	4230	14	6518	36	0	1480	28	15	4935	24	558	1107	33
ALDH3A2	7685	13180	5276	6262	11793	10679	33666	22449	16804	9015	12525	12431	14818	3643	3223	1777	13959	21183	9547	16886	27164	11882	11036	5970	21232	5286	5185	8354	2452	7394	8887	18197	7551	16448	4672	6695	9892	23311	10505	17419	11801	13556	22423	11863	9536	9598	22383	24842	3746
ALDH3B1	280	1762	1177	208	759	292	2417	338	1738	173	291	433	191	127	2664	130	254	447	324	385	650	195	984	184	309	837	188	493	1996	483	904	348	307	450	77	4339	388	234	12273	242	728	481	414	2935	188	227	234	1542	527
ALDH3B2	0	12	1837	0	1	2	10	7	17	0	0	2	4	0	10	3	0	0	8	1	12	3	11	0	1	1	0	83	0	1	3	10	0	0	0	13	0	1	301	2	0	0	0	7	0	9	2	4	2
ALDH4A1	2700	10436	4885	9202	9452	30361	13981	8121	11429	25017	13119	6811	28240	13644	21771	2249	14341	14575	19101	8487	24818	25440	12964	16059	12870	8168	12261	575	3822	11666	4759	18461	8721	22811	3016	14026	11874	15042	9412	15129	13850	11789	35368	10876	26683	21227	26641	26073	10326
ALDH5A1	2794	2044	4542	2494	7644	2642	18922	9419	6768	6423	5819	5927	22665	10750	3784	296	6782	2002	2975	4827	8119	1832	1767	2945	13218	3756	22516	1714	2896	6201	4452	16738	4183	4362	1962	2438	1698	10789	3708	2855	5615	4358	12408	4240	5340	6452	14641	6161	4216
ALDH6A1	639	3031	772	821	3861	4730	5296	3128	4715	10761	6038	1766	5962	2073	7522	68	5003	1088	967	1449	7017	3148	85	769	1651	1793	3320	411	328	1689	383	2758	6161	3272	923	2339	1252	3530	2258	3386	3142	1711	18766	825	2919	8044	15140	3037	2515
ALDH7A1	3693	1275	3464	4020	6473	4942	9980	5443	3796	8859	5646	4624	11471	3164	5134	4316	6639	3288	3266	9622	8257	3330	3774	948	3681	6499	5464	321	3321	3048	5524	7353	5157	11891	1735	3079	3686	12888	4064	2895	9502	8355	12066	3300	5358	5374	12549	11907	5022
ALDH8A1	2480	162	3119	1221	4085	14850	2892	2349	5519	10025	8250	4417	929	1148	11410	43	1989	8	3389	7980	5093	4801	736	2320	2083	354	3573	14	613	211	3739	3098	5449	4137	1966	4312	2772	1713	2543	8261	6729	2894	15709	10	5760	8466	7830	6101	2914
ALDH9A1	2340	5207	4059	2498	19653	2850	6807	3609	12681	8481	5789	5091	9486	7755	4144	1769	3661	2241	6354	6853	6486	4326	2651	3509	4544	4991	10562	2593	4058	2828	3019	7237	3877	2130	1620	8234	5351	17618	4585	4328	5787	13677	12506	3591	8119	8758	10660	5548	4244
ALDOA	3501	96653	5594	8971	11575	51700	6115	4991	66574	8184	9457	15533	8260	13662	38950	118733	4998	19505	16924	6976	10790	24199	120812	8201	9546	52800	7787	39162	48144	6901	12200	11347	7241	10615	5128	26963	38802	19162	37291	31493	4034	41121	5675	121476	14241	8122	5972	17961	10010
ALDOB	147390	20943	25914	35273	572875	246023	84337	67289	71371	355818	372009	95318	54636	410101	256026	74	67837	3102	51019	247400	330334	315568	5130	59170	21462	231325	339900	439	83203	2658	150597	166188	248902	107957	34181	10962	62440	1155852	56556	129830	71151	207775	513139	181	341919	397979	345603	53542	138186
ALDOC	2589	7940	1253	754	4958	1283	2091	2595	7244	2462	1899	6930	2424	11118	1263	964	66	2338	3179	3113	2584	67	8738	1984	1976	9247	3058	409	553	19	2050	1306	813	1427	604	4583	5573	91	947	412	4337	3320	2916	1171	6499	1728	1994	4286	2862
ALG1	466	2006	644	1436	1027	2330	1399	826	2498	657	640	1124	1648	1055	1732	950	681	995	1912	996	1539	1805	1450	1239	1297	971	2030	1639	1531	1438	987	1586	707	1359	585	2673	924	2772	1914	1408	1168	1735	1063	2045	1875	683	1021	2060	1014
ALG10	72	588	123	110	172	59	249	183	450	52	82	90	114	74	269	179	51	50	67	65	81	35	51	24	123	121	146	197	137	45	39	119	51	65	97	317	81	190	462	136	64	52	150	144	92	79	149	188	156
ALG10B	94	967	278	174	295	95	928	659	660	135	223	145	281	170	548	210	148	113	107	217	206	81	125	51	355	210	351	244	256	85	101	325	118	265	156	883	110	548	598	324	178	90	306	386	146	185	354	329	359
ALG11	18	87	18	2	35	27	24	6	30	8	7	10	45	26	43	63	9	25	40	11	12	22	54	9	6	29	11	23	19	10	30	18	3	10	17	111	14	35	76	23	24	58	10	18	13	14	15	10	28
ALG12	314	2485	2449	1330	1463	1364	4444	2425	1682	768	956	1351	2950	1154	3120	2215	1056	1337	1461	1735	1313	1485	3388	989	1494	2441	1611	1359	2024	1451	1313	1321	652	1787	688	3464	1090	1136	1268	970	3646	3622	1256	1253	1777	787	1346	3563	1094
ALG13	466	1552	513	238	1356	763	1000	819	2142	322	729	1140	1234	298	1499	558	256	532	1061	354	468	622	563	358	1103	477	1051	611	873	724	620	736	423	635	259	1493	586	1384	873	821	858	837	484	974	1016	528	691	604	639
ALG14	539	1528	366	452	365	667	780	884	620	288	595	417	561	627	639	661	210	629	451	581	800	511	1138	360	230	980	790	499	876	343	494	350	408	535	260	804	344	1064	437	705	951	610	446	971	787	380	776	498	367
ALG1L	1226	918	59	82	614	72	468	218	288	49	4	363	80	4	400	114	11	77	43	247	143	116	292	90	7	881	418	6	635	51	437	215	3	534	129	186	229	74	13	47	245	561	105	1	55	5	9	82	193
ALG1L2	0	2	0	0	0	0	0	0	0	0	0	0	0	0	0	2	0	0	0	0	0	0	1	0	0	0	0	2	0	0	0	0	0	0	0	0	2	0	17	0	0	0	0	0	0	0	0	0	0
ALG2	502	3931	2756	2727	805	1580	3749	3346	4497	1238	1767	923	1807	1069	2668	3437	626	666	1451	2248	1404	1142	1372	864	2715	2833	1799	2130	1478	1204	954	1555	969	1408	2109	1913	1002	3968	2735	1981	3603	1182	1920	2691	1528	1549	2524	616	625
ALG3	1872	3781	1711	2786	1781	3195	4994	3169	6753	1714	1811	2124	3167	2292	2947	5941	1689	2131	3744	3195	2023	3985	5270	1954	2067	4074	2991	2825	4571	3583	2152	2439	1168	2956	1474	4573	2296	4546	1789	2722	3704	4520	2321	2988	3314	1598	1963	3920	1887
ALG5	662	1116	973	1228	867	1330	3123	2271	1754	875	1117	416	3102	1603	2846	2322	669	1596	1635	2128	1229	1848	1450	877	812	1445	2004	650	1627	902	573	778	1020	1591	801	3030	457	3872	1526	1378	2342	878	1594	1766	1773	1215	1527	722	868
ALG6	918	1194	533	512	1190	310	1181	541	1503	204	327	567	650	206	719	728	137	424	473	451	514	326	519	204	197	912	637	413	861	266	332	375	219	292	147	1378	436	1106	1090	420	340	576	325	332	572	212	452	631	946
ALG8	1193	1456	1351	3955	2610	1565	3136	3592	2221	1000	1304	1608	3640	1303	2378	4423	860	1247	1413	3308	1931	1242	1834	1001	2339	1674	2002	1409	1281	1634	3390	2235	1336	1357	507	3337	1723	3591	1739	1253	3095	1642	1693	1381	1732	1024	2257	2529	1648
ALG9	400	1070	1167	1041	589	681	2311	2455	1208	515	727	1031	1812	752	1097	1172	377	586	979	1429	1123	1498	1081	543	1264	1007	883	1214	1329	1128	385	1620	432	768	223	1809	777	2252	1015	758	1328	1245	950	976	808	819	1480	1396	923
ALK	0	3	1	0	1	0	1	0	2	1	3	0	1	0	1	0	0	1	0	1	0	1	1	0	0	2	0	2	1	0	0	2	4	3	0	3	4	0	1	3	1	0	1	1	2	0	0	0	2
ALKBH1	181	733	312	334	377	375	562	553	465	265	375	83	340	157	650	497	148	278	236	341	346	261	302	161	250	314	312	298	350	133	135	110	230	253	78	393	164	554	334	280	423	260	322	351	308	317	377	376	241
ALKBH2	499	472	384	849	667	687	1299	842	1139	394	506	551	2465	476	853	2448	479	870	1041	1702	332	1051	1491	287	683	812	668	208	1786	572	1213	465	376	478	571	1120	328	1350	300	506	2031	737	468	204	1488	436	1201	872	1158
ALKBH3	401	1225	178	216	542	632	252	58	753	294	566	71	127	380	364	147	208	202	412	336	319	277	194	287	428	1109	465	447	759	316	184	287	436	264	52	1383	341	841	799	464	474	273	432	550	720	220	507	412	314
ALKBH4	498	752	264	324	335	346	698	521	1111	231	267	248	499	446	379	1264	183	244	509	433	411	403	629	231	462	521	450	806	935	369	380	440	264	361	267	749	351	806	471	281	644	447	317	719	730	185	471	551	269
ALKBH5	1793	14379	2156	1855	4987	4088	6336	3259	10101	3350	2971	3755	2041	1392	3325	2520	2426	5244	2693	5743	3623	2717	3571	1763	4358	4994	2265	3670	2538	2992	2411	3228	2546	3955	973	3093	3254	6037	3097	2728	5013	2102	3961	5113	2089	2933	4230	5282	1645
ALKBH6	135	182	172	208	149	245	258	281	619	123	188	1175	516	117	380	790	230	284	417	494	191	386	1185	238	353	591	262	94	574	269	482	1572	153	305	260	560	436	548	318	208	361	261	201	282	380	145	256	464	193
ALKBH7	1726	1407	1378	835	1619	3004	1737	3368	2556	2671	2624	1600	1674	1123	2009	1919	721	1096	3143	4501	2217	2670	3519	1421	871	4269	2391	1675	3566	1372	1469	1419	3917	3734	314	1917	813	3698	1217	1943	3763	1099	2970	2954	2880	1961	3704	1246	675
ALKBH8	39	240	344	168	143	158	823	392	219	125	290	112	243	189	255	299	106	120	121	240	191	154	158	82	260	98	203	281	197	75	81	167	94	248	43	671	98	344	515	214	378	188	223	257	187	170	291	352	221
ALLC	0	0	2	3	0	8	3	10	0	0	83	0	0	0	2	1	1	110	6	2	23	2	0	11	0	0	24	5	3	1	0	3	19	20	0	12	0	11	11	0	0	3	8	0	5	5	3	0	0
ALMS1	205	3847	1085	310	936	389	2062	1218	1268	134	258	975	364	278	1525	429	353	275	301	778	614	183	587	171	569	642	693	1013	613	167	298	407	149	320	163	2932	247	668	981	522	704	638	400	696	515	325	441	887	820
ALMS1P	1	20	5	1	8	1	5	12	1	1	2	1	1	0	3	0	2	1	0	1	2	0	4	0	2	54	1	0	2	0	4	5	3	9	1	24	1	1	3	0	1	1	14	1	1	2	5	2	2
ALOX12	6	6	1	6	12	10	3	6	4	0	2	4	2	2	6	6	2	1	8	10	4	8	10	6	6	6	3	6	1	0	4	2	3	4	0	10	1	8	5	3	8	0	4	12	1	1	2	4	6
ALOX12B	0	1	0	0	0	0	0	0	4	0	1	1	0	0	14	3	0	0	0	0	2	0	1	0	1	0	0	0	32	0	0	0	1	1	0	1	0	0	15	0	3	0	0	33	0	0	0	0	0
ALOX12P2	2	151	3	2	61	72	0	1	3	33	142	113	26	35	10	3	52	13	51	16	56	61	75	29	70	1	55	1	0	16	131	12	6	64	79	191	88	129	17	62	7	54	25	68	47	23	66	97	122
ALOX15	10	8	31	0	5	16	4	1	12	1	1	51	7	0	20	0	5	1	5	1	3	4	3	2	1	5	15	0	0	0	3	0	1	3	0	3	3	6	0	2	14	0	4	2	5	3	2	4	8
ALOX15B	1	19	9	20	10	30	13	1	17	0	3	3777	20	11	241	19	4	1	230	8	8	9	2	2	4	2	9	109	46	0	17	19	12	19	2	172	4	192	77	59	2	299	2	25	9	6	2	42	14
ALOX5	15	645	1113	103	272	51	123	1832	1902	44	219	26	63	23	1889	98	152	49	219	25	422	122	207	87	111	112	107	567	581	10	16	21	204	893	5	481	113	91	3801	230	132	1818	229	7288	206	136	157	389	249
ALOX5AP	73	730	323	62	41	63	55	41	140	128	147	7	41	15	693	41	97	95	225	41	149	38	156	33	78	308	77	565	798	16	13	45	107	220	6	498	217	53	402	250	116	58	143	835	249	136	102	301	245
ALOXE3	0	9	2	2	0	1	0	2	7	2	1	0	0	0	7	1	0	0	1	0	0	1	0	0	0	0	0	55	7	0	3	0	0	0	0	0	3	0	8	0	0	4	0	194	1	4	0	0	1
ALPI	26	13	0	0	2252	3	3	1	252	1	1	0	0	0	6	1	2	2	1	0	31	486	87	4	0	340	0	3	8	0	1	43	0	58	2	0	5900	0	3	4	0	89	0	0	0	1	0	19	0
ALPK1	163	656	259	92	291	547	143	93	501	160	362	47	169	166	1242	146	193	139	237	128	379	159	91	202	372	858	166	778	195	69	314	419	100	540	191	667	402	383	972	493	128	195	242	940	386	132	278	501	354
ALPK2	91	60	191	71	18	55	197	1295	996	728	768	135	1340	123	115	250	511	121	853	985	152	653	3201	22	2469	29	402	31	12	760	244	587	206	112	30	1539	33	4303	853	151	308	134	450	32	471	762	447	293	69
ALPK3	510	2008	303	229	5535	4863	239	54	135	174	354	49	428	846	4600	983	96	36	83	652	455	1116	2443	235	226	2893	478	381	1648	1006	112	751	162	1605	100	2780	41	935	1853	1819	657	3511	179	277	503	100	122	1473	4041
ALPL	818	81	318	583	1949	4495	63	675	1303	4496	8284	238	918	424	282	55	612	654	1789	95	2929	2215	990	3906	723	485	3702	224	243	365	4093	1712	4199	527	493	523	3510	2594	3309	655	315	2864	3529	25	4657	2414	5217	2761	700
ALPP	0	4	1	0	0	0	0	0	3	1	0	0	0	0	0	0	0	0	2	0	0	1	0	1	0	1	0	2	0	0	0	0	0	0	0	0	8	0	51	0	1	0	0	1	0	0	0	0	0
ALPPL2	0	3	0	0	0	0	0	0	5	0	0	0	0	2	0	1	0	0	0	0	0	0	1	0	0	0	0	0	0	0	2	0	0	0	0	0	0	0	0	0	1	0	0	0	0	0	0	0	0
ALS2	484	5261	1316	841	2121	1306	2772	2177	2839	767	761	1885	927	775	4500	838	892	361	711	2293	2155	868	1163	517	1213	1405	882	1076	867	206	686	1022	674	1190	437	3144	1096	1125	2247	1327	2437	1186	1907	1514	625	906	1689	1984	864
ALS2CL	546	960	1023	114	1073	450	1750	1994	685	131	648	1210	593	608	1596	71	313	57	612	999	1422	1123	5793	494	1919	438	657	396	803	267	2316	1033	199	843	138	1628	986	1010	5197	787	4646	1572	313	1759	464	222	815	1122	1488
ALS2CR11	1	1	6	0	24	1	13	4	5	1	1	6	3	0	9	2	0	0	0	1	5	0	0	3	1	1	3	2	1	0	1	1	0	9	0	7	0	2	8	6	1	1	1	0	1	0	7	8	7
ALS2CR12	8	2	0	0	4	3	0	4	1	1	0	0	2	0	197	11	1	1	0	3	4	1	0	1	1	2	3	0	0	0	3	1	0	0	2	19	9	8	1	3	1	3	1	5	0	1	7	2	4
ALX1	0	8	0	0	0	0	0	0	4	0	0	0	0	0	0	103	0	0	8	0	0	0	0	0	0	0	0	0	0	1	0	0	0	0	0	0	1	0	0	0	5	0	0	0	0	0	0	0	0
ALX3	20	16	12	27	6	25	7	15	19	2	4	198	14	7	70	45	8	50	8	10	21	10	177	3	92	332	9	38	389	19	10	94	13	15	9	94	29	19	24	20	172	9	8	14	11	1	11	20	11
ALX4	0	0	0	0	0	1	0	1	0	0	0	1	0	0	1	0	0	0	0	0	0	0	0	0	0	0	0	0	0	0	0	2	0	0	0	0	0	0	0	0	0	0	0	5	0	0	0	0	0
AMACR	366	4929	1024	1085	10662	2027	1739	2737	5417	3752	3768	1089	22399	4807	2609	567	6863	24281	2651	4927	5600	2171	352	741	10287	1433	3576	6279	444	7400	1005	27707	1706	2563	2768	3400	1102	72904	2448	1674	595	2459	7223	5109	4098	2658	9361	3277	1990
AMBN	0	0	1	0	0	0	0	0	0	0	0	0	0	0	0	3	0	0	44	0	0	10	0	7	5	0	0	0	0	2	1	0	0	0	0	0	0	0	0	0	0	0	0	1	1	0	0	1	0
AMBP	296281	137921	47344	215919	68527	201820	176701	412389	190016	437143	259537	110981	267132	144958	164957	146716	84420	120402	255222	516367	336424	240793	197440	87681	110846	453462	453093	244	186734	74194	320977	252505	285962	214924	183637	55135	103927	265554	50597	157064	469595	216101	391413	435	447856	333760	434091	190195	34535
AMBRA1	230	2604	1182	864	2433	1219	1741	1331	3673	692	698	819	1729	1575	1993	1376	635	1465	720	1508	1167	989	1180	476	1077	2406	907	2109	748	397	647	1112	485	622	350	1858	739	1345	2069	1114	1190	1121	969	1340	991	781	1173	1726	1039
AMD1	832	4640	2181	2327	2220	2659	2078	1025	5416	2347	2298	1527	1413	415	3714	3490	1053	729	1351	1313	1225	1131	1443	676	1664	2252	845	2113	1428	696	940	1282	1743	1101	1070	6277	1631	3101	2107	2458	897	1406	1203	2206	1104	3256	3215	2357	1748
AMDHD1	3403	235	399	3447	1036	9542	1521	6881	710	6855	9289	2360	2292	772	855	76	621	377	1118	3600	6023	5121	715	505	1753	1805	1514	9	647	503	1929	1227	7324	2621	620	693	767	2022	1273	7603	8070	1475	6915	17	7655	4249	3943	1487	2158
AMDHD2	256	2057	213	559	418	756	256	501	815	333	344	1175	698	661	797	300	363	824	1718	936	977	1009	2386	448	321	785	800	657	788	483	479	1521	427	728	177	1167	309	988	587	530	585	757	376	1280	877	219	652	985	518
AMELY	0	1	0	0	0	0	0	0	0	0	0	1	0	0	0	5	0	0	0	0	0	0	0	0	0	0	0	0	0	0	0	0	0	0	0	0	0	0	0	0	0	0	0	0	0	0	0	0	0
AMFR	1084	3981	2996	3243	2627	16319	6346	3058	19384	4685	3895	4362	11702	7115	10551	3778	7643	4319	6825	6192	8691	7355	1849	5921	11762	6667	7952	6425	2843	3570	3135	10164	2508	6185	2598	9798	3385	24264	7009	10748	3795	4757	9536	15710	8921	5713	6288	13717	6350
AMH	0	8	3	2	61	0	16	14	10	1	7	1	0	0	3	3	0	14	1	11	5	1	19	0	0	65	3	96	2	1	2	3	0	18	1	27	0	15	0	1	74	3	2	348	1	3	4	0	20
AMHR2	0	2	0	27	0	0	0	1	2	3	15	1	0	0	0	248	0	0	1	1	5	0	1	1	0	14	0	0	0	0	1	1	36	1	0	0	1	0	3	0	0	0	57	0	2	4	33	0	0
AMICA1	351	505	558	1130	40	275	535	1712	732	121	139	32	157	54	1135	194	348	280	497	1986	599	305	463	180	352	1191	300	262	1226	160	94	157	246	762	220	252	304	473	364	433	1214	98	318	136	655	116	206	414	278
AMIGO1	67	125	187	30	51	216	184	58	431	76	37	214	84	100	209	92	49	69	59	64	85	70	57	13	152	126	31	212	63	92	2	165	34	13	62	248	90	200	138	89	243	103	132	163	128	65	92	229	178
AMIGO2	24	1763	476	153	84	263	69	41	1083	151	197	284	77	63	336	453	48	62	103	47	176	69	188	96	73	1233	373	157	416	3	89	115	394	100	1	556	334	130	2481	965	43	288	204	99	92	305	327	155	299
AMMECR1	50	1007	432	141	368	347	615	293	3198	153	246	170	128	122	710	274	109	132	341	182	213	166	254	108	332	299	454	432	257	344	25	190	166	271	148	885	462	535	660	399	418	311	239	554	337	215	389	580	285
AMMECR1L	339	1468	1045	877	1060	640	2869	1833	960	612	575	744	1400	534	1628	907	586	415	456	1253	977	500	309	345	1090	597	1057	1249	668	307	505	715	411	451	554	1912	417	1094	2245	817	968	894	728	1880	720	686	845	758	593
AMN	922	562	418	878	2395	1226	1814	3694	853	3735	624	1	1129	14	3997	25	41	2206	1192	2507	438	580	3047	4	137	485	558	10	293	2648	2723	18	3812	432	560	71	240	0	1092	12	4369	28	2236	267	37	4757	8030	3775	71
AMN1	163	382	287	239	169	167	348	297	240	69	175	205	250	186	267	261	69	97	173	324	250	89	196	107	267	304	264	207	163	75	126	261	100	312	51	356	147	540	550	193	213	89	108	160	218	112	203	326	159
AMOT	34	361	337	58	847	286	866	50	51	104	149	105	312	146	3608	390	129	827	47	24	352	183	480	50	145	563	75	639	61	208	40	380	128	121	76	1099	294	549	1184	549	38	126	383	1442	70	169	526	271	36
AMOTL1	2004	1815	4033	443	2310	3380	1468	761	3467	898	823	8429	268	267	3099	1318	322	67	285	469	1552	696	1866	217	254	4425	2626	2492	1387	624	305	465	698	5518	25	3933	557	649	1483	1974	2335	1149	1010	865	1463	1292	618	448	1458
AMOTL2	82	589	1847	536	649	798	1840	2042	901	2313	1005	1101	1541	769	4580	466	811	286	602	911	2437	562	483	399	1540	1189	1979	3112	519	879	171	1770	1069	1039	218	4803	219	580	4051	1373	271	507	2532	2725	957	3403	4823	1319	661
AMPD1	2	0	7	1	0	5	7	0	2	0	0	0	0	0	3	0	0	6	2	0	1	0	0	0	0	0	0	1	1	0	0	1	4	0	0	7	0	0	10	0	0	1	5	0	8	6	0	0	3
AMPD2	1332	2787	771	1332	771	1814	1500	1478	2901	1236	1174	1625	4347	2387	1766	3555	1182	2294	1822	1832	1568	1694	910	1470	956	1402	3195	1899	1584	1605	1260	3408	1183	1042	1356	4592	2570	5548	2111	1979	2500	1139	1928	1932	1590	917	2237	3286	1085
AMPD3	12	440	343	64	24	61	354	54	280	18	60	28	26	11	663	71	119	148	123	46	160	54	116	31	236	161	73	181	216	49	18	132	65	111	19	467	420	175	1057	194	48	232	90	510	96	28	93	256	142
AMPH	6	10	25	7	20	45	11	10	7	3	19	3	3	3	33	19	11	0	15	1	8	0	2	4	0	4	12	55	7	0	0	6	10	13	0	13	1	10	18	62	6	12	15	6	9	22	9	6	8
AMT	2483	102	737	1137	2342	1004	2356	2214	3912	2495	2129	1843	2643	1578	2486	1781	285	1114	1753	3724	2051	1255	2946	400	922	2850	2223	56	1208	1217	2247	4009	2119	1147	2279	1474	1887	2106	913	753	3689	971	3589	130	1821	2170	3433	2586	1653
AMTN	0	18	0	0	0	0	0	0	0	0	0	0	0	0	0	5	0	0	0	0	0	0	0	0	0	0	0	1	5	0	0	0	0	0	0	0	0	0	2	1	0	0	0	0	0	0	0	0	0
AMY1A	23	3	0	2	4	6	6	3	0	3	2	0	7	10	3	0	1	4	9	5	6	3	14	2	1	8	9	2	4	11	4	16	3	14	3	2	3	25	5	0	4	4	12	9	3	3	8	2	3
AMY2A	4	1	0	0	1	1	1	0	0	0	7	2	2	1	0	0	0	1	3	7	6	1	10	1	2	4	2	2	1	2	6	6	1	7	9	0	1	11	4	5	5	2	2	4	29	0	2	1	2
AMY2B	274	381	124	61	232	153	126	310	55	143	607	401	356	764	507	63	84	231	306	402	546	99	656	85	281	451	834	309	99	147	565	1037	201	829	315	217	150	1063	561	303	478	193	206	512	212	115	616	154	173
AMZ1	2	11	15	1	1	54	13	2	2	4	6	0	3	7	268	9	4	0	13	0	6	2	316	7	2	2	0	4	22	1	4	5	5	6	6	7	10	65	26	9	0	102	12	3	13	11	135	9	16
AMZ2	886	4134	994	865	1609	1790	1311	730	3602	480	735	1492	1849	724	2975	2026	535	1275	1105	1623	1000	975	2147	419	831	1446	1137	1872	2630	487	738	1228	564	646	546	4741	1246	2106	2485	1050	855	1177	917	3727	1110	456	1135	1752	899
AMZ2P1	157	367	195	130	203	142	431	194	380	112	123	185	359	115	343	246	45	111	123	553	159	78	305	36	183	494	180	169	313	45	154	167	105	131	82	1067	67	286	244	149	290	145	172	223	161	78	121	164	175
ANAPC1	58	1084	741	435	583	553	2232	1246	1443	260	197	593	661	297	1368	990	511	333	269	772	542	275	183	207	990	460	472	1113	288	170	225	439	186	178	181	1760	357	390	1650	696	698	491	594	1363	380	294	547	1008	593
ANAPC10	29	373	74	122	233	237	242	124	312	81	149	74	236	108	381	229	72	86	156	181	125	114	120	60	214	301	167	156	553	82	188	209	137	209	70	223	98	316	161	172	215	137	161	240	125	148	284	101	163
ANAPC11	3355	6339	1551	4620	2699	3151	2981	2702	5621	2088	2158	2949	5595	3244	7344	5467	2800	5263	4343	5321	2181	3294	16482	1477	1879	5779	3566	2370	13563	2519	3681	4451	2223	3311	2933	5606	2226	8578	1408	2170	4580	5211	2313	4048	3860	1731	2879	3331	1744
ANAPC13	1125	2092	1278	1465	1529	2066	2515	2581	2051	1008	2185	1175	2216	1233	2834	2479	776	1305	1271	1649	1719	1245	2720	837	1423	2780	2332	1486	2314	1177	1211	1231	1346	2096	848	3164	1456	6826	2457	2062	1784	1985	1838	1701	2228	1420	2333	1529	1210
ANAPC16	2428	5041	2002	1910	3921	4828	4829	2962	5186	2512	3510	2395	5296	1564	5289	3947	1997	3198	2983	3415	2639	2700	5377	1188	4401	3917	1939	1424	4819	2665	2437	4609	2437	3544	1347	5903	2477	3825	3318	3781	4372	2883	3331	3572	4108	2621	4267	3185	2539
ANAPC2	517	2675	2356	870	858	1708	2221	2012	3609	1256	1325	1567	1722	958	2693	2882	746	838	1664	2668	1836	1764	2805	752	1062	2481	1606	948	1971	1381	1172	1551	979	1359	938	1590	1096	2711	1838	1363	2826	1689	1659	1336	2021	952	1939	1545	805
ANAPC4	515	1028	463	538	1000	540	1198	1899	1312	219	382	591	649	343	1470	699	195	308	377	534	530	469	1347	231	448	673	477	1021	507	280	338	381	256	724	345	1003	783	1196	1483	558	683	590	413	652	485	271	414	693	418
ANAPC5	1821	10028	2802	4698	3911	3034	5211	4518	12041	1885	2282	4766	3760	1985	4292	11712	1795	2985	3626	7503	3327	3623	5144	1606	2365	5715	3572	2076	5382	1705	1796	2141	1864	3948	1297	8328	2918	6742	3332	3412	5810	2401	3443	2919	3480	2123	3628	4584	3025
ANAPC7	840	2878	1473	3118	1387	1022	2274	1331	3120	478	886	793	1354	800	2345	4450	550	1081	1474	1968	954	1115	2794	487	1132	1889	1010	1045	1984	682	776	755	462	1292	932	3250	1473	2143	1380	1321	2100	1351	945	1357	1531	448	1065	1632	1314
ANG	20406	2392	5228	7401	7974	17783	10734	15436	26774	45645	16474	6747	14873	17988	9568	2174	5128	5587	32991	8056	36450	47440	3746	16280	20799	17511	25350	618	6714	8690	11438	5752	25720	45267	13312	1207	1746	83357	3685	1856	36297	3511	43950	452	29115	33426	40012	19198	7290
ANGEL1	984	1481	1255	1292	1244	892	2858	2283	1621	293	322	492	509	905	2063	3073	365	404	698	870	1451	545	784	595	926	426	1281	439	859	158	259	344	359	833	319	1499	491	1223	834	471	1400	759	734	523	802	330	560	1515	782
ANGEL2	403	1190	1542	687	831	436	3079	1619	2821	266	497	1137	1243	1134	949	943	520	382	832	1506	814	335	640	622	1528	782	880	838	568	609	600	663	303	707	304	2817	567	948	1808	794	1049	1076	600	1182	607	307	765	768	1007
ANGPT1	5	589	250	61	114	362	317	147	733	24	78	16	97	56	438	668	101	9	223	52	226	41	11	49	147	16	360	180	40	18	97	166	37	162	34	185	580	491	76	432	129	58	88	22	45	57	192	319	44
ANGPT2	42	599	181	272	125	609	742	732	482	83	139	129	246	186	488	1018	40	256	92	395	66	87	377	48	1002	1077	418	340	905	106	161	750	405	126	58	148	289	1660	71	450	83	144	78	364	213	387	75	81	351
ANGPT4	0	1	1	1	0	14	13	0	0	0	0	1	1	9	0	0	0	0	0	1	0	0	0	0	0	0	0	0	0	0	0	1	0	2	0	1	0	60	0	23	0	2	0	0	1	3	0	0	0
ANGPTL1	46	9	109	46	147	424	195	297	13	411	345	73	147	66	1092	14	15	18	50	57	589	17	8	22	8	188	1556	137	31	3	99	150	589	420	1	302	202	83	185	180	19	77	355	277	571	501	582	117	27
ANGPTL2	215	800	1291	546	461	1997	1261	1118	557	616	1121	188	677	316	1177	1615	403	817	346	370	2567	189	1109	313	1115	982	1945	2199	1606	85	440	856	878	573	34	816	386	3038	1507	1700	70	800	752	895	1154	785	733	452	445
ANGPTL3	3775	5224	3753	11827	7122	11837	26973	19927	4215	19796	21855	4286	29571	15293	16241	5	7728	9118	5048	10332	37919	13171	1214	6607	11784	5471	9055	49	432	9785	16160	19110	21441	7833	13562	683	11337	7748	5251	12272	8108	4222	21019	105	14660	13443	38716	28790	12590
ANGPTL4	4305	1338	700	1312	8660	17079	1566	1742	4047	14750	8256	21071	12927	3838	9738	4873	1445	645	3355	26470	2407	8946	461	1946	1517	13062	3133	328	3030	1289	7203	1422	27604	5753	792	1408	2396	16737	779	10651	168	3740	11988	2833	1803	13944	15070	240	1441
ANGPTL5	0	0	0	0	0	5	0	0	1	0	0	0	0	0	0	0	0	0	0	3	0	0	0	0	0	0	0	1	0	0	1	0	0	0	0	3	0	0	0	1	0	0	0	0	0	1	0	0	0
ANGPTL6	2	28	25	107	111	260	10	8	91	1246	1122	91	186	66	383	88	38	48	88	4	388	173	220	107	127	176	326	36	104	47	143	64	1271	49	4	131	25	534	338	173	9	58	916	5	550	1460	428	93	44
ANGPTL7	0	0	1	1	1	0	0	0	0	5	4	0	0	2	0	0	0	0	0	0	13	0	0	0	0	0	4	0	0	0	0	1	0	0	0	1	0	7245	0	0	1	0	2	0	0	0	26	0	1
ANK1	0	27	18	6	19	131	9	7	10	2	15	0	6	2	104	973	8	0	14	4	10	4	44	5	4	38	7	6	12	0	3	9	10	23	1	8	1	2	105	28	5	4	7	2	13	12	2	13	7
ANK2	45	34	197	149	80	293	84	33	21	60	106	10	27	7	435	330	84	39	71	347	107	24	42	21	20	53	51	73	94	2	15	46	105	234	6	151	7	67	63	125	283	11	127	19	63	149	43	61	47
ANK3	19	1165	1205	65	113	320	1499	87	1356	183	438	306	82	34	5882	475	86	4	78	354	797	21	166	164	24	9	516	905	79	9	119	122	531	295	0	1848	295	170	1666	202	203	505	930	634	87	497	809	225	96
ANKAR	26	47	28	17	47	29	148	139	45	10	21	35	44	16	120	33	17	14	23	81	29	9	11	15	57	49	34	33	8	13	36	51	19	34	17	79	34	79	248	54	70	32	18	99	43	15	40	27	35
ANKDD1A	89	191	67	38	50	106	101	70	260	15	69	28	31	17	147	86	50	33	64	42	47	48	130	33	27	133	51	60	209	16	65	57	20	116	34	167	27	86	164	54	90	59	31	48	67	44	74	54	92
ANKFN1	0	0	0	0	0	0	2	0	0	0	0	0	568	1	0	0	0	17	0	0	0	0	1	0	6	0	0	0	0	5	2	5	0	0	0	0	1	0	11	0	0	0	0	0	0	0	0	0	0
ANKFY1	583	666	1742	634	1987	2504	2136	1655	3062	1289	1113	1639	2485	667	2205	830	1085	716	1186	1922	2612	1683	1194	873	1782	1792	1147	3089	750	610	705	851	914	2025	308	3185	1098	1710	2750	2255	2436	1155	2784	4166	1273	1531	2241	1588	1191
ANKH	1844	5866	2994	2056	6156	2421	4622	2636	6305	2578	2712	1861	2184	2066	7053	3649	3045	735	5321	2496	3618	2584	3102	832	1727	4502	3777	2215	5944	960	8067	1695	1873	4100	1051	9288	1480	16837	2932	3318	5153	5663	3097	5360	3822	2968	3040	4344	3509
ANKHD1	1905	7539	3493	1354	5891	1947	5822	4924	4951	1716	2032	3764	3220	3049	4869	2800	2366	1402	1603	5673	2795	1113	2665	1013	2758	3609	2356	2683	2484	759	2291	3231	1261	2477	1054	3315	1489	3310	3589	1380	2743	3571	4002	3976	1905	2673	3270	3382	3082
ANKIB1	130	3095	998	643	1280	1001	2166	1132	5665	365	763	921	1137	971	19011	1123	637	231	511	859	857	358	300	457	1380	619	712	3926	550	425	525	1294	360	763	382	4283	1067	2123	2459	1463	840	864	979	4874	687	603	1048	1329	857
ANKK1	1	0	5	1	0	0	7	5	0	0	4	1	2	1	7	24	0	9	3	18	5	1	6	1	7	1	2	2	2	0	0	18	1	29	0	9	1	1	2	0	3	1	1	1	3	0	5	3	0
ANKLE1	3	23	15	32	11	12	5	12	6	4	14	1	6	2	20	1930	6	14	4	27	2	6	11	5	3	59	1	6	90	9	17	12	1	8	8	20	4	16	12	7	15	9	6	5	7	0	4	14	7
ANKLE2	810	3189	2163	2437	1660	1245	2517	2444	2821	1264	1515	1147	1236	996	3538	3041	790	1052	1164	2886	1344	1233	2232	495	1620	2218	1241	1892	3137	634	1046	1165	757	1514	1292	3229	1742	2485	2771	1642	2027	1664	1386	3154	1175	1399	1505	2219	898
ANKMY1	157	537	263	82	186	236	324	288	389	127	170	375	495	167	446	366	123	142	317	601	296	256	358	124	264	313	271	421	318	257	246	270	134	396	122	452	119	384	1040	244	398	177	193	809	377	124	269	386	142
ANKMY2	103	1022	288	260	502	388	1230	642	1863	232	353	289	1086	582	1327	418	221	180	391	495	440	288	334	226	350	511	406	887	425	450	252	296	204	304	151	1802	748	365	1197	605	543	310	461	911	339	192	605	291	212
ANKRA2	63	445	491	322	656	502	695	1090	808	298	308	400	921	293	895	296	318	291	216	836	534	280	212	202	783	331	351	461	202	211	353	673	282	532	138	426	266	755	880	316	547	364	407	620	253	233	498	463	404
ANKRD1	0	25	68	461	12	0	11	27	313	19	22	0	87	945	986	112	2	86	93	131	29	858	964	22	176	2	33	335	48	167	36	18	22	34	0	3987	2	18	108	3	19	27	22	77	83	85	18	73	124
ANKRD10	1588	5177	5236	1050	2689	2147	2663	1998	2175	1015	2228	432	1975	2882	3784	2479	1034	891	1534	2631	1793	1257	4932	756	1408	7105	1345	1335	1032	666	783	2421	772	1945	1147	4190	826	2990	7774	2058	1833	1923	1460	1496	1439	1118	1318	1767	2936
ANKRD11	564	3818	2517	1846	1669	5075	3050	1550	4020	1157	1761	977	2111	2365	7681	4922	1276	880	2039	2321	2770	1805	2012	1429	2597	2770	2406	3810	1760	1271	1463	1928	956	2722	961	7179	1836	2526	7493	3576	1672	2081	1824	5675	1982	1539	2505	4237	1522
ANKRD12	288	4858	1459	471	1898	674	3485	1360	2466	623	1477	876	1230	825	2540	460	660	419	618	1027	944	407	861	530	2071	880	1009	1351	329	496	327	1877	287	787	150	3000	633	1695	2847	946	1226	1060	1124	2021	598	1025	1320	1223	1501
ANKRD13A	1080	2538	2090	1141	1457	1449	2260	3627	6865	766	1328	2406	937	708	4690	2820	762	614	1040	2361	1641	823	1468	573	1563	4549	981	1942	1226	321	995	719	721	1347	387	4328	1038	2315	1782	1317	2144	1044	1401	1874	1418	837	1151	1575	1521
ANKRD13B	21	244	309	39	31	145	78	44	356	4	14	11	16	21	305	913	42	25	53	309	37	31	94	14	87	35	56	435	236	2	72	49	12	64	50	751	33	84	171	139	105	152	23	85	38	22	10	29	28
ANKRD13C	429	1237	522	264	681	827	691	471	1980	413	569	642	672	472	1085	921	217	293	296	500	426	315	481	195	296	592	459	985	386	176	352	698	498	287	306	1460	530	1247	1574	1434	269	596	572	905	390	465	666	514	507
ANKRD13D	175	1263	625	798	453	372	455	406	505	136	296	382	142	201	992	1290	183	262	750	635	434	443	1348	222	466	1177	339	817	980	103	394	393	222	506	148	1199	565	613	2020	624	872	600	204	822	454	127	186	516	378
ANKRD16	114	856	219	236	275	197	934	493	690	160	227	279	376	265	212	152	146	72	271	493	223	180	333	93	451	340	358	360	652	266	175	188	144	230	69	464	182	317	260	205	359	306	177	1029	231	199	223	265	191
ANKRD17	523	7632	4290	1777	5049	2846	10724	2428	4334	1445	1577	2726	2811	1719	7154	1645	1448	781	1128	2519	3371	1553	925	865	3084	3891	2259	5164	842	953	1192	2852	953	2621	1302	4146	1465	3724	3791	3400	2800	2875	3657	5122	1994	2107	2900	4235	2212
ANKRD2	3	0	14	5	1	2	136	45	1	1	4	1	2	0	2	1	0	3	1	23	4	0	4	3	1	4	1	21	4	12	1	16	0	5	0	9	0	0	1	14	2	3	0	66	16	0	1	0	15
ANKRD20A3	1	69	1	1	25	5	50	2	40	0	17	4	6	2	24	3	7	1	1	9	4	11	4	4	8	2	1	11	7	3	10	2	5	5	21	12	3	20	18	3	8	8	2	11	2	3	17	3	24
ANKRD20A4	0	22	0	0	4	0	2	5	21	0	0	0	2	4	3	1	1	0	0	2	0	3	0	0	2	0	0	7	0	0	0	1	0	1	3	2	1	0	0	0	1	0	0	2	0	1	0	2	3
ANKRD22	86	99	28	30	10	91	14	8	32	6	40	3	3	7	431	25	16	122	134	7	136	3	50	9	7	359	147	154	209	4	27	1	12	10	2	85	887	10	2121	98	1	230	23	29	28	29	5	96	32
ANKRD23	36	93	100	42	49	67	58	238	46	11	33	82	31	33	205	69	17	31	48	140	88	98	167	16	33	120	29	28	42	17	72	220	7	67	43	172	40	112	151	45	56	57	15	76	30	16	24	145	93
ANKRD24	48	108	29	49	121	151	103	38	156	189	246	92	384	76	292	6	91	142	106	169	307	148	69	163	30	201	207	133	69	48	134	62	158	149	75	78	27	185	122	94	134	25	184	349	151	172	347	69	139
ANKRD26	28	558	191	143	662	147	488	246	1237	54	131	205	236	115	551	249	105	77	78	452	183	68	76	44	373	165	99	295	109	79	56	277	60	87	68	669	222	201	203	171	195	103	152	628	79	76	273	156	345
ANKRD26P1	0	3	0	2	1	0	0	0	11	0	0	0	0	0	1	512	0	0	69	0	0	0	0	0	0	0	0	0	0	12	0	0	0	0	0	0	1	0	0	1	0	0	0	1	0	1	0	4	0
ANKRD27	122	1093	1165	244	589	618	1365	878	2580	205	300	251	566	385	1360	3584	536	639	481	1585	510	601	588	261	1146	381	439	677	569	276	504	624	144	447	436	1976	1152	602	1531	407	900	740	308	2052	446	287	401	1020	548
ANKRD28	542	1110	2011	790	2005	1155	3250	2363	2957	1461	1572	1581	1371	1136	2003	2004	1059	383	660	2142	2277	711	892	572	1491	1487	1331	1767	925	521	994	2131	843	1924	915	3645	888	2876	3307	1199	2005	1277	1746	1902	1009	1581	1727	2215	1249
ANKRD29	29	76	73	23	74	377	78	43	10	29	43	77	186	35	1056	21	127	68	185	49	127	254	37	21	173	50	115	164	56	240	6	451	26	308	101	465	1199	8	188	36	24	237	51	467	199	31	78	151	384
ANKRD30A	0	0	0	0	0	0	0	0	246	0	0	0	0	0	0	0	0	0	0	0	0	0	0	0	0	0	0	0	0	11	1	1	0	0	0	1	0	0	0	0	0	0	0	1	0	1	0	0	0
ANKRD30B	0	3	0	0	0	0	0	0	0	0	0	0	0	0	1	1	0	0	0	0	0	0	1	0	1	7	0	2	0	0	0	0	0	0	0	1	0	0	0	0	1	0	1	3	0	10	0	0	0
ANKRD31	0	2	0	0	3	0	7	2	6	0	0	1	0	1	2	0	2	0	1	1	1	0	0	0	1	0	8	1	0	0	0	3	0	0	1	3	1	5	13	1	1	0	0	4	1	0	4	2	2
ANKRD32	40	262	223	132	196	154	175	160	346	38	48	179	75	107	213	281	82	48	51	137	101	18	173	28	90	113	104	227	217	26	102	75	46	60	51	255	144	121	221	167	65	269	114	156	61	57	94	97	212
ANKRD33	0	5	0	454	16	30	1	0	0	2	0	14	1	0	234	2	1	1	0	5	1	0	76	0	0	0	0	0	2	0	1	4	0	1	0	2	1	0	3	2	0	401	1	0	3	0	2	4	212
ANKRD34A	24	44	26	6	7	36	37	22	87	7	10	23	28	13	84	10	10	28	13	10	16	7	16	5	18	34	35	32	20	8	39	19	5	14	4	104	11	40	30	36	32	10	8	8	27	3	11	29	73
ANKRD34B	2	3	4	2	10	0	0	0	1220	0	0	221	0	1	0	1	1	0	0	8	2	0	6	0	1	3	1	0	0	0	0	3	0	10	0	0	0	0	44	1	0	2	1	0	0	2	0	0	0
ANKRD34C	0	0	1	0	0	1	2	0	0	0	2	0	0	0	0	0	0	0	0	0	1	0	0	0	0	0	0	0	0	0	0	0	0	4	0	0	0	0	0	0	0	1	0	0	0	0	1	0	0
ANKRD35	8	174	12	10	174	214	4	1	741	113	118	848	99	27	166	6	44	10	216	4	32	383	505	22	3	44	400	53	42	6	0	112	54	6	0	24	161	656	87	130	2	434	206	11	373	71	200	33	173
ANKRD36	78	128	70	48	207	68	180	79	87	23	81	64	53	17	276	176	58	14	30	76	48	33	46	24	90	48	58	80	66	21	113	113	25	56	126	273	70	212	698	63	49	54	30	335	43	53	29	84	200
ANKRD36B	2	20	24	3	31	8	37	11	23	1	0	15	8	0	38	34	7	1	3	7	6	0	2	2	14	8	3	21	3	1	6	20	0	1	14	44	0	20	249	10	6	8	2	57	5	7	2	7	37
ANKRD36BP1	1	576	282	12	161	56	500	146	782	29	20	191	54	90	173	3	81	2	12	47	51	13	14	26	97	24	99	281	2	30	20	52	24	58	21	238	88	40	249	148	46	133	86	285	26	74	75	101	115
ANKRD37	46	631	25	37	63	476	52	27	260	412	231	144	1080	81	155	49	45	513	84	289	145	194	84	37	241	300	37	53	197	304	212	537	275	86	98	104	330	299	192	217	46	74	686	874	218	291	461	52	55
ANKRD39	378	525	205	364	382	670	494	845	501	185	328	513	356	228	1466	355	226	317	754	681	337	734	1401	303	384	1097	410	191	1378	277	572	713	252	457	236	732	387	1365	302	576	420	715	347	846	403	211	350	731	240
ANKRD40	484	4798	1953	1386	1746	1454	3348	2147	4007	1154	1575	1790	2810	1839	2641	1489	1070	1168	728	1781	1381	818	2137	593	1784	2220	1241	2425	2069	639	890	1880	923	1071	1130	5298	956	2512	2651	1599	1466	1582	1421	3003	1244	1444	1920	1824	1804
ANKRD42	79	210	149	96	244	208	305	154	222	97	255	189	145	109	265	338	75	70	109	234	158	145	92	83	330	147	190	428	197	77	68	206	107	121	70	928	188	318	862	341	154	80	141	365	127	154	222	136	153
ANKRD44	30	367	161	12	95	39	69	27	133	56	26	103	38	10	324	9	94	16	16	7	40	11	35	12	124	31	59	207	10	2	17	17	8	34	22	237	30	59	121	126	28	44	108	165	83	76	53	156	69
ANKRD45	0	7	108	7	140	19	13	14	28	3	1	9	4	12	8	82	6	2	9	2	8	2	0	1	1	13	7	5	12	1	2	2	14	8	1	42	112	6	10	4	0	4	3	1	3	3	1	106	3
ANKRD46	155	1124	529	1022	1167	687	1268	871	2221	1248	836	635	4693	506	1413	2454	734	1080	1552	1653	699	1393	307	869	1227	211	1176	367	331	1037	2701	1708	730	447	800	1219	810	2650	1106	1025	780	614	1545	402	573	989	2391	619	524
ANKRD49	67	338	476	221	107	215	628	608	588	111	212	265	251	181	785	643	114	173	212	457	312	183	306	122	458	407	277	278	243	134	177	388	112	322	125	964	184	394	924	222	426	167	201	215	227	152	231	313	301
ANKRD50	68	3938	926	406	779	778	913	825	779	211	343	379	1084	386	882	559	393	126	375	713	720	293	231	223	948	72	1162	1453	705	191	279	835	239	467	308	1478	194	1364	1986	1341	574	362	729	882	277	591	1133	573	177
ANKRD52	636	4135	1847	967	1685	1538	3244	1813	6725	224	371	1454	1059	347	2437	2700	507	499	1007	2106	987	1282	1393	448	1812	2117	714	4295	1003	915	813	1350	160	925	562	2416	2816	896	5336	1663	1743	1817	519	3100	883	345	499	1617	1837
ANKRD53	25	4	11	6	63	12	104	18	0	10	31	2	13	6	125	12	2	3	1	1	13	2	2	2	1	14	8	6	25	0	12	39	46	7	0	126	6	8	13	41	2	17	14	6	3	29	5	1	31
ANKRD54	526	757	651	686	649	745	707	487	790	332	637	569	798	434	1094	1422	369	779	745	1166	501	564	1458	316	775	1804	552	601	1456	500	657	756	295	654	570	1271	516	1058	815	694	1261	1311	491	570	798	458	630	715	402
ANKRD55	0	6	7	11	2	12	0	3	12	5	28	3	5	0	11	4	7	1	22	5	17	4	1	13	2	2	0	3	2	2	2	8	110	11	0	14	1	5	31	13	17	7	157	8	12	10	75	10	7
ANKRD6	269	1802	527	98	425	415	203	225	804	140	270	367	174	156	815	193	227	90	251	428	469	306	299	57	213	586	276	725	366	59	147	322	139	641	91	1040	188	650	643	598	191	351	411	461	217	203	353	484	290
ANKRD7	0	1	1	1	1	0	0	0	0	0	0	0	1	0	3	28	0	0	1	0	0	0	0	0	0	0	0	0	0	2	0	0	0	0	0	41	37	0	2	3	0	0	0	1	0	0	0	0	0
ANKRD9	69	532	102	67	192	170	202	167	146	181	100	138	201	315	612	165	82	144	122	45	185	38	526	146	296	473	224	383	217	215	253	251	114	254	47	165	138	526	310	86	229	370	191	895	201	300	309	149	138
ANKS1A	239	2133	1348	518	1180	1343	2535	1954	1977	485	537	495	1201	1569	1774	1466	450	534	419	1074	1003	540	850	525	896	877	677	2700	728	737	283	1089	697	733	379	2139	502	896	2449	1033	526	589	1154	1983	499	882	1063	871	641
ANKS1B	4	38	4	11	23	40	7	46	1437	2	1	115	194	1	12	8	18	0	28	2	2	3	36	0	19	14	1	29	5	203	104	6	1	8	0	3	18	10	3	42	3	2	4	56	1	3	0	10	1
ANKS3	197	659	235	285	267	297	457	473	363	114	348	370	326	359	560	1520	104	373	540	390	348	328	1231	198	231	625	455	581	1101	389	356	541	118	524	382	1699	235	406	970	272	311	429	168	1069	429	105	310	646	269
ANKS4B	763	1520	151	166	1478	1524	222	587	2330	1156	1218	1287	456	1185	4033	13	422	335	655	1048	1342	713	340	440	878	1475	1765	424	207	364	637	1697	691	685	824	65	235	2	705	813	374	1017	1657	836	958	541	2106	929	358
ANKS6	505	1610	797	757	335	614	1430	1985	1580	59	124	1380	353	12	958	2376	108	179	720	1766	522	802	1127	156	10	773	425	1156	1334	26	12	154	82	205	1	69	614	404	3239	586	1684	1337	111	1014	64	74	51	392	278
ANKZF1	706	3111	743	623	494	1015	1160	1592	1616	343	611	866	1072	501	3328	1595	658	1276	828	2360	1102	1043	1679	462	1266	1596	767	1016	1426	465	654	1092	395	1177	539	1622	1180	1331	2538	720	1232	822	508	1837	799	333	662	1510	509
ANLN	38	6074	433	860	1902	66	1598	527	7846	5	7	406	291	214	2396	2228	218	114	337	612	72	34	466	174	373	464	29	1392	688	177	163	275	2	73	277	1593	1541	209	2484	187	528	851	72	1691	158	13	29	362	982
ANO1	759	415	1892	561	12156	595	11851	1384	4041	7375	1872	6781	4433	12736	924	595	1314	41	3943	1646	2613	348	438	1949	347	227	14050	3647	960	1564	17373	1052	1461	765	21	872	97	10457	6732	1153	3170	754	7572	1223	925	4939	5681	1199	2282
ANO10	153	1298	1170	528	806	1157	1153	477	1548	363	367	736	722	681	1438	913	467	906	832	814	827	1145	2786	407	585	499	737	641	893	1404	512	520	273	490	448	3594	906	1818	1023	1247	567	1320	699	527	890	403	292	1917	680
ANO2	8	2	5	3	109	37	12	14	6	2	7	2	9	6	7	3	1	18	632	10	15	6	5	7	130	175	32	3	16	14	6	87	4	195	2	9	28	48	2	32	3	206	1	2	3	4	19	14	3
ANO3	2	35	8	5	8	16	4	5	653	28	16	0	9	30	2259	33	0	0	4	2	22	0	0	13	3	0	12	24	1	9	5	10	11	10	0	34	67	274	35	20	0	4	44	5	12	58	59	4	0
ANO4	1	34	12	16	23	80	1	3	6	0	0	0	0	0	171	115	0	0	1	0	25	1	105	2	4	2	4	46	10	0	0	2	1	4	0	24	7	0	79	92	2	8	0	10	17	0	1	11	5
ANO5	226	1180	367	68	747	332	2	3	1758	124	192	337	1	13	585	496	45	8	118	13	171	77	195	256	560	643	2	284	198	74	157	58	135	21	66	879	471	613	893	212	321	202	445	16	27	155	118	307	3
ANO6	927	7668	4290	2464	4667	3246	12023	5925	15356	3724	2421	4446	8899	4754	5086	1831	5802	1854	2720	4721	4692	2350	1103	2207	9357	3906	7006	9122	2704	3667	2982	6815	1828	3896	1554	9527	3506	14115	4352	4841	3566	5146	7780	16435	5726	3755	5715	8244	4506
ANO7	44	380	51	64	15	28	76	385	96	28	112	54	79	14	211	265	63	132	19	96	85	29	180	51	61	22	92	84	184	20	12	18	88	64	41	120	59	41	297	44	94	92	72	127	81	16	43	67	34
ANO8	56	987	626	117	615	427	784	511	513	238	139	446	314	348	1012	274	394	92	112	381	282	171	664	384	419	1444	429	546	169	166	345	476	100	199	136	792	98	580	848	415	309	574	301	1343	297	148	286	215	403
ANO9	28	372	120	40	16	22	19	42	112	8	106	5	10	4	539	1334	27	46	79	11	68	35	1587	14	27	139	3	621	135	4	34	26	9	97	10	669	39	8	1180	47	82	106	18	947	102	21	2	55	76
ANP32A	3225	8246	3423	3101	4915	3283	9702	5225	6078	1702	2983	2386	3272	2434	8229	8700	2771	5230	3658	3746	4470	3521	6641	1967	3282	7890	3306	5443	8228	1716	2697	2684	1982	4818	1572	6635	1960	4896	5109	2567	6650	3793	3530	9082	3382	1881	2897	5505	3536
ANP32B	2784	13995	2992	4656	2757	2277	9292	8317	13280	2518	4399	2469	4921	1281	5552	19664	1363	2903	4387	11454	3019	3071	9181	1123	4114	7542	2614	4575	11100	2001	1816	1973	2416	2009	1883	2730	2385	5602	4993	1693	6796	3358	3259	6964	3780	3499	3403	2697	2180
ANP32C	1	5	16	4	8	0	4	6	6	0	3	1	0	1	24	8	3	1	2	0	3	2	7	2	3	8	2	5	6	0	3	4	1	2	0	2	8	8	1	0	6	3	1	5	4	0	2	7	5
ANP32E	698	6119	2258	1506	5983	778	4931	1864	10289	1079	1497	1674	2707	2304	2845	2466	1470	1355	1469	3273	1168	831	2828	1546	2105	2629	1572	2283	2390	1009	1358	1382	973	1381	1079	3836	2494	1998	2037	1095	1809	2612	1309	2366	1285	1305	1728	3043	2550
ANPEP	10270	132054	35136	5445	78590	27369	95326	99930	57190	32355	29340	9387	8116	13916	79708	9321	22632	10831	20026	29138	42657	13793	21519	5924	16832	31773	30834	499	26622	8060	11206	24819	23595	49916	5208	44605	10311	10288	13726	7127	55323	28018	36221	64807	16003	25245	31696	47531	30603
ANTXR1	277	1325	3063	585	787	2845	2150	453	836	179	569	271	517	253	1876	846	563	198	613	127	1934	211	636	422	322	123	1396	3550	1446	18	141	710	364	1054	17	1993	196	701	4505	5458	57	1114	810	1759	1014	682	616	1145	1222
ANTXR2	349	1734	2344	1487	857	2749	4375	1123	1687	1785	1730	730	2029	185	2231	339	560	172	848	1091	1926	339	341	634	855	1104	2453	1800	1493	714	1156	3558	1520	1681	678	1400	674	1497	5126	2354	5042	1978	2358	932	1745	2059	2597	1137	353
ANXA1	159	1403	1351	1156	499	2448	1006	944	866	501	1105	303	1029	995	2719	772	852	405	1208	1122	1622	505	499	416	688	667	1888	1476	1443	175	441	1477	1104	1385	93	1188	955	2777	16458	2696	780	905	935	826	1180	1557	1362	1103	980
ANXA10	409	412	6	185	1321	685	155	1536	475	1029	2817	55	924	942	25	16	29	41	415	198	631	980	85	312	352	1063	2585	26	1425	311	932	756	2034	2156	3	86	148	1014	3013	340	235	21	1335	262	705	2034	2437	297	49
ANXA11	1695	8416	4547	4161	3907	8036	11549	6189	8391	3327	5061	3978	4413	4654	12153	6444	3784	4271	5383	11432	5277	6542	9372	2071	6240	5893	2568	7193	7714	5650	2972	6328	3506	4737	1443	14480	3892	3489	9973	5166	4418	8230	3177	14793	5096	3924	4074	10018	3447
ANXA13	833	2771	1559	162	714	1419	7145	961	4022	340	444	55	22	86	2860	14166	304	619	3	7586	835	1	4602	148	83	483	761	11022	1516	719	1497	66	219	329	12	2408	348	6	7708	377	2599	191	1060	45	560	795	15	471	2315
ANXA2	6665	23855	10564	10960	6882	14302	26245	11372	2877	4911	9452	11968	11989	1386	42504	18142	9843	9647	13450	7533	7621	25824	25688	4305	14784	6422	8181	24335	71597	4856	20488	10358	2811	8183	5970	65775	9231	17397	57428	12417	3599	21805	3227	45592	16626	10238	4794	27867	13393
ANXA2P1	3	117	139	31	48	103	143	65	20	24	26	42	62	9	424	104	64	41	34	24	26	157	93	22	89	26	31	128	135	22	103	54	17	41	16	399	46	98	373	33	23	86	14	218	100	59	32	102	75
ANXA2P2	257	7883	4763	3481	2592	4891	8463	3537	888	1592	3109	4392	4196	466	15427	4859	3549	2532	3640	2454	2864	7784	5333	1298	5349	1959	2686	8285	13398	1194	5913	2885	876	2321	1032	23977	3255	5756	19409	4659	1074	7212	921	14464	4999	2979	1447	9868	4833
ANXA2P3	3	4	42	4	9	4	8	2	3	2	7	2	6	0	113	12	1	2	3	1	3	8	15	0	12	8	4	3	25	0	5	5	0	1	1	7	15	29	10	4	1	9	0	5	7	0	4	9	8
ANXA3	0	32	199	163	12	26	12	0	4	114	473	5	26	6	1742	143	5	2	20	1	132	49	2	7	5	11	3	2479	46	54	0	158	89	23	0	101	0	25	4852	48	9	6	109	4765	215	437	83	23	7
ANXA4	3557	19737	10409	2301	16385	6562	24762	4036	15264	3843	10960	13420	4187	2161	58853	4885	2288	1801	4959	5725	16048	8351	6565	2848	3172	28094	4433	56257	18046	1498	3158	2680	2876	12491	682	31178	7927	4194	33913	10913	6542	6291	9307	65304	7680	8685	4743	8598	7895
ANXA5	1671	28076	4978	6624	10971	15861	6755	3859	11507	3075	7297	2115	3703	5287	22940	7848	3947	2682	7495	9425	7631	11763	7989	6037	13776	13526	4680	11396	15484	5276	7156	4561	3043	6581	1709	34018	5523	22216	11293	12265	5580	8866	3837	16085	6831	6329	1834	12374	9811
ANXA6	4454	3841	3081	13056	6880	9097	2045	3485	3025	7693	3715	5184	9749	15342	8522	1795	14881	5255	7172	6639	7994	13636	3845	4879	6170	5784	16639	2042	3496	6037	10625	10916	5730	4375	4022	9651	3341	21969	4149	6534	4461	8477	16901	1254	10727	7202	9115	13649	6304
ANXA7	1170	9812	2965	4220	5619	6061	9331	5425	14603	4184	5404	7566	9594	4820	9003	3537	3805	4435	4784	6938	4784	6257	5107	3192	9777	5901	2806	2872	3291	3723	4377	7284	3314	4985	1406	13410	3179	5148	4326	5952	5295	6025	5535	4918	8329	4104	6289	8438	4662
ANXA8	6	44	78	148	134	4	22	10	1	179	282	5	0	0	74	24	12	0	7	0	60	20	242	1	0	2	0	49	32	0	0	9	31	4	0	2829	9	0	391	0	1	22	114	48	92	181	1	11	113
ANXA8L1	0	2	0	0	0	0	0	0	0	0	0	0	0	0	0	0	0	0	0	0	0	0	0	0	0	0	0	0	0	0	0	0	0	0	0	0	0	0	0	0	0	0	1	0	0	0	0	0	0
ANXA9	1248	3434	3802	1298	1051	761	2637	4275	1777	1049	795	463	1027	1457	1623	30	493	1010	1426	2719	1859	598	2708	607	1853	1393	381	8327	3700	1269	592	2424	1171	2889	1035	2763	510	1376	1446	605	4528	2215	2051	12950	1022	1090	1087	1946	1173
AOAH	43	257	145	54	23	107	217	32	121	51	93	7	72	13	570	109	150	189	207	81	273	26	42	42	97	616	153	229	311	14	21	43	267	296	10	217	55	226	178	231	117	43	194	170	225	125	153	273	211
AOC2	4	67	27	36	11	63	30	15	45	28	39	23	23	22	56	39	17	33	36	48	18	32	37	8	42	80	33	70	12	8	79	79	14	53	71	39	13	78	21	23	33	41	24	50	59	17	28	58	31
AOC3	294	699	1383	773	973	3735	2157	1124	587	765	663	694	1111	774	1058	843	597	153	999	910	1174	669	361	491	774	7218	3301	1055	790	115	432	1335	1044	1452	235	774	217	3579	936	2503	1623	696	1404	688	1127	968	1260	632	838
AOX1	239	14312	447	5587	4505	32143	23321	27164	15456	53891	37889	12367	155857	2084	32431	1956	46427	18975	15259	11374	46669	37480	2591	9254	54010	18753	54587	39	3533	14377	15663	30026	29592	27761	17251	15594	22240	45672	20845	34776	8380	19124	81191	50	44084	52045	101597	30782	3044
AOX2P	0	3	0	0	1	1	0	0	0	0	3	0	0	0	0	0	0	0	0	0	0	0	0	0	0	0	3	0	0	0	1	0	6	4	0	0	1	0	0	3	1	0	0	1	0	1	8	0	1
AP1AR	140	1879	501	765	1350	789	1021	980	1520	731	779	328	1243	427	1869	672	324	189	375	1122	622	548	200	229	1154	551	422	619	203	332	598	1991	473	480	566	1121	354	1289	1227	934	621	762	745	1583	431	1064	845	614	653
AP1B1	1520	10601	3939	2856	3791	4928	4662	2969	3784	2468	2438	2959	3404	3051	7718	5554	3044	2853	4945	2880	3978	4137	6852	1879	3107	8926	3727	5017	5746	2144	2593	3473	2344	3595	2561	8029	4656	6728	4744	3970	4482	6178	4526	4343	5173	2231	3493	7800	3583
AP1G1	569	4282	2464	1040	1802	5410	3653	1713	11410	2125	2660	1756	3887	2867	7652	2786	2233	1251	1869	2108	3852	2980	1053	1867	3024	3118	2760	2991	1378	1228	1016	2006	1385	3129	1559	7183	2337	5551	5770	3974	1839	1773	3947	5340	2560	3143	3807	4510	1600
AP1G2	901	1899	2080	551	1260	526	2178	1936	1511	215	925	374	165	47	2307	1729	320	519	707	1350	820	450	1853	327	504	1641	225	3157	1098	102	512	531	320	2117	693	1314	323	957	3581	237	2395	718	669	3432	432	375	198	577	955
AP1M1	498	3944	2590	2347	4491	4452	7683	3732	4700	3311	2367	2239	4415	2912	4709	5208	2053	1974	4352	7263	3569	4705	4155	3107	3802	4753	3721	2339	3274	2955	3028	3516	1880	4720	1697	5016	1173	5430	1604	3356	5107	4987	3474	3842	4217	2320	3875	2990	1908
AP1M2	2300	21	1613	198	86	3	0	6	4	22	206	111	637	447	278	60	0	1645	1678	0	121	176	5	226	2305	505	2	1	55	508	0	5106	12	1	787	133	708	5	3173	2	0	1490	80	2921	641	152	0	2152	3
AP1S1	1042	2686	758	1098	1347	1593	1752	1039	6383	867	923	1396	2200	2139	1526	2313	1268	823	2778	1700	1936	2770	2337	2323	2351	3184	2378	4148	2998	1551	1095	2010	688	2116	672	3394	1922	6510	2689	1313	2242	2288	1414	2943	2887	902	1786	2852	945
AP1S2	80	767	373	268	332	320	309	350	438	112	249	91	269	107	728	516	144	219	269	174	361	77	246	109	274	410	446	351	304	150	70	321	483	271	45	1048	177	618	396	410	254	169	268	279	259	216	416	399	283
AP1S3	38	454	200	78	112	86	214	79	241	56	154	69	16	12	1292	124	38	29	58	53	53	87	130	25	47	213	61	609	116	12	63	29	28	40	48	559	344	124	1640	210	138	115	77	835	84	110	76	211	124
AP2A1	612	8540	4380	3542	3844	6284	8471	6293	6393	3033	2444	3037	3938	2617	5239	5234	3926	1987	3400	8530	5280	3296	5349	3537	4754	8099	3455	4103	2265	2798	2220	4003	2223	4859	1419	9034	6224	7087	4851	4588	6216	7021	4251	5325	5915	2513	4204	7171	2851
AP2A2	1574	6820	2299	2485	3951	4123	5088	2603	7156	2389	2293	2455	3304	2862	4207	5434	1486	2115	2826	3867	3610	3776	4939	1213	2531	4759	2454	5037	4446	1478	1546	2403	1951	2288	686	4898	2465	5432	3810	2750	3663	2757	4486	4769	4093	2233	3124	4674	2770
AP2B1	1442	9830	5775	3936	3599	5115	11211	5740	14089	2193	3419	1710	7524	4289	12370	6859	3382	2867	2384	9265	4270	1494	4474	1505	4503	5155	4257	11526	5238	1346	2084	3767	2096	4181	3161	21302	3315	7266	12350	4153	3191	4403	4451	17398	3879	2770	3988	5776	3208
AP2M1	3818	11875	5121	6593	7102	9004	11991	9513	14408	4566	5934	5921	8870	8242	13768	15433	5363	8557	6373	8529	7539	7337	22096	3083	6591	14786	8208	10902	19570	7983	3881	5524	5100	6879	2547	13376	6219	12762	9242	8488	11616	9207	8211	15518	9906	4272	7805	10409	5564
AP2S1	4005	4915	1907	2501	2640	3634	3011	2844	4164	2070	2020	1941	2365	1581	3335	5636	1697	2393	4114	5806	2118	4223	9828	1774	1609	6313	2730	2133	7111	1919	2000	2536	1968	3176	990	4459	3883	6103	2157	2455	4541	3808	3065	2975	3552	2495	2924	3849	1395
AP3B1	173	2453	1674	1208	1571	1924	3154	2178	2597	502	693	947	1522	1229	3646	2046	837	894	1041	4017	1096	951	1558	524	1237	1238	1148	1937	1279	745	1039	1161	448	1059	614	3197	1563	2225	2699	1509	1810	1501	1091	2708	1203	734	983	1452	1256
AP3B2	0	0	1	0	0	8	2	222	0	0	7	0	0	0	31	12	0	0	0	0	2	0	0	0	0	0	0	1	42	0	0	1	0	1	0	7	0	0	34	2	0	14	1	24	1	2	0	0	6
AP3D1	678	14481	5949	4441	8328	8007	10447	7191	15746	2816	3260	4858	5307	5067	7844	5154	2995	4025	5882	10489	3806	7414	6318	5817	5747	8636	3725	8933	4332	3229	4805	2587	2450	6735	954	21055	3274	5812	6654	5437	9099	1973	5344	10490	6326	3482	4889	5712	4801
AP3M1	530	4256	2206	2090	2075	2245	5062	3039	4039	983	1178	1685	2041	1194	3680	2391	1174	1016	1256	3416	1496	1395	1574	723	2551	2666	972	1256	938	1167	851	1801	803	1608	623	4519	1146	2182	2066	2306	3007	1478	1906	1828	1675	1098	1906	2024	1383
AP3M2	106	1527	469	277	348	492	1024	697	1420	75	189	485	133	99	493	3297	222	319	458	339	368	140	207	110	271	302	364	879	451	99	120	341	94	315	96	1099	524	669	1094	606	175	355	156	1096	301	108	130	210	297
AP3S1	403	1427	1084	2177	1743	1994	2607	2692	3405	1020	1516	712	2403	1400	2609	1168	755	1605	1436	5172	1610	1526	1338	756	2303	2118	1657	1061	1620	1851	1090	3209	817	1359	864	1827	2054	5393	1918	2148	2116	2374	1338	2395	1802	1085	1574	2081	1234
AP3S2	1491	2950	1606	1698	5416	2604	3795	1992	2103	2382	1628	637	4572	1695	4259	1671	2209	1114	1860	1802	3437	2495	1309	915	3498	5042	2599	3952	2431	1188	2396	2961	1767	2705	1682	2306	631	8028	3369	2314	3289	3725	2894	6269	3226	1776	2999	4104	3198
AP4B1	307	720	314	253	180	604	417	695	860	165	301	418	396	282	693	1129	212	367	343	363	428	489	542	198	145	596	548	349	586	129	251	370	239	366	180	1443	526	870	2358	459	541	484	326	307	628	215	380	834	349
AP4E1	96	1280	472	277	608	357	1079	421	629	161	326	404	340	285	868	335	245	172	282	342	305	240	238	110	454	596	293	373	372	125	199	326	232	269	239	1103	259	576	718	562	599	446	333	513	225	262	452	556	491
AP4M1	173	709	255	341	510	348	677	508	790	116	235	274	323	152	876	1448	78	171	325	258	241	270	759	122	281	446	180	982	997	147	143	263	94	259	60	647	295	444	697	338	296	351	157	876	341	130	239	627	274
AP4S1	76	91	103	49	115	78	154	183	45	64	161	35	38	34	77	129	42	85	54	62	111	37	110	24	44	125	73	82	116	29	34	73	85	98	21	57	20	89	144	50	103	31	64	63	76	80	104	84	69
APAF1	59	1247	932	352	949	378	1899	1258	4947	136	274	442	465	311	1485	401	380	234	277	1050	485	273	445	239	509	668	453	668	309	289	273	326	145	497	223	1609	615	618	820	694	527	399	530	986	351	387	468	720	611
APBA1	250	853	196	116	1536	512	794	653	1962	1341	347	1507	1165	1610	3089	50	136	69	305	791	674	968	946	88	242	1089	1377	389	177	133	155	1326	796	318	55	314	35	5834	268	416	367	558	604	445	975	1161	933	258	1048
APBA2	12	27	638	195	15	133	47	13	311	19	23	3	14	13	71	16	31	16	47	6	110	10	273	29	5	79	43	149	60	42	13	33	15	97	3	15	8	5	129	120	21	269	82	126	42	21	72	16	16
APBA3	35	917	515	329	560	680	701	757	721	374	469	570	454	420	605	559	322	458	698	1094	343	632	683	540	533	585	659	821	480	366	551	442	307	694	83	991	195	1014	555	412	1230	364	395	852	658	296	558	810	294
APBB1	240	466	513	564	453	741	581	985	273	231	405	198	175	94	2040	1544	221	962	357	1463	455	195	695	91	170	834	526	401	665	89	89	755	355	459	46	1112	78	1090	470	615	1064	772	329	141	369	263	357	1127	570
APBB1IP	165	1738	759	1740	2201	1099	150	519	2500	995	582	531	806	378	3735	174	689	192	924	77	899	1314	499	765	2560	6000	425	394	555	316	843	465	528	947	25	3789	1332	1124	739	1153	506	1302	1075	272	959	1162	1128	1116	969
APBB2	442	890	1695	595	2094	1271	2278	1042	1424	797	826	1199	3474	977	2050	447	961	366	765	1227	1225	717	1061	340	730	478	1124	1103	613	1496	769	2341	569	1095	483	3630	531	2864	1889	1769	610	783	1960	916	1064	1021	2392	1478	2284
APBB3	284	783	552	219	997	449	308	1316	212	108	730	985	694	1120	947	619	315	249	390	1249	2137	301	715	316	425	695	889	212	104	156	1273	729	337	626	342	483	296	2759	720	252	479	666	307	252	692	203	620	674	1264
APC	200	1434	1176	461	1417	836	1947	1168	1323	371	529	951	971	1317	2220	500	662	286	378	927	782	413	491	262	280	530	1014	1187	455	176	545	780	322	828	163	1178	568	1549	1720	1037	822	1106	1294	1518	426	532	840	907	692
APC2	15	20	6	2	22	35	26	12	64	0	4	9	14	7	33	13	18	4	17	8	12	48	57	22	29	19	18	42	34	20	10	6	4	41	1	17	5	27	8	10	10	10	5	461	45	3	9	8	13
APCDD1	22	79	316	116	238	108	635	54	83	59	291	2	30	13	1413	567	5	674	17	45	375	19	29	12	51	93	66	10539	192	15	15	47	55	122	5	398	27	17	2926	150	2	103	343	7805	134	435	20	17	33
APCDD1L	0	4	4	2	2	6	2	0	2	0	1	0	0	0	1	36	1	0	3	0	1	1	1	0	0	2	0	40	11	0	6	6	2	0	0	0	9	0	4	33	0	2	0	25	2	5	0	2	1
APCS	17004	8492	6206	6612	28309	66656	923	2143	17552	55479	63702	28989	129050	6395	62633	100	36566	51297	58329	4068	31615	21400	17435	67356	78504	93625	41621	3998	81715	34312	21236	32035	55306	16417	25496	4683	75015	103305	22186	36521	191	145027	64937	13802	54228	64520	33286	36294	3635
APEH	3073	3991	2724	6989	3300	5269	5628	5322	5448	3270	3429	3874	6064	3059	6431	5148	2343	2922	4837	5118	6330	6750	6979	1802	5122	6225	3923	3540	4117	4685	3215	4711	2911	2502	2594	3443	3565	6834	5154	4147	5078	4169	5450	6033	6174	3302	4786	6059	2809
APEX1	2620	10047	10645	5573	5870	4680	9894	7169	5841	2404	3430	3003	5769	2479	7240	10223	2364	4680	4057	5870	3804	3955	11242	1509	3869	8021	3628	5194	4840	2788	2321	4341	2187	2959	1754	4364	2379	5333	3818	2660	6209	4175	3767	5193	4800	2400	4298	5838	3902
APEX2	389	1708	1197	730	1244	1248	1249	900	3212	520	574	705	1046	446	1374	1242	326	715	1693	1015	786	950	1828	418	911	1949	597	1822	1176	872	536	717	694	1984	608	1783	934	1163	1080	1028	908	1620	698	1150	1025	737	680	1654	939
APH1A	3633	16498	12417	6062	13041	6813	19714	12009	27724	4695	5074	11356	11026	12254	10613	9689	5488	6523	9624	20162	9896	4850	14540	5472	9194	18292	13850	11368	16240	6675	3940	7484	5688	9678	3073	15749	4739	9512	10672	4956	10536	9798	8021	15127	10515	4492	7256	13036	6561
APH1B	91	849	220	193	127	455	853	544	485	73	190	139	83	112	735	191	149	109	173	458	282	165	200	207	431	239	254	348	552	134	68	119	205	139	38	1349	205	859	1441	550	502	190	143	331	212	164	140	239	178
API5	1685	7480	3048	1604	6278	2481	3998	2320	10848	2093	2719	3092	3133	2123	5219	2146	1195	1717	2074	2165	2835	2210	2413	1037	3171	4119	3263	3576	2214	977	1642	2830	1759	1562	893	7302	2688	5606	5316	2875	1798	1985	3736	3102	2581	2625	3866	3386	2884
APIP	160	1453	630	1098	1473	789	1189	1493	2389	410	531	606	1997	702	1212	1606	237	1028	858	726	641	761	1118	347	1026	1471	817	857	1066	638	897	855	341	321	165	1673	756	3793	698	751	1000	793	274	810	571	421	809	802	712
APLF	84	146	73	42	375	43	269	146	184	48	62	114	106	98	231	64	31	12	55	118	45	24	55	32	102	18	74	53	101	19	77	78	30	23	22	302	43	148	191	55	127	17	94	127	145	35	69	92	109
APLN	35	626	177	242	160	68	311	1440	847	15	7	226	404	275	229	1234	77	298	43	308	132	46	525	104	516	713	1245	207	418	455	133	378	42	218	40	55	279	2474	81	110	269	186	51	487	406	36	73	71	323
APLNR	1105	479	3595	1231	1597	3174	1860	1912	753	336	494	288	442	264	1251	330	977	99	1298	514	3206	904	519	645	251	71	4913	1331	770	39	99	652	393	2921	59	1196	146	1855	1649	2900	1703	808	2566	368	1979	744	1522	2230	667
APLP1	4	333	161	12	516	48	194	7	9	12	35	7	5	1	292	5684	5	1	15	8	20	112	391	5	398	345	12	1691	2059	2	12	36	12	33	3	566	35	236	303	96	235	264	12	1233	25	9	3	11	349
APLP2	2758	29093	26639	24022	25032	24779	61087	34501	41552	23538	21811	17274	44994	14851	41833	25374	19971	9832	12011	33626	32320	15359	19881	10132	33969	21456	27985	21637	24275	13126	12045	38578	18958	16292	8128	78756	22728	50668	44446	17413	27477	29874	30525	16561	24855	20767	35542	43930	21297
APOA1	243394	311	60775	315252	57153	140661	663999	957278	133000	508730	643574	32951	87347	283835	210176	13071	143268	67466	151405	579022	339606	437126	39982	107994	44240	390546	457821	236	14265	120493	499590	618450	391297	344620	112387	9506	32999	679252	64589	67618	1469089	104155	941768	217	406545	646354	723139	271925	97581
APOA1BP	4544	5575	3541	3825	5675	4400	6701	4656	8052	1949	2355	4649	4499	3453	4756	6952	1514	2404	10313	5150	3572	3378	8506	3246	3280	8221	4598	4159	21639	3559	2947	2670	2432	5922	807	6244	5273	10640	3384	2583	6356	15567	3023	8557	7190	2335	2952	6210	2445
APOA2	789847	29108	59237	950730	151510	20848	288102	812782	82166	249453	165940	245577	680851	504672	5233	17663	173316	361493	925274	1404495	358233	217844	743801	306273	271917	376644	325843	494	64364	467874	677196	547159	145012	502656	353201	211110	286597	1594732	21699	30366	1538904	139483	409998	254	360490	222385	402124	324293	119235
APOA4	2272	152	10	2410	3334	177137	4	32	4554	1806	3396	9	262	8	14069	2	7	126	3450	149	1721	1061328	1469	157	2296	8087	14	0	25	390	171	2137	44	118	52	37	18	843	2131	103900	21	3843	1283	263	20	5096	434	1063	7
APOA5	5238	307	739	2150	2268	15858	1672	10364	1680	23083	11295	4427	16766	3961	18546	3	739	1079	7272	2599	20695	34331	184	1149	3986	5060	18970	2	608	7036	1181	22629	12648	8056	164	578	893	41247	3079	10891	1181	3586	27135	14	7564	28072	57908	1546	3162
APOB	115989	324019	161407	289629	248218	247151	708853	397699	300767	258908	216729	170318	290784	140260	335032	5573	278068	37284	67485	176301	268575	136434	33191	114711	183744	137095	215165	413	45277	54249	174593	241811	130780	102527	417576	180677	144359	777992	107441	260838	329926	323988	486929	1195	211012	260465	402681	276467	181464
APOBEC1	0	1	0	0	0	0	0	0	0	0	2	0	0	0	0	0	0	0	0	0	0	0	0	0	0	0	0	5	0	0	0	0	0	0	0	0	0	0	0	0	0	0	0	4	0	0	0	0	0
APOBEC2	6	13	1	4	1	4	8	7	12	2	0	1	4	4	7	66	3	31	0	11	3	1	17	2	11	6	0	4	26	3	1	3	1	1	0	30	0	8	4	2	3	2	3	7	2	3	4	6	2
APOBEC3A	2	26	8	3	30	0	4	8	0	40	47	16	7	12	27	12	7	13	19	6	31	9	32	10	5	46	0	18	19	1	1	8	26	5	4	19	12	26	5	1	13	4	19	4	13	19	24	10	15
APOBEC3B	43	2	184	17	688	5	31	38	1	19	224	218	166	26	354	108	132	38	166	54	33	56	430	27	67	680	0	195	307	20	0	174	25	22	114	505	119	122	4	20	121	2	49	173	125	70	61	562	266
APOBEC3C	54	168	183	70	344	143	110	64	113	31	95	13	21	32	523	43	173	68	111	32	178	23	28	32	42	1137	105	292	310	6	21	44	77	118	5	508	33	61	810	204	47	50	208	328	115	81	69	181	65
APOBEC3D	278	33	91	66	110	50	28	22	38	16	28	23	11	14	419	13	86	65	69	40	121	28	18	17	25	809	25	102	220	5	13	44	47	71	5	124	34	53	198	96	237	137	40	65	55	15	20	54	25
APOBEC3F	436	179	440	143	248	174	41	282	138	105	171	277	86	13	848	34	238	150	208	460	382	204	351	86	145	965	77	620	363	9	106	124	105	208	51	666	97	48	431	87	791	448	266	589	97	94	170	187	36
APOBEC3G	355	142	217	145	261	144	133	127	188	41	116	57	44	48	1373	60	312	255	374	209	384	97	94	81	139	1637	162	291	611	30	93	83	138	185	28	548	52	141	349	231	423	487	180	97	170	39	148	291	102
APOBEC3H	26	6	18	6	3	9	3	5	5	2	9	2	6	2	85	2	11	15	17	1	24	11	8	4	13	10	6	49	19	5	21	6	2	19	5	10	8	6	25	14	7	10	15	7	18	5	12	12	4
APOC1	631973	20807	23285	82714	88285	117719	49867	129442	86988	180786	230751	155562	243584	97321	115502	107389	98429	179899	247101	154104	139575	167542	221472	140637	88650	110928	225003	4630	92721	116094	357250	170845	205872	232041	112556	35256	79958	773063	31685	79682	261466	150818	252845	800	391024	192247	360781	142116	70096
APOC1P1	5454	14	19	751	440	39	41	740	392	192	338	78	1426	72	268	565	339	746	1923	257	821	1678	526	21	316	75	535	0	75	1614	20706	104	2152	504	401	34	40	5881	201	53	282	148	289	2	2326	161	2661	2457	148
APOC2	230661	1502	58924	53064	88020	193762	133791	140442	51793	106036	114382	69086	105253	50734	179970	2143	67184	54531	133977	174981	102040	158953	177495	107183	60850	139183	126285	608	96228	48392	100847	85096	76362	138319	40126	8479	50637	288965	24261	80379	232829	157182	138235	304	159870	90957	116548	86958	60961
APOC3	182408	13602	18950	70948	51346	64906	78138	88893	72182	288545	219250	104441	74794	187252	116333	14	28015	26459	226335	171223	187525	245675	9662	68234	56148	200848	238092	47	8200	29864	68288	212717	175520	239556	19511	5385	37687	1501667	20600	29392	90218	108633	335273	97	231944	280004	349791	105319	40233
APOD	10	13	291	19	3	188	156	122	92	10	54	23	31	28	12	19	30	15	25	24	40	8	30	4	28	27	227	110	134	21	14	618	12	782	1	41	11	36	68	103	11	33	39	37	42	118	0	42	64
APOE	76372	30500	93834	135507	216396	287719	148814	126457	185011	274125	168950	202037	188110	358958	212291	206089	181401	164974	331774	392099	350133	307262	1020515	323291	71468	633145	304693	22940	215051	124625	379803	321985	151602	257896	156507	301887	178440	845385	60687	195339	714340	343145	291998	3551	277840	233047	289249	409157	107073
APOF	2194	9	181	717	56	624	312	2076	4685	15191	19689	1435	1973	983	12	3	429	550	5874	2062	3594	1895	168	4083	1978	136	14378	2	27	972	3833	1375	27138	80	1154	84	742	1093	3774	262	45	200	16305	1	10505	14874	10544	2744	1536
APOH	88124	88116	77705	110997	259430	122176	247465	287771	141214	265934	184175	103802	430345	187158	34187	1930	127707	182295	146778	385041	161780	158838	57097	90471	123375	100391	216942	1107	25769	71959	151742	260483	244331	128489	119431	42747	18592	6398	36062	50163	216129	131019	384729	5448	138209	283763	320871	209816	88104
APOL1	5126	6225	2895	2124	4793	4176	1788	1175	4018	19562	9383	6957	9150	5506	31169	1100	7316	13664	8239	2231	9124	4317	3516	6424	6330	41591	25607	4848	25387	4279	5192	13617	5927	5295	2950	6512	18746	25910	19807	5575	3725	15225	21716	584	9769	15830	12654	11301	7535
APOL2	1237	1902	1192	1614	2030	2239	9083	1849	1378	2387	2719	2160	4169	1397	9376	753	1991	5588	2974	2686	2405	3868	3004	1472	1554	15991	4016	1934	4887	2130	1636	4277	680	2185	1096	3813	4905	13567	3431	2860	2510	6031	4032	1690	2248	2720	2999	4401	2255
APOL3	1660	1251	843	838	3800	1719	10294	1005	914	1093	1046	2915	768	574	4910	264	2858	2275	2465	1347	2249	963	550	729	575	16944	7138	645	3760	97	383	3092	586	1372	204	2687	2292	18063	1482	1098	1472	4617	6780	191	3237	434	1033	2196	2481
APOL4	79	579	200	135	511	401	239	62	223	69	133	44	93	118	897	119	145	1034	246	51	179	110	545	27	88	6395	173	145	237	62	45	48	125	198	15	227	1437	148	135	363	63	165	76	121	167	85	135	270	119
APOL5	6	8	1	22	54	41	4	28	1	25	13	91	1	175	0	2	65	39	5	86	86	1	6	58	1	2	5	0	1	2	108	0	4	6	37	2	41	14	32	15	2	5	72	1	0	6	0	17	17
APOL6	1710	6262	4097	1137	4814	3548	2557	1500	6238	7417	8068	2202	3193	3225	9536	213	7271	5812	3672	1769	8293	3170	1273	2872	3894	26542	8666	3754	1651	1625	2545	3482	3360	2746	1243	5676	2388	17091	5645	4779	1409	4643	10397	2977	4147	6696	7769	8923	5235
APOLD1	587	892	719	420	1665	3889	2200	2737	941	547	413	439	4397	434	1954	324	428	143	818	2021	241	388	509	210	1093	628	543	626	1080	116	476	4745	381	2071	240	1977	223	4051	507	7327	280	457	570	1736	542	1326	715	378	1425
APOM	17935	1163	5485	42605	2828	4617	2514	92660	1710	11169	16905	5762	20827	4414	7594	722	7738	12867	11116	57983	13102	4415	9441	3006	3118	6216	33167	89	1732	11486	10394	12893	16263	7452	17980	1260	2639	806	2137	846	75905	4915	15406	472	21647	12098	23697	24673	6335
APOO	338	657	302	475	539	658	410	264	681	188	274	384	475	244	765	748	91	210	966	316	373	433	445	226	387	1519	353	334	847	485	233	556	172	588	148	879	702	1265	506	581	449	815	406	974	471	240	339	361	181
APOOL	45	1178	338	91	652	341	682	259	2836	157	131	798	344	239	854	94	191	76	235	89	373	134	194	72	326	141	392	346	62	230	78	437	67	223	55	906	184	307	284	330	186	202	342	562	177	301	408	799	690
APP	5542	60079	57080	13822	18301	28037	47676	44276	13936	12249	18534	24362	10764	12144	37353	16998	17325	6042	11386	20249	25769	16806	16192	6954	15299	2224	18795	75497	7635	10103	10283	9637	15130	12535	1581	75722	12802	12010	29552	22508	3949	9685	21451	74220	12910	18345	23107	30362	11360
APPBP2	283	3304	1832	545	1107	816	1798	917	2525	742	881	734	1267	940	2828	729	506	671	441	1313	978	499	783	299	968	802	837	2010	999	242	352	858	594	718	315	3435	915	2015	1479	948	873	1049	1140	1719	700	981	1469	1170	900
APPL1	442	2411	2271	960	1919	1063	3761	1841	5849	812	1150	1425	1217	756	2271	1363	747	587	859	1731	1012	863	1054	389	952	775	924	1273	1140	383	746	1083	634	527	921	4006	1068	2774	2055	1686	959	1356	1101	2206	655	1127	1155	1395	1311
APPL2	524	1409	1224	545	2073	812	1799	1678	5260	441	802	1724	1304	436	5757	1018	459	522	765	1235	1165	513	752	339	1090	1399	1252	1609	1963	445	503	631	583	1064	199	3320	934	1300	2306	993	939	690	782	2625	697	691	717	1024	1026
APRT	2072	2617	862	3226	1709	8660	2404	2365	3525	2392	2605	1430	4518	2995	7204	12820	1379	4204	5492	3662	2745	6189	5131	3006	3336	2387	3962	2381	4647	2838	2784	2052	2417	3934	1534	4509	2657	7355	4167	4087	2806	3405	2838	4840	5378	1953	4027	6565	1395
APTX	763	1155	575	839	901	807	1337	650	2255	568	792	418	1070	494	902	1942	408	749	777	1581	624	771	815	366	687	1590	892	984	1272	551	236	582	545	603	713	1011	765	1727	864	860	899	634	770	810	950	610	1083	427	590
AQP1	1482	1198	6718	3132	3003	15571	3830	4813	1169	1851	7988	1080	1543	1999	6398	874	1671	568	3761	744	4855	2181	36213	768	1427	190	2929	21704	3953	508	844	8532	2009	4550	153	7584	333	6921	3650	5446	1079	2408	4570	9651	7325	3771	994	2721	2016
AQP10	0	59	0	25	0	0	235	4	526	0	1	0	1	0	0	199	59	0	0	2	5	4	0	6	0	9	26	2	9	0	3	1	0	19	0	33	815	162	3	0	0	69	0	0	0	0	0	0	0
AQP11	290	229	326	116	579	198	887	769	733	591	317	404	810	153	636	129	257	766	258	734	864	227	189	97	287	1623	391	109	216	413	236	1304	500	496	71	476	702	750	111	247	799	222	1062	36	615	355	752	932	214
AQP12B	0	63	0	0	0	0	0	0	0	0	0	0	0	0	0	2	1	0	0	0	0	0	6	0	0	1	1	1	0	0	0	0	0	0	0	0	0	0	0	0	0	0	0	0	0	0	0	0	0
AQP2	0	0	1	0	0	0	0	0	0	0	0	0	0	0	0	2	0	2	0	0	0	0	0	0	0	0	0	0	0	0	0	1	0	0	0	0	0	1	27	0	0	1	0	0	0	0	0	0	0
AQP3	1239	4830	1494	2803	4306	6843	2693	16053	10628	10344	12587	625	1085	352	10813	7097	820	256	1799	6924	2189	4694	2644	535	1565	4921	1254	715	5403	801	525	1035	4299	1881	255	2597	97	386	5584	6252	7462	2296	5028	9457	1627	7095	5774	967	1577
AQP4	27	136	6	13	13	23	34	82	10	69	67	8	62	17	119	22	10	0	16	21	45	12	4	3	80	2	170	275	19	0	6	50	66	15	0	92	19	5473	11	9	7	28	45	313	60	50	61	13	60
AQP5	3	2	7	10	5	2	1	2	10	1	2	0	3	1	1	1	0	5	0	0	2	3	2	1	1	0	3	0	2	7	0	16	1	5	5	46	0	0	2070	1	4	12	3	0	2	0	2	2	6
AQP6	0	2	4	15	1	15	6	8	32	8	3	1	1037	0	20	1	34	151	0	19	4	1	4	1	15	2	65	3	0	328	2	219	4	1	15	1	0	21	10	4	54	0	78	6	18	12	26	3	6
AQP7	124	20	48	253	332	461	115	1512	164	648	973	6	397	22	99	11	293	183	94	1153	485	699	69	102	151	189	335	13	56	184	51	436	342	359	69	41	5	185	317	182	685	174	557	115	158	690	539	221	55
AQP7P1	5	7	1	131	643	13	3	20	331	330	528	2	440	420	19	3	136	18	169	162	96	64	235	109	763	13	54	1	3	350	441	865	74	14	286	37	12	100	51	10	2	129	700	1	48	279	328	12	92
AQP7P3	9	0	0	17	58	1	0	2	117	44	110	1	79	64	5	1	21	3	40	32	3	15	51	15	124	0	1	0	1	65	63	261	19	3	177	11	1	23	13	2	1	18	86	0	37	31	32	1	15
AQP8	26	9	76	0	10	61	52	2	748	1	9	57	43	142	0	68	15	2	96	234	10	35	2	245	15	17	1425	0	0	22	10	152	0	633	34	2	4	3170	3	16	0	10	6	0	7	1	0	1	136
AQP9	7257	392	820	2242	15598	1730	18523	10130	1820	23389	16390	9904	76833	13175	335	111	44888	44564	5414	5089	15679	4419	101	5893	48164	496	28891	30	78	33868	17816	41050	11947	8268	13903	884	822	73677	6046	4033	9246	3734	32411	22	24237	19471	38845	15636	3661
AQR	116	2499	1013	435	1361	1079	2300	1154	1751	457	626	739	1051	729	1795	1076	577	443	478	807	763	426	435	211	774	683	742	1483	498	390	381	788	393	634	329	2070	436	1260	1970	1010	834	917	931	1624	717	630	974	1193	851
AR	14	224	39	5	850	104	116	359	1963	536	163	739	942	300	430	0	440	96	126	80	403	9	6	84	660	9	749	86	0	441	189	855	202	82	325	40	116	338	231	511	11	126	1724	6	572	550	1313	348	309
ARAF	6129	5832	2889	1405	2984	4777	3741	3772	6159	3082	3095	2402	2196	1113	4863	2028	1101	2105	3877	2573	3490	3548	4287	1058	1279	6443	3357	2563	4810	588	1517	1987	3283	4122	565	3285	1665	3904	1720	2551	4339	2397	3511	3267	3322	2692	2714	4502	1570
ARAP1	2395	7057	3394	2370	3587	4716	3684	3393	2718	995	1927	3008	2626	1879	6683	5206	1600	3013	3358	6839	6078	2595	7293	2527	3133	7039	4226	5946	3721	1681	5871	2691	1757	4814	780	4964	2217	4068	7126	4005	5587	4483	2086	4511	2793	798	2171	5829	2360
ARAP2	266	1335	819	101	908	203	377	228	426	590	1050	237	144	108	953	44	176	61	165	143	378	60	268	104	183	746	332	1638	299	10	230	172	256	292	139	906	471	79	2593	299	376	344	505	1014	236	1265	344	572	590
ARAP3	182	1338	938	329	347	1540	499	552	700	87	265	144	312	288	830	261	234	111	330	220	523	280	280	124	205	243	980	475	794	49	121	764	247	676	48	892	97	1264	964	953	247	1159	300	450	426	182	562	408	302
ARC	5	16	3	2	0	4	16	54	2	4	14	3	15	7	2	14	2	4	3	28	4	3	8	2	5	20	18	739	10	2	1	58	13	2	0	7	0	9	90	16	1	4	7	9	7	38	9	2	0
ARCN1	684	7065	6048	3492	4178	8646	12083	6344	10526	4172	6458	3034	5197	4879	8393	10177	2066	2186	2686	6179	4236	2953	3578	2742	4635	6535	5681	5762	5457	2657	1530	4910	3559	4449	1034	14577	5631	8862	9695	4807	6497	3648	6836	5988	3891	5200	8182	6376	4683
AREG	8	383	41	5	1	23	7	9	12	10	82	1	15	0	1234	158	0	4	24	12	3	23	6	5	3	6	2	431	108	0	0	25	84	6	0	39	66	10	161	280	1	4	33	86	14	388	11	2	12
ARF1	4242	23795	26241	18066	14095	31068	39102	25653	62847	11809	14765	17568	21252	27084	25371	17049	8791	12157	30032	25859	16041	15384	29936	20911	18955	44150	20420	19205	24039	21343	12066	16541	10365	22085	7227	32935	17254	23207	21933	19874	23154	28949	13966	29801	19417	13293	16130	23200	14504
ARF3	1715	10061	3746	3347	4606	5741	4890	3581	9741	1771	2748	2114	3436	1761	11039	6372	1885	3172	3389	3451	4716	3136	4155	1360	3416	9400	3534	11862	5666	2259	2366	6523	2089	4151	2115	11220	3787	5754	7422	5830	4599	3663	3648	11523	3969	2470	3366	5285	3698
ARF4	1158	5909	7123	8983	9801	11421	10351	6847	17538	4558	8290	5137	5064	4109	15853	8427	2657	4026	5481	6207	5298	6914	8989	4745	3375	8718	7004	3762	8508	5505	3340	7758	3766	3584	3296	25985	8375	17445	11674	10725	7305	6486	5928	5582	5110	6324	7974	9481	4788
ARF5	3557	6078	2218	2766	3482	4581	6508	4517	16779	2692	4487	3387	3916	4392	5070	11283	1404	2136	6009	5528	3393	3283	6579	1842	3548	6858	4579	5969	9942	3631	3629	3104	2687	3924	2360	7013	2968	9748	4779	3317	6701	4035	3461	11535	6234	2810	4117	5773	2509
ARF6	1258	9759	7311	3256	4878	3250	9221	5950	6726	4217	5043	1488	4902	2127	7274	3127	2575	2521	3530	3012	4220	3050	1805	1548	3961	6368	3335	7076	3979	1631	1837	3515	3641	2972	1935	3980	1410	5055	8181	2745	4600	3636	3468	8809	3174	5545	6136	4621	3826
ARFGAP1	1529	3529	2770	2807	1636	2081	2867	3110	5023	1098	1828	1932	1474	1564	3717	10275	1292	2189	3360	4098	1752	1908	3920	1462	1601	4657	2165	1969	4835	1745	1753	1421	928	3043	2528	4597	1660	2953	4195	1771	2949	2696	1171	2055	2318	1305	1714	3024	1640
ARFGAP2	2947	5309	2875	3052	4655	3559	5979	7411	6488	2472	2775	2431	3996	3786	5691	6321	1674	3426	3018	8757	4773	3933	4849	1624	2952	7952	3547	3149	3323	1735	2241	3344	2409	2731	869	4611	1782	4710	5625	2255	6170	2930	3704	3410	4252	2499	3982	4354	2596
ARFGAP3	376	5421	2919	1784	4057	2850	3748	2788	4171	2136	2859	1276	3583	1710	6980	2130	1284	2363	1711	1528	1238	2194	1934	1069	2559	2903	1224	1570	3503	910	1172	1933	1391	2647	835	5596	2503	4309	4966	2194	2931	3432	2021	4620	1543	3080	2254	2272	2250
ARFGEF1	516	3871	1369	1249	1440	1405	3229	1951	6027	921	1150	1347	4790	976	4953	1870	1141	1972	1395	3006	1539	2978	1269	791	5046	913	1243	3034	884	903	2387	1724	536	1121	559	3810	1502	2426	4901	1988	1705	2594	1715	3261	1263	1196	1467	2814	2020
ARFGEF2	273	7369	4957	1089	4670	2860	6136	1838	9447	1187	1361	5239	3736	3670	6964	1452	2405	946	1819	2523	3146	1609	519	1916	5291	1422	1691	3532	636	1428	1360	2067	590	1792	1328	6630	1687	5694	5401	2650	2078	3422	2709	3636	1430	1677	2672	3126	3858
ARFIP1	222	1947	976	578	1429	1137	1696	799	1328	451	962	274	937	562	1815	552	430	232	712	733	893	656	441	445	1135	830	940	1705	2005	355	568	1059	496	1004	361	1282	922	1674	2401	1687	1128	918	947	2302	756	714	878	919	885
ARFIP2	725	2661	1246	1334	2217	1556	1857	1836	4018	996	1726	1196	2017	2074	5075	5677	373	1249	1181	2568	860	1685	3243	494	1310	2515	1354	1442	2828	585	978	1079	1146	865	409	4174	1517	3248	2114	1119	2434	1378	1489	1367	1770	1116	1395	1396	1535
ARFRP1	1031	1226	1533	1530	1419	1518	1695	1853	969	733	1245	1231	1359	1581	2196	5974	1123	1319	2422	2652	1399	1906	2059	873	1559	2803	1841	1328	3234	1210	777	1073	672	1850	1115	2295	726	3025	2270	1033	2129	1813	771	2749	2111	677	1080	1338	818
ARG1	10251	2097	3130	8832	10691	138700	1091	11271	7599	30514	15925	9836	9138	13598	160	4	2924	3628	22123	22326	16982	60580	2761	12145	5735	5540	9168	6	34	2420	21718	19414	22560	8711	2729	14487	13361	62682	2944	58758	8161	22280	24053	38	14667	32781	24485	35055	12757
ARG2	179	576	137	157	123	11209	299	161	896	283	226	165	847	71	3038	379	102	2287	129	334	407	381	182	48	595	1098	161	176	158	228	64	107	790	543	44	274	186	451	201	1042	132	340	275	230	300	306	223	370	128
ARGFXP2	1	3	0	2	1	0	1	1	0	0	1	2	0	1	3	1	0	1	0	0	2	2	2	0	0	0	0	0	0	1	0	1	0	0	0	3	1	3	3	0	2	0	0	0	0	0	0	4	6
ARGLU1	1481	4281	2795	933	2594	2488	1605	2089	1598	954	2445	564	1297	1545	4182	2360	881	1008	1338	1051	1574	1336	1586	638	1309	5845	1289	956	658	476	770	2610	668	1662	601	4079	1046	3887	9378	1878	1754	1439	656	1367	1141	922	979	1779	3184
ARHGAP1	837	5852	3597	1914	3922	4838	6735	3857	13521	2067	2610	1820	2898	2236	5322	4973	1467	1504	2433	5163	3839	1933	4633	1919	2270	4338	3469	6588	2994	1471	1708	2163	1590	2253	486	7848	3113	2537	7918	5081	3678	3392	2251	6708	3828	2207	2482	4513	2555
ARHGAP10	30	1393	202	137	779	297	98	52	75	432	343	40	369	219	692	517	376	40	115	57	384	90	1157	141	44	89	1514	141	728	102	14	118	347	148	11	254	85	487	465	318	63	108	924	118	162	440	922	151	104
ARHGAP11A	136	3528	644	441	1672	30	912	508	1821	15	21	426	208	121	915	2147	288	196	230	370	125	57	508	123	239	722	69	584	661	95	212	179	18	135	304	1081	291	116	679	111	447	649	111	717	170	22	60	597	725
ARHGAP11B	1	252	47	9	108	6	85	28	70	0	1	20	5	10	106	29	15	3	6	14	9	0	3	3	6	34	2	33	5	2	3	11	1	8	10	85	6	6	44	4	26	24	5	58	4	1	0	63	55
ARHGAP12	229	2483	1732	414	1195	1158	4609	1943	5785	785	904	840	1827	820	1821	815	1460	724	516	2267	1086	507	515	609	3493	1144	778	4260	765	901	561	1434	363	590	1080	2934	1342	1392	2425	1527	802	889	1132	5126	873	1071	897	1558	1399
ARHGAP15	95	145	133	111	42	249	174	76	103	61	91	9	67	39	301	78	108	109	125	32	166	65	83	43	74	284	153	150	271	14	28	96	198	191	13	156	20	154	167	170	51	60	190	104	187	111	108	114	64
ARHGAP17	468	2148	1121	936	2407	2480	1246	1002	5726	1128	1083	1599	1134	1140	3177	2023	856	784	1153	1610	1462	1042	1393	943	1482	2626	1467	1299	1238	484	959	2059	640	1696	620	3416	717	1999	1962	2259	831	2190	981	1269	1300	1127	938	1960	1129
ARHGAP18	290	1368	692	304	366	1044	621	985	1602	122	226	455	267	161	2050	1138	207	153	263	625	414	163	240	131	248	299	902	553	919	34	259	478	212	595	173	1471	577	748	1164	1019	316	249	421	654	193	371	171	443	429
ARHGAP19	106	1280	419	397	346	375	989	674	1047	84	167	489	205	297	709	788	297	396	315	785	397	200	637	150	615	554	301	393	271	238	208	327	152	355	155	672	170	243	291	332	463	203	231	701	232	104	320	603	574
ARHGAP20	5	48	52	7	109	66	71	451	54	62	58	4	30	95	40	17	23	1	12	17	52	3	8	9	21	152	349	18	2	2	12	13	43	87	1	22	15	61	158	124	257	19	123	8	39	72	90	95	49
ARHGAP21	409	5554	1993	721	3077	1576	5143	1992	7495	1318	1460	2000	3357	1310	4503	791	1527	491	762	3038	1871	913	709	485	4004	2049	2068	3628	788	849	1137	1722	610	1274	293	4792	1574	2321	2622	2175	1413	1390	2001	4543	1166	1825	1576	2226	1632
ARHGAP22	29	101	72	34	16	76	29	23	46	5	29	17	13	13	125	67	43	24	76	10	62	100	152	21	40	71	32	92	145	26	80	84	14	133	26	62	48	58	227	95	54	49	23	478	84	11	11	103	70
ARHGAP23	104	755	1096	480	410	1724	543	570	223	187	483	259	281	288	1867	239	337	207	396	211	977	248	212	228	256	414	790	576	240	60	140	494	312	987	60	2566	315	718	3008	1125	490	857	620	258	635	530	772	507	313
ARHGAP24	90	148	243	200	187	309	257	207	144	191	405	102	533	364	742	701	148	52	153	126	465	179	95	135	140	172	698	168	317	40	533	618	227	142	25	1066	89	220	430	390	533	201	424	1750	338	380	737	700	373
ARHGAP25	66	808	614	258	105	324	296	417	246	115	199	47	155	89	1016	297	374	354	463	210	591	84	180	195	273	1031	481	501	417	74	201	401	384	478	53	331	129	455	584	363	209	170	350	187	308	119	337	353	210
ARHGAP26	217	1727	663	249	499	723	1528	992	662	437	305	82	274	149	923	478	321	275	237	1212	393	148	682	83	563	371	458	1629	466	143	388	437	150	463	112	567	225	480	1562	413	1059	214	686	722	799	521	601	495	556
ARHGAP27	63	1436	948	209	748	601	311	334	1334	107	221	88	146	78	2660	173	205	203	369	259	814	220	465	168	200	505	901	1860	465	68	284	745	173	516	146	1027	334	1155	4473	548	296	422	351	2805	446	227	275	1671	377
ARHGAP28	1	43	70	7	68	85	43	52	59	1	5	9	11	7	125	176	9	31	15	11	48	5	21	7	49	1	147	73	3	8	53	31	22	58	0	178	4	60	28	170	6	117	13	13	7	1	54	387	82
ARHGAP29	348	2732	1562	974	633	2788	3315	2862	4241	1577	1966	1255	1616	1367	4541	536	1069	307	812	2367	1623	1302	948	476	1579	634	2305	3499	1713	369	1185	2297	871	1500	505	10386	1613	4435	2527	3229	2532	1428	2986	7132	1089	1482	2256	2068	2313
ARHGAP30	283	1189	1045	212	150	241	386	236	630	172	177	181	213	119	1692	211	790	544	829	280	795	155	236	265	345	1550	413	730	682	53	126	229	507	781	52	532	304	278	825	500	500	205	638	472	508	246	381	950	478
ARHGAP31	114	748	910	247	267	1261	610	440	488	143	261	140	318	242	839	134	342	87	372	218	503	177	124	133	233	323	707	534	297	89	105	511	308	649	46	1766	94	603	593	1205	290	251	514	329	341	398	536	580	358
ARHGAP32	68	833	827	117	768	361	1170	706	1038	312	299	552	892	880	882	801	332	308	190	559	457	221	218	209	608	434	483	914	286	268	241	532	187	325	125	1288	312	827	4686	405	416	393	863	417	506	507	663	618	552
ARHGAP33	227	525	138	47	560	74	199	437	479	14	91	211	90	59	265	1092	108	68	170	294	142	58	866	111	188	529	67	142	316	79	276	147	26	108	77	232	214	219	252	234	240	273	47	505	134	29	75	213	309
ARHGAP36	0	4	0	0	0	1795	0	0	0	0	0	0	0	0	0	10	0	0	0	0	0	337	0	0	0	13	0	0	0	0	0	0	0	11	0	0	1	0	1	7468	0	0	0	1	1	4	2	0	0
ARHGAP39	77	140	185	207	98	111	120	158	451	38	68	112	260	62	287	3621	53	119	149	246	83	180	492	50	173	268	71	554	290	72	133	42	26	111	158	486	134	52	914	144	139	133	80	362	63	68	60	329	179
ARHGAP4	257	3218	980	480	1677	550	768	385	668	147	472	92	293	223	3854	1861	1005	1072	1167	388	1398	935	8383	334	1002	5449	435	1046	5082	2942	277	479	406	1123	186	2202	575	593	903	1436	724	3401	409	3433	800	216	376	2185	1423
ARHGAP42	94	541	335	93	358	183	184	66	373	401	428	297	263	381	877	93	221	19	78	98	224	114	105	96	319	149	401	218	264	97	77	521	215	67	62	722	284	501	1117	365	111	232	616	393	204	688	683	258	197
ARHGAP5	453	6445	3993	950	3317	1151	2448	2558	4927	1544	1646	1554	1966	1209	4233	1086	1123	841	927	1457	1549	780	817	761	3393	1960	1871	3084	1164	720	928	2128	797	1183	718	4151	810	3857	6765	1794	1537	1726	2249	3614	959	1923	2285	2529	1781
ARHGAP6	43	71	154	35	81	337	107	79	59	15	48	15	93	41	85	41	64	9	67	33	111	44	32	21	44	9	188	106	86	9	26	117	36	147	3	134	8	176	439	321	23	64	66	66	52	53	28	101	73
ARHGAP8	27	4	163	17	6	1	17	2	18	10	64	1	7	4	392	10	2	2	10	10	78	2	6	30	33	15	4	376	18	48	20	8	20	27	6	50	0	0	1215	7	1	247	28	94	38	73	14	31	4
ARHGAP9	158	496	382	99	23	109	77	75	128	87	185	18	40	24	758	92	222	317	310	109	300	59	148	127	97	921	110	296	504	18	56	79	160	334	50	191	109	159	362	231	158	94	136	202	276	67	97	265	147
ARHGDIA	2633	22724	7653	9331	7412	11425	15199	14454	17135	9056	15172	8269	9195	8387	21945	15301	6983	8722	7126	15219	9155	12612	32133	2987	6970	11546	8059	13467	11331	4864	9475	8763	8840	10013	7659	20882	6480	21984	10691	7335	7973	11112	7247	19077	10623	8943	10424	9764	4799
ARHGDIB	1350	4261	3834	2570	1362	3628	2872	2478	3101	849	1604	482	1849	1144	6862	2341	2279	2834	4365	1792	3296	1282	2481	1105	2162	6187	3871	3433	5647	688	1261	2550	2724	3106	766	3304	959	4690	6062	3553	1829	2375	2446	2560	3124	1387	2068	3221	2603
ARHGDIG	3	0	2	0	0	0	1	3	0	0	0	0	0	0	3	4	46	0	0	0	0	0	0	0	0	1	0	9	0	0	0	0	0	52	0	0	0	0	78	6	0	0	0	0	2	0	0	0	0
ARHGEF1	496	2474	3678	1604	2054	2535	3402	2941	1982	829	2094	1897	1856	1504	4572	2824	1851	1640	2145	5122	2297	1965	4465	1293	1779	4807	2103	2049	5679	656	1459	2116	1299	2341	1006	4647	1489	2698	9389	2365	3352	2264	1451	2704	2386	1000	2124	3593	2187
ARHGEF10	29	111	291	182	177	699	246	206	145	66	151	55	135	78	545	192	91	28	97	87	319	59	167	64	130	123	428	1508	317	17	38	265	97	410	18	293	40	444	1273	608	137	198	156	2259	200	184	255	168	142
ARHGEF10L	488	6698	2932	1989	6423	4033	4855	5543	5686	3270	3818	4623	2492	4608	4482	5032	1472	1627	3918	5209	5915	3441	5224	2801	1793	3271	4982	3286	2524	1013	6663	2915	2130	3860	766	3912	2686	4730	4059	1561	6358	6276	3939	4559	4045	3275	4725	6201	2704
ARHGEF11	173	2812	3957	1161	3359	1855	6253	2755	6859	433	481	3455	2813	2138	2289	1281	1421	884	1682	2933	2169	769	1698	1387	3619	3473	1760	2823	1548	2039	1037	1632	505	2595	697	4001	1410	1058	3964	1658	3374	5961	1008	1960	1758	481	980	3247	1858
ARHGEF12	1320	10197	7305	2955	5582	9830	15193	7487	13052	6473	7826	5844	11135	6000	13223	3837	5345	1574	2998	5741	8982	4153	2447	2838	12818	3893	7183	12498	2431	2187	3236	6763	3905	6067	1237	15486	4838	9559	18260	9154	6310	6396	11522	10985	6212	8328	10242	10457	7525
ARHGEF15	155	281	759	481	374	1547	737	766	199	39	141	175	376	188	545	293	238	158	506	223	718	428	218	181	301	293	1087	472	455	66	101	701	123	892	100	356	54	1216	415	1151	432	360	425	186	470	60	229	451	280
ARHGEF16	287	823	601	75	678	568	820	42	409	186	482	329	237	17	3239	51	318	197	1136	3	601	2036	1961	1026	265	102	465	740	470	128	62	273	77	262	80	1083	565	1198	2377	407	5	1928	268	3323	1345	270	197	1955	274
ARHGEF17	106	1773	1627	572	876	2187	2392	1170	596	129	432	230	467	170	2636	818	352	104	488	1233	1559	534	620	196	454	360	1529	3751	1116	74	217	967	452	1311	58	2947	382	1142	2354	2484	627	795	662	2605	627	350	304	811	597
ARHGEF18	388	6619	2917	1056	2118	1767	3392	2145	8287	639	1324	2076	1542	1226	3306	4526	928	971	1541	3710	1675	1553	3202	1501	1455	4375	1295	8068	1304	806	1122	854	683	1545	320	5642	843	1510	2751	1761	1879	923	1129	10423	1984	820	956	1751	1052
ARHGEF19	38	187	37	45	18	99	78	109	306	42	107	191	154	44	232	344	7	105	115	26	55	41	385	20	7	246	140	41	693	11	96	235	33	44	33	653	115	62	288	157	187	190	51	39	68	14	36	195	68
ARHGEF2	694	4050	3397	1779	1894	1085	1364	1017	1618	143	533	548	446	479	1477	4806	725	806	1108	4143	1024	405	7440	355	822	1744	953	2798	2075	179	223	1044	324	1002	642	4116	704	1276	2671	1360	3457	1510	560	1302	733	348	414	3133	1213
ARHGEF3	237	426	3253	389	545	934	1977	704	1480	64	467	676	186	135	1376	282	307	289	541	535	899	297	445	356	300	375	477	631	613	27	97	282	162	779	34	1357	366	425	1290	1088	1107	388	384	657	310	201	202	648	511
ARHGEF33	4	5	10	4	1	13	3	4	3	1	3	0	1	1	7	5	0	6	4	2	9	2	10	5	3	2	12	14	82	0	1	4	2	3	0	8	1	8	12	13	4	1	5	6	5	3	8	3	1
ARHGEF35	56	2218	520	117	830	554	2015	827	2770	407	218	876	297	712	828	439	224	7	26	469	372	746	200	390	313	25	277	2510	442	4	203	277	311	107	140	2131	1564	374	2223	377	545	1060	510	3759	337	760	518	1985	350
ARHGEF37	861	982	311	34	651	432	390	389	697	20	62	168	362	289	887	29	99	180	390	37	254	995	211	96	277	324	435	33	275	208	39	901	32	485	6	1185	553	1196	613	359	58	386	97	16	378	56	78	389	451
ARHGEF38	0	18	33	0	0	0	15	0	49	0	3	0	0	0	9	1	0	0	2	0	0	0	0	0	0	1	0	62	23	0	0	0	1	1	0	45	1	0	52	1	1	0	1	141	1	4	0	0	0
ARHGEF4	12	22	160	6	209	373	4	34	4	8	20	0	2	1	329	136	3	2	25	1	130	278	17	1	1	150	7	15	34	2	5	9	11	119	1	4	1	24	203	175	3	191	126	9	12	25	21	7	1
ARHGEF5	337	1830	524	73	566	767	1429	731	1795	833	788	744	339	733	852	826	267	18	590	1094	514	735	713	430	181	422	265	2123	1158	2	327	268	522	781	249	2690	1706	1039	1908	595	731	1128	311	2738	1589	1180	396	1080	331
ARHGEF6	61	564	756	209	519	541	345	274	853	125	144	233	280	83	1055	124	424	152	324	123	501	178	284	159	234	594	433	463	220	122	86	323	340	491	52	1041	253	532	422	818	309	298	544	275	268	270	353	414	349
ARHGEF7	750	3046	2927	828	1327	2387	2194	1269	2140	853	1009	496	1354	2571	2599	1890	994	564	926	1475	2594	1465	3239	606	837	6737	1332	1302	734	424	422	2847	614	2353	1008	3140	612	2572	3765	1953	1732	1340	1198	2357	1119	958	1316	1553	2411
ARHGEF9	226	431	555	214	440	561	1269	303	3105	149	156	363	758	219	739	308	204	405	381	338	423	147	352	132	464	635	525	758	325	388	271	623	162	711	172	866	192	683	622	490	723	313	399	550	565	195	352	368	443
ARID1A	426	11430	3457	1407	4481	2196	6802	3998	8920	1329	1410	2101	2397	3024	5157	3079	1804	1725	1451	4132	3282	1290	1728	915	2176	2090	2361	3926	1081	809	1219	2011	737	1569	473	5663	1288	2201	3639	2472	2174	2159	2451	3064	1927	1918	2219	4429	2317
ARID1B	291	5391	2293	558	1968	1593	2654	1011	4297	794	953	1167	1019	1072	2212	1461	831	374	585	2203	1527	547	764	606	793	1468	879	1941	639	223	712	845	602	1246	340	3378	489	1482	2347	1473	823	657	1564	1633	686	1009	1504	2059	838
ARID2	279	2106	1074	423	970	377	2423	1447	2145	246	400	460	526	481	1182	613	369	284	277	657	562	175	420	174	891	669	485	1562	458	180	300	735	170	503	303	1311	285	645	1189	572	532	402	557	1233	325	373	610	681	593
ARID3A	6	581	464	997	39	142	723	1134	276	70	38	127	37	72	282	796	61	301	165	1844	117	64	243	116	87	378	46	166	128	35	86	47	8	292	20	201	35	31	70	71	1378	73	26	184	80	51	27	217	42
ARID3B	28	385	201	161	159	177	780	608	364	111	69	65	74	128	461	675	106	71	121	532	122	121	85	49	140	352	125	236	138	43	101	105	58	226	65	464	52	118	279	124	879	87	107	284	207	132	149	246	178
ARID3C	0	8	18	3	9	26	32	16	113	116	33	0	11	27	21	0	82	2	20	85	75	5	2	9	7	6	230	2	0	8	9	47	76	29	7	5	3	75	4	6	140	9	128	0	42	62	107	97	30
ARID4A	267	1272	1547	311	1724	582	1964	3370	1383	551	682	503	563	614	1809	397	697	344	304	1550	962	557	167	228	928	640	752	746	285	195	271	606	261	686	340	829	191	946	1527	574	968	325	1420	907	331	520	1540	845	761
ARID4B	243	2306	2514	777	1158	936	4679	4155	3447	771	841	1503	1512	1629	2024	706	875	489	843	2417	1106	343	818	887	2648	1033	968	1647	823	460	688	1262	427	897	456	3561	972	1515	3109	1424	2188	1109	927	1955	690	1132	1229	1404	1278
ARID5A	707	879	978	573	873	955	2199	1032	1645	992	1338	234	421	215	3782	421	579	506	1412	1150	700	445	1461	255	781	1871	305	684	2097	567	436	1379	1086	536	870	772	1013	1459	798	1243	1383	987	1253	2211	1350	803	1328	934	664
ARID5B	115	1326	1562	747	847	2327	1886	1504	565	772	549	259	948	260	2603	622	438	474	392	1989	1187	278	909	262	791	2343	702	505	653	350	265	884	447	807	215	2330	332	777	2550	2400	686	595	758	286	373	1455	957	988	588
ARIH1	556	4200	1959	833	2307	2567	3904	2352	3081	1504	1710	711	3352	1391	4491	1630	1366	1980	906	1832	1823	1196	1006	515	2335	2294	1371	2671	1348	1045	927	1927	982	1522	666	3978	886	2903	3787	2152	1913	1711	2105	3950	1541	1957	2073	2309	1413
ARIH2	963	2225	2344	3140	2106	2197	3569	3596	3658	1058	1525	1499	2125	1766	3614	3830	974	1289	1574	2756	1917	1756	3586	908	1932	2778	1712	1420	1899	1633	1364	2049	1076	1424	2421	1980	2313	3927	2755	1807	3400	2413	1656	1678	1879	1205	1880	2798	2244
ARL1	709	2279	2650	2401	3498	3395	4225	2184	10421	1698	2386	2113	3691	1586	3938	2951	1199	1572	2610	2592	2092	2284	2132	1810	2388	4027	3525	1857	3892	1846	1978	3319	1220	2845	1346	8741	2768	5995	3072	3440	3262	2019	2821	4551	2044	2437	2830	3106	2065
ARL10	0	45	49	22	26	28	23	32	9	10	13	7	7	14	41	50	27	8	3	25	17	25	10	5	15	17	26	12	14	35	3	22	14	7	5	52	5	14	62	46	48	16	26	6	8	17	18	15	30
ARL11	2	121	48	28	11	25	31	15	38	14	18	2	10	3	122	20	32	24	72	20	82	13	35	13	19	113	53	68	60	7	10	126	50	33	14	111	33	47	74	35	27	29	26	42	31	12	36	66	37
ARL13B	6	1042	352	80	429	242	268	147	635	148	257	222	196	155	512	207	89	45	108	157	155	84	115	60	281	128	148	336	119	62	175	272	125	103	75	1331	220	596	497	505	191	159	205	181	146	364	296	192	295
ARL14	2	143	10	24	10	326	0	0	143	57	308	5	2	0	340	277	0	0	9	3	18	67	8	2	4	18	2	99	1233	1	17	0	32	93	5	170	123	0	1258	160	3	49	14	84	18	302	7	51	102
ARL15	47	247	566	231	417	848	1092	636	418	240	306	303	424	296	842	128	227	89	271	446	315	263	86	117	308	349	478	437	148	19	341	657	174	446	81	621	168	901	346	1065	337	302	289	339	285	269	240	428	396
ARL16	1460	1914	492	922	509	509	955	892	1277	177	505	662	1099	1146	1344	2184	308	725	614	960	569	427	4263	339	566	1027	539	712	1867	384	599	889	287	647	542	1993	540	1032	1638	456	791	1070	311	1033	821	249	497	799	640
ARL17A	35	185	108	102	153	28	217	95	99	41	39	110	206	62	418	139	87	85	41	90	41	55	185	54	100	161	61	123	88	73	102	187	18	64	78	354	74	163	113	99	154	128	49	184	88	48	70	72	175
ARL17B	2	5	0	5	3	1	7	8	7	1	0	5	3	1	4	10	8	0	3	2	6	0	4	5	1	2	2	6	0	2	3	4	0	6	2	30	1	12	0	6	7	1	0	3	0	0	4	4	5
ARL2	540	970	1075	1640	1026	2080	2258	1472	920	179	613	423	575	948	969	14691	296	2022	1088	1511	764	1099	5951	360	588	2948	956	1735	2876	479	608	867	566	815	161	2543	426	974	1705	1159	970	888	442	2388	952	317	485	904	620
ARL2BP	531	1230	1500	735	1068	3779	2341	1637	6759	772	1489	937	1744	1575	3547	1011	832	923	1861	1516	1670	1660	604	1465	1614	1971	2009	1480	2320	797	555	1726	977	1776	638	5059	1114	2671	2868	3171	1220	1183	1306	4530	2074	850	2435	2478	1231
ARL3	619	1043	429	707	331	1059	674	493	1206	326	405	514	364	258	895	1570	288	875	643	1223	441	477	2385	172	353	1762	477	403	777	288	168	485	559	980	118	2023	359	927	628	826	786	460	525	354	593	353	683	789	274
ARL4A	383	2616	361	507	984	1152	711	824	5170	191	570	810	888	277	985	460	278	1002	481	388	283	232	749	217	779	1038	188	453	3851	958	281	693	520	219	185	2818	465	304	1102	675	822	409	389	442	219	304	793	188	177
ARL4C	283	1917	2280	485	586	639	2141	686	429	497	3078	119	246	89	3475	782	803	575	749	547	1022	203	1152	332	496	1772	328	5049	2777	40	356	554	1707	718	309	3159	559	1537	5178	1636	1043	442	964	22623	1062	2644	648	759	731
ARL4D	891	954	1112	1490	921	845	2178	4016	414	4344	2285	1350	524	539	2003	61	226	886	528	3616	997	671	1579	175	218	2212	1018	104	755	709	817	636	2199	1232	1424	1933	360	4549	425	405	4053	1712	925	160	718	4206	950	1490	693
ARL5A	397	2148	1191	949	1641	670	4600	1801	1745	810	1200	866	1808	487	2796	1292	896	563	691	1609	830	582	372	380	1067	867	526	1554	1430	361	609	1254	864	630	330	2713	669	2074	2053	1762	1319	814	1152	2227	618	1159	1238	1113	635
ARL5B	64	2683	766	274	758	864	1501	643	2485	1065	1055	683	724	261	1288	217	670	52	129	793	462	208	185	176	964	544	295	542	197	145	268	835	691	360	305	1332	389	683	472	594	430	409	822	1066	178	2167	1224	730	833
ARL6	16	159	50	23	60	41	103	17	125	19	24	23	28	23	31	88	5	9	21	25	20	21	32	11	58	6	73	88	56	26	10	49	29	30	7	302	80	104	119	91	52	21	30	139	44	22	59	41	44
ARL6IP1	2250	21611	6248	8582	11786	10237	7676	8590	23677	10743	13890	17205	9975	6078	22420	7615	6806	3898	8282	15252	12482	4680	7791	5498	10852	9928	14364	8566	3766	5094	5062	26772	10951	9536	7737	16758	6948	42545	29302	8246	6038	16733	13704	17378	6803	12018	20403	11489	6718
ARL6IP4	7561	8398	2573	7007	5469	6254	4104	4785	13605	4397	6171	4516	5942	3320	6114	9721	2639	5622	10804	11039	5808	6650	14328	2434	3712	14527	7835	2919	14943	8400	5854	4640	6198	6046	2603	7246	3465	13188	3421	4724	8351	6088	6376	7278	8042	3713	6707	6449	4040
ARL6IP5	1249	3326	3227	1662	2292	3100	4192	2772	3460	2094	1370	906	2579	1511	7123	1078	1711	2002	1987	1836	2441	2104	880	922	2433	2531	2643	4350	4807	1992	1437	3512	1733	2043	1776	6389	2486	6912	6556	5798	2671	2415	2211	5775	2063	2202	2647	2248	1768
ARL6IP6	136	984	375	280	414	161	553	629	715	112	214	319	352	79	970	449	137	194	145	543	218	80	121	52	198	305	159	546	247	87	114	187	126	73	116	734	121	314	888	258	267	175	189	920	105	145	196	303	294
ARL8A	509	1619	1892	1708	1046	1680	4187	1504	3731	1911	2278	2268	3345	1912	1938	1397	1362	1247	3534	2402	1735	1882	2342	2992	4254	1725	2054	2804	3680	2579	1860	2907	1369	2127	716	4281	1307	2702	3263	1651	1580	2279	1460	3443	2330	1952	2557	2565	1433
ARL8B	904	6583	3145	2448	2699	2281	4518	2963	6795	1672	2485	1828	3173	2178	4248	1435	1255	1829	1921	3019	2777	1919	3975	1275	3388	2722	2171	3201	2094	2305	1356	3949	1542	2201	2230	7308	2644	6087	3690	3339	3112	2499	2035	4126	2129	2188	2647	2677	2298
ARL9	2	0	6	5	1	2	5	1	1	0	2	1	0	0	34	3	0	2	0	0	0	0	4	1	0	0	0	2	8	0	1	1	0	7	1	1	0	0	6	1	2	0	0	1	2	0	1	1	0
ARMC1	208	1928	766	964	1388	1023	2189	1520	3185	567	617	1014	4138	910	3060	1198	622	1047	1085	1700	742	1618	616	658	2547	558	914	980	314	707	1741	1251	409	821	310	2114	1099	1928	1194	1031	1128	1562	900	1326	893	496	956	1530	1737
ARMC10	354	1501	556	434	721	1079	1880	882	2862	631	877	674	886	769	627	1477	321	302	775	831	925	606	610	402	1023	651	688	1443	1140	382	486	827	466	623	448	1710	1152	2391	1633	1057	685	689	843	1636	1148	764	1086	907	475
ARMC2	12	150	30	27	54	35	48	24	83	9	28	49	21	9	44	60	29	11	29	36	29	19	41	26	21	49	17	31	20	12	23	18	11	71	12	151	24	71	25	40	11	43	28	11	25	21	40	54	16
ARMC3	0	2	3	0	0	0	2	0	34	0	1	0	1	0	4	38	0	0	0	8	0	0	0	0	0	0	0	0	5	0	0	0	0	0	0	1	0	0	15	0	3	0	0	1	1	1	0	1	1
ARMC4	0	1	0	9	9	6	0	0	1	7	5	3	0	0	1	203	0	1	1	0	2	0	3	0	0	0	0	2	2	0	0	3	3	24	30	1	2	0	5	2	2	0	2	4	2	2	2	0	0
ARMC5	780	569	388	283	518	810	212	253	1837	752	569	672	1104	461	608	1384	401	367	1122	463	715	886	803	384	291	765	1893	549	738	557	574	1960	1138	657	248	679	206	1741	804	635	327	798	1246	467	1333	512	1284	908	531
ARMC6	208	2657	1406	2306	1204	2608	1826	1708	1369	3497	3365	805	883	1376	1950	6577	628	985	1003	2161	1221	1520	3222	582	700	1577	4345	1157	1936	779	889	4478	1887	1071	734	2287	669	17942	859	2317	2119	1894	4454	1245	1817	1858	3856	1012	662
ARMC7	339	1721	662	495	485	406	1404	563	1094	604	959	394	634	374	1093	605	497	488	675	572	434	637	1495	243	446	621	601	1219	1603	208	343	501	439	673	332	1664	332	795	794	363	2571	671	250	1185	1145	589	370	909	606
ARMC8	169	1941	716	570	885	616	1607	1040	1878	528	664	579	960	630	1333	1057	421	409	415	827	614	389	696	240	626	774	489	1352	647	411	334	669	428	427	287	2568	714	1254	1132	709	858	858	699	1377	511	713	875	839	850
ARMC9	30	235	143	108	29	155	126	64	82	7	32	30	9	3	218	348	28	40	38	120	51	47	112	7	47	70	59	579	299	57	44	24	11	33	19	732	260	25	434	295	102	33	33	492	29	32	28	138	90
ARMCX1	13	147	258	153	223	291	116	80	166	38	124	26	43	31	563	405	44	33	107	616	259	32	41	39	53	44	217	152	112	44	23	128	114	173	36	1811	36	156	271	382	428	74	145	99	95	127	111	94	102
ARMCX2	23	96	278	147	151	396	115	100	89	25	170	22	64	26	210	469	64	33	136	43	222	76	46	43	50	97	171	214	161	5	19	152	96	157	7	186	68	206	676	545	55	130	141	103	137	79	75	163	74
ARMCX3	441	3042	510	2358	2420	2719	413	302	258	778	1333	67	266	114	4957	1209	698	142	1708	2158	649	114	82	803	249	3706	468	1887	267	27	51	412	876	1998	25	8882	1220	630	2190	2453	3555	220	1700	3586	440	1467	614	1631	285
ARMCX5	53	631	531	148	282	379	744	392	1774	152	314	209	172	102	469	272	140	214	362	252	254	198	349	98	397	414	299	509	343	198	137	300	178	348	73	881	233	779	418	297	614	212	350	771	516	195	339	418	210
ARMCX6	71	294	88	172	163	244	56	35	61	41	189	11	28	18	483	246	53	18	188	234	93	28	27	88	27	369	91	385	49	7	11	47	65	170	13	1114	108	57	265	174	545	28	146	406	69	90	46	154	28
ARMS2	0	0	1	0	0	6	1	0	0	1	0	0	2	0	6	4	1	0	1	1	0	8	0	0	1	6	0	0	2	1	0	0	0	0	0	0	0	0	1	1	2	0	1	0	1	0	0	1	2
ARNT	1647	8587	3915	1365	4995	2126	7841	4747	8872	2122	2117	4860	4789	6451	3141	1369	1770	1407	1607	5170	2909	1102	3325	1412	2267	3082	3826	1968	3036	1212	1296	4524	1199	2998	726	5170	2144	4999	2467	2300	3379	7493	3494	3028	2167	2042	3619	2613	1770
ARNT2	135	908	1699	45	507	165	367	55	629	22	158	22	3	2	472	1447	8	24	60	3	100	14	1259	10	4	86	17	3048	576	6	28	56	55	38	56	3063	324	8	1163	80	47	604	117	766	99	57	65	50	1570
ARNTL	113	1042	828	83	416	203	1127	1504	836	324	62	212	468	776	1095	286	108	220	277	468	308	468	233	153	202	1163	222	279	162	41	87	204	313	237	28	996	356	372	490	321	747	502	305	333	193	539	685	657	342
ARNTL2	100	2105	259	23	152	303	9	5	1011	101	120	232	1	6	1208	224	35	10	64	13	108	191	191	35	19	450	11	495	411	1	95	10	59	27	21	521	216	451	711	196	68	180	46	534	181	280	26	318	239
ARPC1A	2164	7884	2174	4235	3970	4657	5613	4901	15204	1697	2328	4161	5094	4190	13222	6490	2039	2003	5133	5291	4419	4577	5978	2619	5044	4810	3600	8091	7669	2861	2467	4711	2117	4771	1311	5927	7096	12157	5432	4885	6126	5863	2795	9313	6942	1498	4610	6868	2505
ARPC1B	1345	9458	3332	3902	1638	6756	4679	1631	10131	1297	2533	2245	3576	2703	26188	5552	2486	2194	11492	2941	5045	6526	7161	4518	4784	7384	2659	9172	11647	1637	2099	3819	2367	5830	823	17498	12898	2553	14465	7176	4389	7682	2216	12330	9080	1720	3119	10520	4126
ARPC2	2270	10518	4255	4790	3891	4910	6611	4231	7425	2081	3635	2411	4459	2439	14020	6922	2729	5354	4766	5900	4537	4633	6305	1842	4093	6462	4504	7176	8696	1784	1552	3580	2799	5026	1161	10795	4302	8952	9423	5726	6217	4967	3923	11517	4785	3060	3659	6030	2900
ARPC3	4990	7576	3610	9422	4230	4523	6682	4720	15372	2243	4060	2620	3925	2560	10944	12419	2120	5911	7726	9962	5045	4703	8844	3292	5329	11394	3937	4163	13311	2928	4331	2785	2903	4448	3034	10827	4794	10417	5735	4884	8298	4199	3358	8393	5145	3031	4218	5715	4310
ARPC4	2646	5277	3626	5356	2918	4568	5771	3992	9428	2559	4277	2129	3456	3821	8597	8948	2067	4263	5174	6450	3399	5199	13199	2101	3380	6411	3969	5863	7050	3648	2355	4151	2954	6475	4262	9808	3488	5328	6931	4192	5822	3500	3192	10641	5300	3483	3764	4483	2498
ARPC5	4378	8357	8506	4808	5619	3697	16874	5744	15434	2058	3578	6626	8154	6916	8569	3891	4231	4513	7057	7020	4565	4273	13081	4583	7690	8213	4507	5746	13055	4240	3102	5574	2794	5237	1695	23291	6106	11072	9360	5540	5988	8973	3208	7463	5289	3367	4732	8687	6771
ARPC5L	1063	3251	964	1778	477	1303	1870	1191	3266	1346	1945	724	1033	573	1720	4792	433	817	1183	2058	1001	1485	3359	611	1257	2608	1024	1029	3917	597	618	1135	983	1193	887	1379	1607	3451	2199	1401	2307	1331	1075	1187	1421	2059	1231	868	492
ARPP19	1571	9485	4772	2241	7646	4296	7511	5047	5406	2327	2820	3661	5753	3389	9449	2769	3053	2247	2055	3331	3345	3714	2568	1852	4028	3727	2370	6566	3710	1719	2349	3369	1675	2171	2303	9914	1286	6251	7942	6471	2719	5512	2608	9841	2702	2844	3613	4342	4351
ARPP21	2	4	0	3	3	377	9	1	1	29	62	17	1	36	1137	5	6	0	5	4	13	56	0	1	1	7	8	0	0	20	15	0	35	1	0	2430	540	7	18	670	2	12	158	1	22	18	11	3	30
ARR3	0	0	0	0	0	1	1	0	0	0	0	0	0	0	1	0	0	1	0	0	0	0	1	0	0	0	0	1	0	0	0	1	0	2	0	0	0	0	0	0	0	0	0	0	1	0	0	0	0
ARRB1	779	1666	455	459	623	1381	300	793	322	534	247	264	220	38	2466	2074	193	327	265	330	777	184	1141	86	84	701	607	551	609	112	89	889	685	432	60	744	181	2569	825	268	259	758	650	667	301	290	495	426	256
ARRB2	4168	2184	1396	688	1339	2688	1148	3899	4874	608	1404	1763	989	240	2802	1987	1073	1156	1958	4455	1981	2554	2910	619	1061	5915	734	1369	1882	487	1686	909	1563	1871	577	2388	792	1550	1665	1168	1407	1224	1367	1863	900	774	1078	2149	1027
ARRDC1	195	2285	1042	759	366	1027	1393	1214	3327	845	1279	1000	684	836	1774	1665	377	506	1541	2598	1096	1158	3618	577	1371	1887	1189	2206	2020	823	1252	1222	754	938	959	1308	1038	1680	4274	1039	1808	866	1079	2470	1586	776	1529	820	540
ARRDC2	1067	2042	3054	448	3680	3062	2542	783	6401	648	2748	489	1148	831	3214	314	593	407	1727	408	1516	1187	1668	842	778	1621	1909	7557	4478	118	1834	1384	665	1474	245	11276	473	1570	3899	1444	1093	2433	547	23453	2840	1608	740	2528	2543
ARRDC3	332	3493	3023	1258	4352	1981	7914	8351	4534	7635	10090	539	3966	1634	5322	589	827	860	2843	1459	2408	537	653	1644	1947	2351	6811	2594	1206	832	2029	2399	3938	1576	636	1740	2567	4234	2686	2423	651	2340	836	3555	769	13206	933	3401	1069
ARRDC4	1100	214	953	335	3038	460	1691	1473	2483	1348	1111	414	238	2201	846	313	1220	46	522	197	652	1147	64	904	875	1626	3328	139	530	69	981	667	543	1403	46	397	347	9118	1185	921	343	491	1104	72	576	2220	1883	2015	484
ARRDC5	0	0	1	2	2	4	2	0	5	0	0	1	3	0	8	2	1	4	4	2	7	2	5	5	1	19	2	0	10	1	0	4	3	4	1	4	2	1	7	0	5	1	0	1	6	1	2	2	5
ARSA	683	3618	1181	855	3153	2919	2913	1163	1952	2853	1708	2496	5229	1399	3807	3589	3084	4664	1952	1209	3656	9682	5325	981	2249	3666	2557	1224	2849	2908	2363	4328	831	1562	561	5563	2611	3343	2677	1943	1421	4470	2058	868	6209	1687	3044	6378	2324
ARSB	125	826	406	1751	539	1066	951	1036	670	231	222	288	1020	182	703	465	546	1275	482	556	535	360	173	275	1227	352	212	691	337	471	594	969	385	272	656	610	767	355	985	1016	845	319	799	950	803	302	1115	966	418
ARSD	783	3345	1412	602	2563	3726	3035	2066	5289	5612	3702	1745	3604	3339	6699	852	1028	942	1887	2785	2769	1187	1151	1147	437	790	3396	7187	2763	3125	738	3538	2264	1569	798	5677	1644	4077	8085	1589	1340	2114	4625	8858	3311	2789	5014	5839	2794
ARSE	1783	785	1246	7921	2811	5924	4775	15973	3322	6680	7330	1030	6152	1470	5524	2633	2746	5757	4818	9439	4164	2164	2903	821	1192	2095	1660	2801	3601	5070	3473	7316	4185	1616	5651	3360	4	1	2906	2042	9052	2978	5943	7267	4242	3693	6290	6492	4007
ARSF	35	0	41	33	559	34	27	40	0	94	127	5	0	6	4	1	1	0	24	31	81	0	18	2	2	20	43	1	108	0	1038	0	44	4	0	7	1	0	21	0	55	3	74	0	873	132	4	1416	692
ARSG	29	97	151	40	32	632	35	14	21	43	52	222	150	2	149	173	95	41	96	24	60	130	564	54	224	109	97	34	104	284	86	85	30	137	18	721	89	26	88	298	958	14	89	12	204	27	122	167	112
ARSI	29	124	91	19	385	27	22	62	8	14	55	21	20	16	86	47	20	57	20	36	42	12	1131	19	1	24	33	204	34	9	7	59	9	45	4	179	3	30	71	55	21	140	49	288	36	12	12	60	5
ARSJ	3	1205	71	49	451	65	51	12	168	105	212	49	77	27	812	227	42	40	41	1	93	31	40	31	92	269	59	800	65	6	153	19	68	35	0	330	198	49	242	109	10	216	120	343	95	208	109	190	239
ARSK	37	303	246	166	354	377	514	471	392	200	105	91	482	116	399	289	114	74	116	443	128	169	204	63	130	179	256	332	206	139	306	513	123	134	94	338	187	1119	167	429	171	380	187	302	111	209	304	181	197
ART3	0	1	15	1	0	0	7	0	7	3	1	0	1	0	2	5	0	0	2	2	0	0	2	0	0	12	0	0	2	1	1	58	8	3	0	0	0	0	0	0	0	1	0	0	0	1	1	0	1
ART4	164	198	140	141	739	193	1894	898	742	415	221	302	176	131	529	61	267	5	339	735	336	247	18	146	88	197	744	358	687	188	232	892	235	419	47	2700	60	942	296	197	576	95	769	14	477	474	605	154	229
ART5	3	2	5	88	0	6	0	9	1	4	8	0	0	0	1	17	1	169	4	271	9	3	38	2	0	0	1	2	4	0	1	8	26	3	2	8	0	18	41	3	2	3	3	1	2	5	0	2	1
ARTN	2	14	32	5	5	11	15	1	40	0	13	16	3	6	31	32	3	16	9	10	1	6	76	4	1	10	1	5	47	1	7	6	5	9	1	13	101	13	10	11	3	19	2	4	2	10	1	10	12
ARV1	249	653	1137	745	904	856	2199	1327	897	345	580	594	1002	1018	1157	717	290	389	846	1343	678	353	1506	594	948	1547	1501	634	716	543	474	415	354	670	199	1542	632	2231	678	981	1209	1455	664	1203	854	410	676	452	718
ARVCF	127	1234	446	588	442	356	631	726	149	439	909	128	328	558	907	737	323	420	313	424	893	459	1285	262	537	830	792	624	185	190	823	1088	592	419	493	674	153	507	1773	262	993	355	807	479	617	272	683	1156	704
ARX	0	2	0	0	0	0	0	0	0	0	0	0	3	0	0	6	0	0	2	0	1	0	0	0	0	0	0	0	18	0	1	0	0	18	0	2	2	0	118	0	0	0	0	6	0	0	0	3	0
AS3MT	6997	2158	1381	2653	3880	13311	3528	3025	2221	1727	2989	1933	909	2532	10543	4142	1443	883	1897	9452	4981	7260	3425	951	4935	14195	557	310	2308	3417	2285	1683	2243	8267	2395	1151	1490	1491	451	4537	5258	1036	2922	606	3054	1159	2371	1988	4185
ASAH1	1398	4931	2878	1983	1726	15759	3489	1393	12905	1462	2627	2820	2134	2178	8411	4955	1934	988	2870	3251	3976	1415	1815	3664	2664	3529	3138	9838	3629	523	1035	2121	4468	1680	809	10811	18453	4188	17096	10384	1501	3024	2491	7288	2162	2172	2806	2094	2565
ASAH2	1	124	18	4	46	19	65	272	121	15	3	15	11	16	3	5	68	11	6	36	7	7	4	10	114	5	141	3	5	7	8	44	5	56	1	8	39	44	6	12	44	8	25	0	23	28	28	28	5
ASAH2B	0	52	2	0	37	2	33	42	96	12	3	24	42	15	40	0	0	0	10	1	11	6	13	0	41	4	17	6	0	1	4	5	0	1	1	56	5	48	44	24	22	10	15	15	6	6	82	17	11
ASAP1	120	2215	1744	883	759	1539	1213	1063	2073	339	547	1162	1441	415	6264	3871	829	884	1326	1512	913	1402	938	334	2066	709	998	2120	950	496	432	1582	477	876	2511	5078	1265	1946	2619	1943	990	1518	735	2379	621	668	883	1523	1060
ASAP2	60	1211	866	235	1086	849	1023	427	3532	108	182	1010	716	103	1772	193	595	492	223	142	409	138	439	76	878	125	526	1617	309	759	68	1027	166	318	381	2383	93	1715	8306	894	278	440	341	720	282	285	404	154	513
ASAP3	299	1869	341	561	780	1329	192	245	1278	280	217	734	954	668	2328	1026	304	610	799	964	342	1183	850	652	640	1092	1231	115	264	172	885	1239	325	198	230	1807	1311	2747	888	1073	1102	1374	613	86	877	82	472	1673	594
ASB1	374	1234	442	835	220	830	818	601	296	352	591	244	588	185	1437	1357	260	389	307	1003	426	356	610	127	480	409	233	839	1125	288	360	364	376	562	293	553	197	373	836	378	923	423	235	706	222	387	577	474	419
ASB10	0	0	0	0	0	0	0	0	0	0	0	0	0	12	0	0	0	0	0	0	0	0	0	0	0	0	0	0	0	0	0	0	0	0	0	0	0	0	0	0	0	1	0	0	0	0	0	0	0
ASB11	0	4	0	0	42	0	0	0	61	0	0	2	1	0	0	0	0	0	0	0	0	0	0	0	0	0	0	0	0	0	0	0	0	0	0	1	0	0	0	0	0	0	1	0	0	0	0	0	0
ASB12	0	0	5	2	1	5	1	8	18	0	4	0	0	0	3	1	1	7	4	2	2	0	0	1	2	0	2	14	7	1	1	2	2	3	0	12	5	0	2	3	5	0	3	1	2	1	0	0	1
ASB13	1350	1258	630	655	2985	2845	1657	577	4032	1921	950	1141	4956	1186	3714	409	1362	803	2349	1610	1604	2331	1309	573	3554	1132	2228	1031	3004	2159	1306	2654	1558	861	542	2748	1255	3629	1400	2139	488	2109	2323	1511	2169	1449	2812	2908	2395
ASB14	14	13	7	3	8	13	9	1	24	6	13	4	8	2	19	10	4	2	9	3	4	11	2	0	7	8	6	3	9	1	11	14	0	3	17	24	11	25	19	6	3	13	2	9	6	6	8	9	15
ASB15	0	0	0	1	0	4	0	0	0	0	0	9	0	6	2	0	0	1	0	0	1	1	0	0	2	0	1	0	0	0	0	1	0	0	0	5	0	441	0	12	0	0	0	1	0	0	0	0	0
ASB16	2	40	30	31	25	19	34	231	53	4	2	50	17	30	35	50	5	9	15	26	47	10	58	10	26	23	15	43	18	58	8	32	4	50	2	79	22	26	37	12	21	113	3	22	15	1	7	44	38
ASB17	0	2	0	0	0	2	0	0	0	0	0	0	0	1	0	0	0	0	0	0	0	0	0	0	1	0	0	0	0	0	0	0	0	0	0	0	0	0	0	0	0	0	0	0	0	0	0	0	0
ASB2	13	55	83	38	18	28	21	14	32	2	13	6	15	15	208	219	97	109	68	19	73	8	27	17	28	195	52	66	56	2	20	19	30	67	1	24	13	10	49	69	24	21	29	13	47	10	23	105	17
ASB3	71	779	394	362	371	301	573	572	840	114	256	176	298	215	747	257	170	223	183	727	345	149	380	101	313	540	289	400	306	97	146	296	154	192	194	611	193	1097	477	428	379	299	265	413	249	148	390	317	326
ASB4	0	8	0	2	3	8	2	0	51	2	0	2	48	53	11	2	0	58	11	5	10	5	2	3	23	1	12	2	1	198	17	10	17	31	0	2	60	19	3	2	4	0	14	1	21	0	44	6	2
ASB5	0	0	0	0	1	0	0	0	0	0	0	0	0	0	2	1	0	0	0	0	0	0	0	1	0	1	0	1	0	0	0	0	0	1	0	0	1	3	0	0	0	0	0	1	0	0	0	1	0
ASB6	409	2975	961	746	409	634	1240	968	2484	552	749	595	883	571	1682	2864	316	421	822	1147	743	741	2532	411	691	1251	785	1112	1188	519	661	659	549	528	1181	1377	733	924	3257	883	1004	989	455	1151	880	643	692	730	505
ASB7	214	1432	660	261	929	682	1209	581	742	347	326	160	469	458	1934	409	228	285	246	612	551	312	187	175	639	566	463	807	380	229	324	340	260	468	270	1580	140	754	1352	575	708	472	683	937	348	369	506	538	1001
ASB8	972	1704	1057	755	1747	1146	1829	844	3087	649	872	798	1592	820	1874	907	776	698	1010	1024	1460	908	822	619	1423	2228	1437	1234	557	525	725	1261	578	1516	410	2211	737	1828	761	1118	1877	995	1501	1628	1237	854	1154	1388	1033
ASB9	499	984	442	42	994	422	476	692	1340	512	617	1578	251	31	681	575	139	447	116	271	442	186	491	32	33	1554	54	86	819	4	102	813	577	65	94	347	97	603	105	163	597	604	894	167	135	263	122	446	113
ASCC1	164	1091	425	416	579	1544	1176	436	854	746	413	468	1032	411	1596	1031	400	489	353	908	579	1131	773	147	549	752	353	441	632	232	406	503	308	648	128	1765	590	734	636	833	611	646	737	647	686	982	540	1140	663
ASCC2	1030	5260	1887	2157	2609	2846	3722	2810	2110	2099	2551	2414	3254	3422	4037	3497	2026	2374	3157	3420	3013	2723	4648	1425	2420	4886	2948	1774	3486	2273	2524	2965	1889	3463	2863	5630	2527	4857	2636	1974	4360	3890	2998	1501	3629	1789	3543	3926	2067
ASCC3	274	7824	2064	1197	2764	2229	2514	987	9487	722	1300	1589	675	899	4146	2451	1176	363	1102	2277	1502	1427	368	351	756	2014	795	1459	1790	215	1080	1108	563	2198	793	3521	1876	3461	1592	2061	1235	2435	2081	1371	1179	1254	2170	3200	869
ASCL1	12	16	0	0	1077	13	0	3	3	106	0	3	92	765	4	245	0	1	2	2	1	3	16	3	24	2	288	1	14	7	1	0	0	3	0	0	1643	119	0	2	2	3	18	0	8	3	2	2	1
ASCL2	5	41	25	12	0	5	2	15	8	2	18	3	5	3	48	13	6	74	51	2	48	2	53	6	21	75	21	31	68	5	6	5	35	10	2	10	13	4	42	12	11	11	33	19	9	1	22	12	8
ASCL4	2	1	1	2	0	0	0	0	9	0	0	0	0	0	1	0	1	0	3	0	0	0	0	1	0	0	2	0	1	0	0	0	0	0	0	0	0	0	0	0	5	0	0	0	1	0	0	1	0
ASF1A	201	1591	950	522	935	670	658	346	1472	310	360	557	436	216	677	1174	499	561	542	868	870	820	865	610	609	1133	535	336	330	301	425	529	248	813	375	1391	674	1254	517	985	348	1135	536	219	510	321	533	1549	234
ASF1B	124	2712	422	437	864	72	468	421	3731	13	14	896	89	108	957	3354	166	385	354	612	71	32	1779	154	164	1616	40	1315	919	138	212	88	20	126	276	745	249	70	316	65	209	579	148	936	194	11	53	230	406
ASGR1	16587	5275	6870	12448	14552	27278	20749	42979	21523	27135	33122	15064	14029	9742	9030	392	10147	7957	23038	75976	27754	19737	14324	21379	28987	27460	16088	28	13089	19108	17382	17211	25207	32918	6336	5309	7339	24095	7182	11306	37824	9030	29266	3012	18674	23004	41540	11857	5603
ASGR2	28637	10369	9273	17316	20153	33022	24163	60481	13964	30697	34563	13764	15699	4312	18039	237	8968	11787	25679	59633	44009	29408	23696	13883	15114	36361	24506	108	20360	15858	20565	12129	21762	64361	5546	6470	7553	37308	7114	27151	54647	12881	34920	45182	17226	29480	36857	16350	7432
ASH1L	341	4569	3904	551	3258	1446	7994	3278	6448	589	838	2267	1898	3046	2547	1040	1299	618	844	2279	1869	364	1041	893	1987	2123	2028	3164	1306	759	665	1335	423	1547	328	5445	893	1404	4266	1719	1982	3225	1480	3603	980	1076	1393	1970	1693
ASH2L	877	3277	865	956	2217	1397	1921	1333	4305	693	951	1388	786	1167	1330	5612	919	435	1832	2066	1244	533	979	740	452	1112	1387	1132	1904	217	370	605	641	675	409	1395	1397	1482	1968	1267	545	1148	1410	1029	768	689	1428	675	1179
ASIP	0	0	0	0	4	5	0	1	7	8	6	2	0	0	2	6	2	2	4	1	5	5	3	3	0	12	13	1	2	6	15	8	8	4	8	2	5	6	4	4	1	3	2	1	18	14	7	1	1
ASL	6102	3606	2361	4025	4845	63404	4594	4578	3854	17602	11732	4379	8991	7555	12116	420	4512	2195	9557	5425	13056	37022	6581	6571	8431	15488	8522	2532	5586	3832	6923	12313	14567	19715	1687	3565	4601	12040	5822	28271	4147	8370	13507	9116	9676	15060	15267	26432	5518
ASMT	7	0	0	0	0	0	0	0	1	0	1	1	0	0	3	2	0	0	0	2	1	1	6	0	1	2	2	1	6	0	0	7	0	2	3	0	1	0	0	0	1	0	1	1	1	1	0	2	0
ASMTL	673	926	888	507	1636	1044	1619	2321	727	1383	1220	1547	2863	748	1557	1134	1478	639	2055	2875	3362	1812	1445	437	890	3084	1501	960	767	2211	1339	2363	1844	1546	408	1500	626	5050	1880	710	2576	1154	2249	1010	1112	1586	2595	3192	504
ASNA1	238	5934	1351	1155	1763	2369	2386	1202	5625	875	1108	1321	2954	1403	2915	3836	929	1831	2681	2441	1068	1410	3564	1522	1644	2239	1808	2896	4322	1305	1298	1550	987	1447	486	6694	979	3460	1575	1984	1945	2791	1220	4896	2292	836	1369	1402	1349
ASNS	30	953	86	663	31	311	190	375	176	46	496	5	45	53	448	2514	82	466	1206	154	306	24	291	24	945	162	146	1275	1454	754	32	206	40	703	27	1536	486	4767	493	206	43	590	55	509	157	115	81	1158	99
ASNSD1	639	2080	1573	1519	1886	2023	2609	2741	2049	1144	1672	1156	1737	972	2502	2499	785	1245	1174	2346	1480	1362	1387	808	1988	2013	1857	884	1943	849	663	1093	1213	1737	609	2408	1148	4678	1831	2103	2280	1408	1538	1409	1766	1285	2090	1476	796
ASPA	16	31	17	35	244	38	9	170	28	162	218	2	69	17	130	6	28	9	16	230	80	6	8	6	29	169	69	4	7	16	2	95	136	79	3	43	28	368	26	34	114	26	250	3	38	212	237	13	22
ASPDH	915	11	68	178	467	273	296	73	313	4655	2842	1174	2356	1283	117	0	955	984	2773	532	2328	1062	73	527	446	142	5676	2	7	1942	1454	2330	2809	2360	574	65	159	6874	281	183	83	735	4924	0	3116	4223	6009	2740	361
ASPG	2279	0	57	550	40	3229	199	2042	114	7140	4064	316	168	147	1213	0	23	1	1675	8	4771	6314	77	964	65	2102	160	3	1752	0	789	995	6050	1755	6	45	719	47	958	2506	2493	2042	4236	1	653	4254	610	396	212
ASPH	5754	18236	3077	3938	8613	6142	6076	4914	36553	3256	2522	4610	31574	3752	8599	5341	2998	10753	10411	4083	6290	14984	6258	9361	16369	6694	5717	3797	8623	15908	40722	4941	2375	1354	2428	27892	31295	9838	18442	10346	4662	72965	4618	4340	10372	3372	5152	35068	11951
ASPHD1	41	53	14	33	27	2286	28	45	295	11	196	14	2	0	2535	310	143	24	163	2	64	29	54	229	381	269	2	1423	1760	1	6	10	19	42	9	282	66	778	1783	1742	47	188	15	2372	71	74	2	96	141
ASPHD2	11	115	139	32	13	38	36	15	25	10	16	28	23	13	196	51	28	59	49	16	39	10	25	5	38	384	26	70	63	5	24	41	16	45	24	150	14	37	406	39	70	290	32	45	45	17	9	39	15
ASPM	198	5287	1879	1754	3362	75	3650	1791	8067	8	8	1410	295	316	1648	1446	459	448	711	2120	236	70	1316	568	913	1591	270	492	2164	180	428	173	2	196	211	1905	1566	823	666	155	1822	1875	269	754	577	16	53	1523	1604
ASPN	294	804	1881	662	1296	1844	2028	569	1182	429	1149	112	848	285	1784	927	327	187	558	111	1922	98	693	369	492	134	2191	3277	1361	10	159	715	1099	828	9	2353	194	1789	1450	6966	18	1526	873	1611	942	923	1019	1035	619
ASPRV1	14	53	30	28	68	59	69	73	62	28	27	27	22	35	50	58	18	32	13	37	74	19	18	12	23	96	119	33	31	20	35	47	34	130	9	61	11	161	59	59	22	12	42	11	65	22	56	44	22
ASPSCR1	846	2304	1023	1217	1350	1124	2194	2506	2077	1068	1056	1767	5589	1729	1588	1497	1623	10265	2241	1963	1462	2066	6451	1076	1202	1757	1842	909	3056	3179	1280	2582	993	2239	1315	2662	667	5410	787	884	1971	1654	1758	801	2632	763	2777	2192	1160
ASRGL1	703	1954	303	181	1321	756	259	276	1877	160	131	411	38	112	8722	3263	62	100	175	85	272	321	2338	68	72	1531	85	1101	6838	17	109	117	48	295	108	818	2846	140	593	197	334	927	90	55	87	317	63	493	730
ASS1	28607	8274	5906	13287	4563	187903	14806	13160	22506	142245	105893	6063	27168	2801	26473	177	6882	8175	19994	29894	46520	192410	18793	8422	12453	80541	15751	173	8935	15924	11418	26146	157003	21217	8114	8907	15438	62054	12062	146353	20631	23282	144634	16693	36372	68131	62203	5980	12950
ASTE1	108	447	249	138	368	186	413	337	542	169	254	140	222	89	306	284	157	132	154	217	221	108	282	84	187	228	234	207	202	143	131	141	133	153	85	465	81	249	319	232	260	149	258	151	262	116	298	239	195
ASTL	0	0	0	0	0	0	0	2	0	0	0	0	0	0	2	6	0	0	0	0	1	0	0	0	0	3	0	0	1	0	0	0	2	0	0	0	2	0	0	0	0	0	0	5	1	2	2	0	0
ASTN1	4	2	15	8	4	25	12	18	5	6	10	1	25	6	2	7	16	1	9	19	31	5	2	6	13	0	55	8	0	5	3	18	12	31	2	1305	4	51	5	2	2	1	14	2	7	27	62	1	3
ASTN2	87	255	92	68	112	103	357	150	319	84	53	162	226	57	194	220	25	67	121	156	102	108	117	36	91	154	210	161	298	176	115	162	26	117	252	129	121	116	148	77	276	121	116	206	309	89	246	79	111
ASXL1	1438	5491	4944	1913	2746	2152	5858	6181	4721	961	1650	2647	1984	1389	6835	8105	1294	1740	1727	5072	2643	1160	2591	945	3432	4160	1460	4300	2102	1195	1675	2851	711	2671	1437	3975	1025	2121	3678	1852	3320	1360	1239	4573	1334	1452	1398	3217	2412
ASXL2	23	3598	905	73	657	622	2044	531	1866	126	95	613	393	349	1935	55	589	83	89	255	616	126	67	105	745	265	313	1454	39	74	92	285	85	306	228	1235	179	208	1531	710	241	245	788	2005	206	226	460	722	881
ASXL3	0	4	2	2	18	21	1	0	1	23	27	37	18	0	1	24	0	0	14	22	6	11	8	2	16	15	47	6	0	7	18	0	6	1	0	3	7	0	24	14	39	1	18	1	13	22	42	19	0
ASZ1	0	0	0	0	0	0	0	1	321	0	0	0	0	0	0	2	0	0	0	0	0	0	0	0	0	0	0	1	4	1	0	0	0	0	0	0	0	0	0	0	0	0	0	0	0	0	0	0	0
ATAD1	728	129	1283	1372	842	1551	2982	1746	2625	1175	1241	749	2083	1221	2866	1030	995	647	726	2090	1215	810	791	403	2518	1664	751	1372	901	760	730	1838	605	1119	883	3584	566	2335	1610	1628	1386	1254	1569	2297	986	1470	1612	1152	1219
ATAD2	443	9375	2591	2020	2199	849	6793	2542	8684	360	253	4061	5482	500	7660	6796	1242	1412	2492	3143	1233	894	2846	348	4505	1258	292	1361	2088	1519	5664	1065	294	1134	2486	3614	1825	1538	1324	781	1797	4442	959	526	806	397	675	2459	3246
ATAD2B	57	1347	587	208	637	275	1550	672	1581	184	372	304	333	210	1196	266	234	138	197	364	270	175	278	108	392	469	327	397	211	75	244	341	140	327	191	683	246	749	905	420	395	329	431	756	232	317	458	477	462
ATAD3A	258	1259	583	1401	1169	1779	808	509	1943	870	913	841	1137	1819	1784	5919	364	1312	1617	1085	601	1929	2716	629	511	1671	1011	556	1630	755	735	1123	774	657	598	2931	1830	2060	977	822	1804	1265	1647	703	1591	748	1351	2792	990
ATAD3B	181	376	315	498	378	1165	181	256	504	346	749	252	312	339	857	3527	124	588	844	408	229	1045	1438	202	233	793	289	153	434	451	428	739	267	316	1019	747	1866	538	1022	416	948	713	236	194	620	301	559	1689	477
ATAD3C	12	14	10	32	17	94	11	19	230	62	247	16	6	263	123	53	36	11	485	36	127	39	87	17	12	90	31	41	78	15	8	61	136	66	14	50	35	20	52	31	47	87	524	57	21	147	560	51	34
ATAD5	26	774	210	121	245	20	184	110	819	5	14	311	41	33	319	198	42	41	38	91	33	12	140	23	59	134	40	129	80	12	59	29	12	24	60	468	84	37	100	35	77	125	54	53	23	7	35	111	225
ATCAY	0	1	0	0	0	0	0	0	2	0	0	1	0	0	0	1	0	0	1	0	0	0	0	0	0	0	0	0	0	0	0	0	0	1	0	0	0	0	1	2	2	0	0	0	0	0	0	0	0
ATE1	34	783	283	59	252	339	894	380	1289	205	139	429	581	471	683	152	313	61	58	368	279	100	44	73	750	142	301	263	29	126	91	359	130	206	114	963	151	132	447	410	281	175	556	478	232	310	393	875	511
ATF1	136	1821	661	317	749	456	1103	912	1330	502	857	259	926	310	1129	574	363	293	346	576	484	237	363	154	736	697	431	623	472	181	252	696	466	486	204	1205	427	849	1119	691	621	479	415	621	339	586	636	703	588
ATF2	22	2897	662	145	1177	497	1905	753	1250	381	254	486	662	428	1520	301	620	124	141	515	508	198	125	194	676	255	518	907	164	174	180	546	141	254	224	2734	455	838	1145	658	484	454	753	1356	330	519	627	934	504
ATF3	188	1344	591	497	811	682	1286	880	4129	6547	9738	2236	2118	12408	1324	481	667	655	921	8678	854	446	600	1456	686	2459	572	793	585	438	614	1913	4020	516	2451	804	1264	3040	1374	2397	427	1443	3856	3726	795	8592	10829	1604	783
ATF4	5427	12845	15173	19769	6250	11568	20196	15850	7710	10550	19855	4226	15822	6248	11310	23906	4451	13336	12186	12000	7160	13095	20911	4421	7439	23336	8072	7053	24065	6625	8269	8795	7957	10245	11558	22527	6770	14796	12019	9222	15660	19707	8382	8821	10468	9176	15367	11004	7256
ATF5	7890	13769	11300	3534	35885	65825	61133	11113	1888	75438	61194	7070	1272	27676	2529	5440	7064	2587	14067	14776	17330	10239	36626	65853	29645	117979	15666	1558	2212	1245	584	1420	12906	35311	271	1897	2406	50895	29379	20848	1555	7432	62488	1932	19802	40835	34416	68564	11079
ATF6	1019	4468	3597	1219	3913	3192	7520	3010	5048	3378	1793	2902	6402	3328	9115	1958	1904	1608	1834	3391	2448	1665	1644	1257	2695	2692	2241	2820	2494	1214	1157	2987	2353	2843	558	5335	1849	4528	3258	2222	2094	4864	2322	4358	2568	4050	2658	3397	2308
ATF6B	411	9148	4749	1391	4723	3963	9770	6391	5441	1163	1569	2779	6754	4539	4216	3200	1795	1892	1916	5286	3017	1975	6288	1704	4433	4661	9130	3274	3483	2651	1636	3586	1304	3108	732	9289	1200	2540	6145	2720	4289	2977	1636	4464	2900	1186	2386	3981	2434
ATF7	182	2732	1508	491	1932	1764	3446	1842	2570	416	707	797	871	755	2158	1157	657	495	537	1524	1187	459	861	295	983	1085	1098	2869	818	384	508	1392	325	780	337	3146	618	1348	2117	1925	887	844	1336	4375	780	848	906	1158	1209
ATF7IP	197	3010	1328	209	1816	778	2646	1252	2968	368	406	725	704	548	2117	1640	574	277	428	750	1241	416	414	164	635	578	683	1537	494	160	487	1234	266	790	180	2567	551	1358	1151	1048	576	772	1182	1325	708	313	843	1242	677
ATF7IP2	421	194	549	167	610	273	1342	564	512	190	277	634	484	293	335	133	197	120	484	1186	628	269	286	658	350	369	839	30	172	169	265	980	222	643	258	555	114	1007	698	321	455	265	558	19	324	214	616	465	323
ATG10	226	125	64	157	159	104	251	147	326	96	110	154	179	91	401	187	69	33	151	455	176	156	158	50	143	224	103	146	226	109	116	330	69	139	69	189	137	808	180	110	171	180	133	402	133	131	150	253	182
ATG12	479	1024	632	776	994	980	1193	1247	1554	510	739	482	800	670	1701	976	569	492	627	1438	774	611	911	395	898	873	856	629	1123	288	631	1249	420	658	394	1248	872	2336	1349	992	739	1122	731	1401	597	652	858	907	747
ATG16L1	154	1908	844	839	508	861	2012	974	1342	773	854	783	1064	558	2531	1079	569	670	644	1168	931	1253	751	479	1096	720	770	1293	681	333	547	867	630	1103	470	1917	475	1771	1754	1199	916	1210	808	1775	1131	922	988	1042	603
ATG16L2	230	1169	424	223	1031	360	175	549	306	112	479	613	391	332	975	507	188	321	373	586	517	271	1699	274	490	615	516	304	259	185	1092	398	289	532	326	560	242	1969	1405	240	457	340	241	379	396	158	428	390	890
ATG2A	525	4438	1405	1122	2326	4099	2397	2185	2531	3729	3121	2184	1515	1365	3559	2013	922	612	939	2163	2823	2597	2247	586	2150	2206	1622	1953	1483	822	1837	1747	2330	1669	356	2749	1252	4581	3715	1883	2610	1750	1918	1448	3305	3591	2671	3504	1592
ATG2B	618	4381	1475	613	2220	1922	2685	3243	2308	1051	1385	791	1112	664	4014	751	660	505	680	938	2030	864	1064	438	1417	1169	1285	1225	967	218	1625	466	649	1525	262	1704	404	2891	1826	1052	3517	769	1600	1126	993	1448	1406	1524	1199
ATG3	313	2881	967	1023	1967	1418	1786	1095	2697	699	1075	923	1459	1198	2366	1110	535	905	1304	1770	1098	1005	2251	489	1491	1947	1031	947	1706	700	688	1250	766	1133	300	3137	1071	2933	1382	1592	1314	1552	1158	1008	1331	842	1226	1125	1292
ATG4A	239	736	503	319	1000	1047	995	348	2164	529	430	895	751	318	967	232	204	290	765	494	583	904	675	381	595	1101	801	480	800	514	370	865	335	959	117	1260	713	3147	380	1127	1179	764	877	639	1452	567	787	1448	610
ATG4B	1007	2452	1116	1619	752	1325	1919	2005	1917	848	1579	753	981	762	3664	4296	632	1755	1659	3257	1382	1616	3326	510	1126	3218	1416	1244	1771	1002	1605	1163	775	2646	1080	2861	561	2276	3711	1276	3099	1227	1112	2133	1559	829	1225	1845	678
ATG4C	70	571	275	131	367	356	506	342	611	150	210	184	357	296	507	263	142	221	184	180	268	183	139	117	166	270	441	239	258	95	118	281	230	157	53	733	310	768	530	506	250	222	274	136	326	101	382	391	468
ATG4D	227	1070	632	186	729	772	574	496	767	396	356	429	192	312	1375	1113	125	238	587	705	373	629	1087	504	343	1733	418	866	1299	226	323	216	245	425	142	631	281	1320	670	756	465	519	308	2754	554	386	331	249	258
ATG5	424	2414	813	709	1200	1300	1186	806	3515	779	1266	754	675	545	1834	1646	720	565	729	1449	975	914	873	685	704	1202	680	624	841	272	608	846	744	1349	364	2532	857	2339	1621	1246	722	1052	1158	985	638	1016	1387	1339	495
ATG7	429	1023	596	788	870	1164	1246	783	1696	393	661	516	823	685	2147	1228	542	1011	910	1085	1005	1063	2713	297	568	1249	895	1185	2157	436	557	827	465	1248	831	1998	801	1573	1342	1019	1093	883	705	1404	1218	599	684	1259	837
ATG9A	1823	6073	3263	3238	1534	4000	5180	6003	4007	1867	1890	3118	3304	2584	8845	3363	2231	4091	1980	5530	3758	3235	4803	1382	3123	4333	3395	3142	3853	1877	1110	4003	1437	3229	816	4826	2049	5869	3462	3210	4151	4048	3103	4712	3646	2018	2275	5055	1217
ATG9B	17	54	14	22	1	20	6	6	30	3	15	4	1	2	24	47	2	9	14	6	8	12	32	6	6	16	5	18	167	11	6	14	9	19	6	44	21	20	136	16	8	27	13	37	16	3	15	19	9
ATHL1	3233	1405	580	562	9925	515	1622	3143	912	315	799	191	2990	695	2339	2165	570	381	6627	655	6831	1185	1227	622	4338	2332	1462	1380	1445	1860	1352	867	237	10237	642	2102	358	4909	2417	797	1116	1060	418	1690	885	766	660	624	1835
ATIC	1875	5589	1821	5136	2144	1914	6765	2912	2527	1448	2256	1922	3256	1350	5664	9706	1242	2714	2168	3910	1666	3393	5655	1127	2928	2227	1720	3990	7551	1437	1978	1802	1020	1424	1864	5548	2786	3935	4692	2343	3936	3357	2092	5101	2946	1496	2477	3623	1315
ATL1	14	78	119	27	64	105	163	61	45	21	26	10	33	21	287	115	26	58	40	37	47	10	17	20	47	91	47	76	57	36	50	70	25	43	7	27	19	58	507	160	15	13	36	308	38	23	74	21	45
ATL2	477	2690	1946	1686	2980	2005	4158	2228	7137	1430	1659	2082	2808	1847	3811	850	1264	1257	1206	2929	1940	1606	1575	1104	3347	2142	1617	1283	720	961	1149	2071	1023	1366	1311	2246	1554	4941	2602	2263	1703	1943	2250	1577	1429	1562	2470	2277	2458
ATL3	237	2253	215	287	1339	880	1214	446	1362	390	283	457	632	469	1118	1440	277	185	317	194	334	644	552	192	648	372	494	908	954	340	342	264	100	231	61	1294	720	1123	1025	632	214	753	609	651	369	508	496	1233	467
ATM	126	2193	1715	648	896	1294	2149	1488	1547	332	773	759	902	708	3404	1320	700	452	453	907	1223	484	430	369	1206	1025	1043	1028	601	260	389	821	456	951	311	4253	857	1444	3755	1430	928	583	1232	1303	697	665	1089	1298	1599
ATMIN	588	1138	1334	699	1067	2272	2106	938	2125	991	1286	1045	1977	1172	2342	2445	949	1016	1237	926	1901	908	726	1170	1704	1255	1758	1379	1013	540	432	943	837	1346	523	3585	893	2382	3381	2245	873	955	1551	1761	1831	987	1664	1742	730
ATN1	559	7303	3665	1753	3377	4307	4248	3165	10685	1070	1995	2916	2301	2071	4645	3951	1286	1370	2184	5736	2725	1403	5682	1193	1783	5698	2238	7751	2758	1490	2067	3620	1220	2759	960	8169	1898	2362	8396	4338	2726	3548	1813	5495	1846	1498	1985	2995	1656
ATOH1	0	9	0	0	0	0	0	0	0	0	0	0	0	0	0	125	0	0	0	0	0	0	0	0	0	0	0	0	0	0	0	0	0	0	0	0	0	0	11	0	0	0	0	0	0	0	0	0	0
ATOH7	9	23	2	1	32	34	3	8	15	2	10	2	9	4	7	30	1	15	0	10	11	5	10	0	1	36	1	1	7	1	2	36	10	17	2	1	1	0	17	12	6	1	9	0	3	4	14	5	12
ATOH8	39	51	126	389	999	1292	629	1456	15	1598	905	54	1767	323	1425	158	273	542	211	104	1161	622	98	302	650	20	1464	736	127	1314	342	2300	1708	113	11	248	17	1233	691	478	45	274	1878	701	682	517	3868	180	109
ATOX1	12422	2004	1141	4170	2314	3809	3758	3384	4110	2153	3288	3245	8142	3145	3582	3585	2905	5653	6480	9421	4233	4377	7454	2440	1985	4560	4137	1099	4762	2332	4824	6302	3613	5343	1143	6059	1342	10619	1747	1788	4719	5412	3131	4420	5391	2853	4204	6342	2508
ATP10A	15	68	238	61	69	101	114	25	60	10	18	20	271	18	841	123	91	258	83	12	88	24	66	27	19	46	73	488	209	7	24	54	25	80	2	362	37	71	291	402	18	118	44	165	95	59	35	157	87
ATP10B	0	330	52	22	22	4	1	0	3039	0	12	0	1	1	2	3	0	0	8	0	6	6	6	24	4	302	0	5960	7	0	0	1	0	12	0	28	0	0	67	2	0	9	2	5	3	105	0	0	2
ATP10D	53	1200	547	197	562	899	226	240	795	120	124	212	138	70	1930	163	119	98	156	177	285	133	152	75	306	454	273	591	229	22	81	206	190	389	37	1162	591	499	556	1147	349	252	359	185	264	263	292	596	148
ATP11A	402	4593	9713	868	1760	1970	6230	1692	2256	722	849	1082	1492	3759	5386	841	1786	393	930	1310	2108	1024	2537	655	1386	2971	1368	7241	446	288	384	2033	425	1555	449	4680	818	1851	5406	1922	1173	3113	1430	5842	1138	997	1180	3384	2917
ATP11B	217	5755	1900	408	2845	1494	7159	1871	5203	975	1287	1310	1350	1363	2912	761	951	280	536	1647	1242	685	829	411	1232	1774	1478	2277	1265	362	722	1076	649	921	238	3606	975	2083	2513	2183	1702	1141	1533	2643	784	1450	1227	1331	1223
ATP11C	265	1540	859	323	1847	1096	208	162	4264	1602	1055	1612	1627	646	1260	406	722	78	662	329	974	580	270	274	1034	572	2584	776	598	406	281	1829	671	460	167	2683	853	4743	833	1788	443	590	4465	312	1758	1869	2399	904	1661
ATP12A	2	0	132	0	4	1	123	0	1	11	7	0	0	0	0	0	0	0	0	0	0	0	0	0	0	0	0	21	0	0	0	0	4	0	0	7	0	0	0	0	1	0	0	2	4	0	2	0	0
ATP13A1	508	7784	2817	2559	2079	3603	4164	3391	5528	1299	1669	1752	2557	1533	4229	6625	1646	1551	2832	4153	2726	3120	4804	1602	1942	4346	1791	3856	2756	1424	2239	2582	978	2925	1689	6437	1144	2696	2822	3256	2544	3271	1678	7299	2472	1182	1717	2326	1328
ATP13A2	109	2072	983	583	626	1881	819	643	1709	132	209	433	398	378	1822	3449	295	858	842	464	714	719	1992	287	319	1795	904	2188	978	257	439	471	286	678	63	3084	909	438	1678	872	324	980	304	1608	708	134	225	1514	627
ATP13A3	2053	12099	6767	3589	7067	4097	19253	12880	14162	5122	5761	13581	8400	4938	12779	1819	8292	1131	2159	4643	6690	3625	2467	2072	9617	6373	7229	10911	3727	3265	5373	7654	2044	3860	1719	9070	3451	16465	5922	5946	5581	9158	8276	7422	5978	8937	8861	7503	8062
ATP13A4	0	7	74	0	1	1	17	1	3	10	87	0	0	1	189	3	1	0	1	1	22	0	2	1	0	0	20	30	27	0	1	1	7	2	0	28	0	3	24	0	1	0	19	60	7	66	5	7	1
ATP1A1	10029	91618	29402	16255	23797	23357	44465	15671	90354	12323	18653	23809	11576	10425	60744	29240	9044	8501	13671	14216	15441	10285	49401	7229	12516	72673	15758	202572	50178	10403	25907	12878	7886	12008	4234	82424	14406	16947	39120	15221	14017	25033	16000	221337	16273	21209	11506	32351	14319
ATP1A2	21	9	140	18	122	181	76	29	48	5	9	34	80	7	94	21	107	17108	90	12	59	79	10	5	24	7	13	37	80	130	30	75	16	132	6	57	26	39	21	310	5	23	46	4	14	43	11	63	48
ATP1A3	4	3	16	1	1	2	2	5	7	0	4	1	1	3	573	3	6	10	5	2	10	1	5	3	2	36	1	1296	6	0	3	2	3	10	0	8	1	0	10	8	9	1	7	2774	10	2	2	8	2
ATP1A4	0	0	1	0	0	0	0	1	0	0	0	0	0	0	6	1	2	1	1	0	1	0	0	0	2	0	0	4	0	0	2	0	0	0	0	0	0	0	1	0	0	1	0	0	0	0	0	0	0
ATP1B1	5143	20753	12190	5692	13809	28375	30979	10071	38356	8505	8294	29018	26781	2835	49696	2806	3830	6165	13317	22120	9400	4183	11867	5074	9843	23940	6690	65770	35518	4655	8459	13962	5409	7101	5004	29907	29697	12761	34709	22792	8130	61860	6434	60826	10359	10185	7404	6795	7115
ATP1B2	49	42	330	87	154	317	202	5526	80	100	244	20	49	25	187	159	102	27	89	443	461	66	394	61	56	244	95	165	48	15	22	143	524	681	7	72	44	85	78	303	771	313	249	87	84	114	187	57	51
ATP1B3	200	1995	1651	2504	840	3090	1045	553	3938	454	895	824	363	180	5116	4937	668	1127	1734	803	797	1642	2808	212	1724	1549	600	2748	4310	1687	164	619	1487	1035	529	4215	1665	4744	4360	2110	464	1841	423	1408	885	1075	357	1122	1659
ATP2A1	17	34	5	4	12	9	3	15	54	2	4	6	7	2	35	27	4	61	20	21	15	35	5	14	4	31	5	45	10	8	17	2	1	24	22	32	3	37	64	2	6	4	7	41	2	2	14	7	16
ATP2A2	1683	23390	12163	8795	17269	14566	27108	11626	30092	5972	5000	14656	11244	4997	18526	6393	6160	3388	9083	7988	9435	6740	5083	5016	9776	13753	9147	11561	7766	6155	5430	7064	3206	9720	2888	28221	8944	14363	12689	13391	16781	14892	9198	14148	7737	7907	8791	24667	13845
ATP2A3	187	502	1761	336	471	1021	408	278	260	86	275	78	159	136	1630	284	719	368	525	103	748	236	385	223	210	856	383	771	669	33	163	567	256	915	32	541	119	231	1875	1096	354	429	429	313	675	236	499	737	216
ATP2B1	258	4663	2914	3892	823	1427	3513	4440	6083	1710	1462	1151	1393	566	5204	2390	462	738	924	2770	1180	621	624	195	1086	2122	894	2083	1495	627	457	812	975	1067	545	1309	1668	1650	2478	2178	3143	803	1101	3164	725	1860	1096	1261	987
ATP2B2	1048	2648	3619	2182	8453	5015	6668	7782	4971	1447	2205	7058	3064	6571	6567	31	1099	244	1917	4234	6020	1539	4271	3871	3343	5528	5527	71	1687	379	4384	3957	1661	9896	2364	4944	1307	6865	785	2555	8641	4191	2858	2275	3759	1381	2431	5013	4343
ATP2B3	0	3	2	0	0	0	0	6	0	0	0	0	1	0	1	0	0	1	1	1	0	0	1	0	0	0	2	0	0	0	1	0	1	24	0	0	0	1	2	2	0	0	1	0	0	0	1	0	0
ATP2B4	2267	3703	2600	2091	2241	10018	4175	3962	9581	1569	1780	826	3095	489	3508	858	2040	718	2351	1072	3209	2934	2114	1717	3767	11341	2229	3088	4168	866	1680	2660	918	3796	1685	5029	7431	2570	4441	12205	1507	20002	1800	1411	2014	1830	1690	3855	3443
ATP2C1	516	5911	2779	1458	2936	2196	4147	1615	6449	1129	1518	1538	3644	1576	4646	2154	1551	1097	1158	2498	1761	2146	2442	735	3345	1797	2252	6983	1308	2106	1345	3294	993	1571	1012	9562	2222	5817	4788	3272	1742	1805	2324	4598	1982	1706	1961	3390	2583
ATP2C2	3	2	528	19	2	26	1	5	2	2	45	1	0	0	7	7	1	0	5	2	8	1	37	9	1	589	1	248	9	0	3	2	6	160	0	14	1	1	783	3	1	2	5	19	2	9	0	2	2
ATP4A	23	5	0	0	0	0	0	0	826	0	0	3	0	0	13	3	0	0	6	0	1	3	4	23	0	29	0	0	0	0	0	0	0	22	0	0	0	0	1	2	0	0	0	0	0	0	0	0	5
ATP4B	0	1	0	0	0	1	0	0	0	0	0	0	0	0	0	0	0	0	0	0	0	1	14	0	0	2	0	0	0	0	0	0	0	0	0	0	0	0	0	0	0	0	0	1	0	0	0	0	0
ATP5A1	5740	31987	10705	17635	12286	19952	24308	27125	20617	16537	13708	8633	21653	13868	52005	40262	10147	7749	18380	23353	23096	20162	30108	6710	12720	50082	18631	22188	30985	9434	5227	8558	12270	21024	2444	20551	21292	65131	18587	14937	30678	41004	29125	49970	20224	17665	20343	23233	11671
ATP5B	10178	36353	10572	19355	33768	45098	23311	26225	50282	20766	19618	12814	34975	14841	68715	46939	11450	14558	25743	26317	34747	33604	28812	8522	19123	85156	22639	26979	32133	10219	9860	24395	17598	21887	6930	31569	36036	98452	28447	38080	31440	26990	33426	78551	24833	21313	28076	31091	15695
ATP5C1	4390	10709	3963	10069	10077	11154	10013	8875	21435	5280	5894	4272	11795	8326	17020	14352	3888	7648	7032	18761	7500	8732	16378	3074	9395	24703	5819	7880	13109	8602	6057	6487	4462	6934	3395	10361	9453	23943	4525	7766	12056	9579	9649	40442	6320	6284	8563	7385	4834
ATP5D	3105	2966	1620	2454	2566	4644	3623	4847	2290	3775	4086	1766	2811	2656	5331	3977	1040	2245	4223	6654	2287	5109	11451	3145	1322	10435	4451	3314	6442	2606	3946	2342	3590	4970	1084	3349	1717	12605	1798	2844	6119	3422	4449	11782	4821	4039	5420	2008	1010
ATP5E	23398	8564	5457	9115	6496	12691	8178	3324	10532	4367	5598	4321	8810	6177	17739	26568	6476	9717	12779	11527	4917	11352	19452	4914	6732	19588	5728	5235	36991	6285	5123	5120	5054	10007	5083	10310	4871	25133	7571	7396	12641	10084	6902	15019	10668	6942	8451	5609	4683
ATP5EP2	142	40	142	107	67	130	61	25	57	49	94	21	80	15	325	190	24	53	90	123	42	48	156	15	84	157	73	22	384	24	19	32	41	42	28	52	81	435	46	70	84	113	37	97	86	24	50	52	42
ATP5F1	3937	7185	2649	3562	2615	8496	3771	3477	7703	3646	4348	2195	6350	6371	12012	11745	1698	5532	5286	5083	5551	5518	7383	2811	1893	11938	5259	4629	5881	2934	2588	3684	3097	3008	1936	7015	6389	15599	3531	5707	8930	5466	6175	14967	5783	4259	5569	5215	3331
ATP5G1	3977	3602	1846	3919	3521	4620	2712	2531	3981	1825	1580	2966	5416	4372	8773	8111	1002	2835	3292	5672	1977	2973	12289	1739	1309	13659	4144	1207	10045	2833	2125	3847	1502	1791	3263	6486	4644	11732	1649	2167	5412	8049	2613	3257	4298	1812	2315	2402	2933
ATP5G2	5535	11145	6436	10455	7958	7238	10885	18415	18918	4195	6817	3958	6668	4234	14733	28207	3228	8277	8408	25900	5334	6313	21396	3545	6292	15442	8143	8969	20075	6146	6678	8807	5330	8642	5701	11095	4767	15283	5759	5065	18180	8038	7778	12553	8813	5225	7842	5547	4287
ATP5G3	6034	9490	3433	8819	11489	15447	6167	7018	8244	7235	6920	4301	9062	5876	33154	8758	4460	5408	7395	13258	8774	10438	11793	3042	6254	23959	7979	3832	12285	5256	6446	7092	5939	5025	2767	9569	11497	35738	6741	11519	14506	16703	10825	16478	9150	8711	10211	7634	3600
ATP5H	8022	10505	2966	6354	5975	6257	6389	5525	10101	3906	5061	4914	9383	8363	13817	7512	3223	5399	6715	9616	4332	6563	14461	3615	5559	9424	4744	4588	14984	5426	6497	7279	4028	5073	4392	8980	6588	24880	3295	4129	7792	9192	5794	10690	8904	4653	6917	4279	5292
ATP5I	16615	4416	1039	3403	4150	5482	4742	5188	5454	2547	2384	1716	4418	2770	6706	6189	1215	3792	4966	3812	2082	4820	17573	2224	2697	6764	1919	2059	7308	3105	3933	6348	2210	6114	4089	2881	1656	11070	2556	2243	7361	4457	4430	6776	4944	4174	4703	2704	1415
ATP5J	6899	4903	3006	6983	5358	8359	5071	4593	3660	4113	5164	2447	5394	3906	9752	6589	3163	3494	3907	9995	5010	7398	10387	2332	1818	10302	3144	2325	9010	4151	2116	4458	3883	5320	958	5205	3438	22210	2328	2782	8052	7506	6136	5978	4067	6199	6773	4418	2914
ATP5J2	5300	4462	806	4841	3230	6580	5191	4370	14296	1642	1865	1528	4734	6419	9599	11075	1235	1965	7097	4437	2456	4426	7803	3399	3618	10410	3315	2854	9351	6084	3404	6596	1485	3184	3315	5173	5077	14604	2910	3924	4733	7938	3797	8043	6659	2179	3758	3876	2151
ATP5L	2895	4764	3310	4635	2888	14247	5958	5408	5940	3320	3890	2813	5586	5934	11122	16542	1594	4096	5693	6905	3250	6095	10032	2267	3292	12707	5129	4396	13847	3835	2543	4427	3605	5387	1320	7417	6505	17109	4990	4537	8144	7566	5247	6971	6462	4665	5584	4194	3537
ATP5L2	1	1	4	0	1	1	1	0	0	0	2	0	2	0	1	1	0	0	0	0	2	0	1	0	2	8	0	1	3	0	0	1	2	0	0	1	5	10	1	2	1	2	2	1	2	0	1	0	0
ATP5O	7934	9370	3394	6138	5194	9845	5274	6238	5434	4683	5055	2454	5221	4546	11792	11162	2518	4258	4261	12561	5136	4745	15901	2452	1744	10788	3510	4025	11834	3324	4362	4950	4774	6553	1113	6634	6050	21992	4707	3636	8835	8193	6350	10307	3946	4292	6490	4765	3166
ATP5S	114	244	234	96	244	114	151	307	216	111	119	85	208	117	340	208	119	180	131	196	165	92	147	70	146	271	134	93	223	83	118	171	145	110	40	168	103	459	233	118	255	157	199	167	168	128	281	98	91
ATP5SL	257	1140	1565	1067	1070	2232	1769	1951	2358	892	1093	623	1562	860	2530	2273	758	885	1315	2978	1141	1694	2360	1101	868	1597	1011	3310	2843	580	976	1639	910	1096	504	1947	1903	2229	1655	1351	1749	1768	1222	3530	1662	845	1484	1512	641
ATP6AP1	2415	9438	4531	3189	3684	6755	9145	5713	23857	2109	2989	6774	5149	3027	8907	4128	1477	6325	9046	4351	4387	4655	10325	2369	4579	7342	6565	5177	7757	6721	4086	5189	2980	4496	2836	9560	4530	16379	4517	4789	8588	4834	3028	10381	8898	2556	3036	5409	3431
ATP6AP1L	15	35	31	44	42	18	137	76	57	27	24	82	31	48	64	37	9	29	31	120	81	10	132	17	45	30	40	89	22	22	124	143	16	34	24	35	8	62	74	33	63	24	25	148	28	5	71	46	93
ATP6AP2	2991	8542	5677	3565	4166	5608	7912	4118	7844	2320	3012	3691	5116	1946	12442	3665	2112	2887	5435	2761	4019	2517	3379	1489	4612	6665	4689	5688	6988	3035	2810	5156	2458	3565	2984	11368	4657	13667	5139	6832	3783	5429	3456	8711	3569	3031	3390	5200	3337
ATP6V0A1	1435	5022	2016	2444	943	2934	4064	4386	3917	1939	3540	3852	7247	3589	6253	2629	2500	1920	2258	4862	4486	4188	3883	1397	3534	5810	2977	4221	4174	1656	1788	4192	1508	5552	1229	7678	1693	5082	3230	2037	3859	4412	2556	3616	4215	2223	3108	5401	3110
ATP6V0A2	304	1326	558	464	640	487	1030	513	1988	328	534	433	703	407	709	1616	228	176	356	508	410	373	491	240	629	924	654	527	435	156	288	306	324	654	328	1671	361	783	763	688	699	317	502	317	553	519	702	616	628
ATP6V0A4	0	0	0	13	1	0	0	0	0	0	0	0	0	0	0	11	0	0	1	1	0	0	0	0	2	0	0	0	0	0	0	0	0	0	0	1	7	0	1	0	0	1	4	0	1	1	0	0	0
ATP6V0B	6216	8561	2062	5485	3632	10720	2202	1416	7076	2595	4756	3219	3787	5825	8505	6124	1512	5435	6835	2954	3704	10051	14812	2903	2504	11886	4407	4030	6920	3062	6359	4663	3016	2749	2279	8971	5022	18927	3681	7300	3482	7104	3626	5170	5465	3314	4044	6608	3705
ATP6V0C	3506	9285	2359	3266	3334	9361	3952	2826	6209	3616	4161	5279	5339	4900	8882	3664	2175	5763	5618	4099	5327	7506	15666	2848	3886	8490	4629	7645	5430	5627	5834	9547	3245	5916	2534	9497	2575	8238	8459	4571	4019	7515	4284	8693	5633	4512	4785	7979	3213
ATP6V0D1	1485	5024	2086	2024	2363	6107	2572	1585	14588	1818	2153	1891	3890	3882	6948	2934	1425	2841	5195	2354	3472	5271	3490	2896	2877	7420	3480	2706	3689	1519	1004	1720	2040	4408	695	7881	2990	10715	3708	3652	2419	3106	3284	3667	4962	2145	2886	5839	2425
ATP6V0D2	5	95	61	38	20	16	23	3	49	0	6	21	3	1	55	380	10	0	8	54	6	23	26	10	14	12	15	21	24	0	15	13	3	17	5	53	184	16	25	5	2	135	0	1	4	1	0	25	31
ATP6V0E1	3293	6580	2852	4285	3412	10104	5554	3647	8600	3138	5006	3826	5564	3098	9321	3505	2842	6217	8313	9054	4465	7174	7734	9859	5521	5207	4190	5912	6861	7123	5704	5917	4061	5674	2113	10824	5549	11307	5974	6778	6560	7454	3945	9243	7487	3431	4797	4265	4071
ATP6V0E2	1877	1711	1749	1032	1476	2505	2367	252	6079	2569	1212	4105	10559	6983	1142	970	5556	2727	4364	1321	2234	3495	1684	5587	4945	3187	6340	2065	1999	4664	862	9691	630	4439	3713	2788	2036	19108	798	1463	2055	5337	4945	5353	7790	2024	5642	4425	2055
ATP6V1A	965	6911	2739	1989	3334	3551	5519	2973	8053	1750	1672	3401	4079	3320	7565	1337	2282	1655	1561	2930	3434	3042	3346	1076	2468	3698	2578	2802	1898	1707	1879	2812	1310	2501	1342	5368	3359	7739	4248	5680	2670	3589	3599	2861	2616	2077	3009	4142	2932
ATP6V1B1	0	3	9	15	5	59	104	61	3	0	3	1	0	1	130	93	0	1	6	7	19	10	25	3	2	102	10	3	15	0	2	7	2	238	4	2	1	20	245	3	220	3	1	10	6	20	0	1	2
ATP6V1B2	674	3816	1467	2177	1334	2867	5342	2825	10039	1532	2081	627	1448	3632	3888	2541	1630	940	2491	4914	3162	994	1047	2489	1742	1612	2627	2983	1975	818	668	1731	1660	1661	1060	3009	4370	3540	4247	2906	1797	1520	2573	2382	2072	1808	2853	1681	1640
ATP6V1C1	1320	5393	2923	2225	1720	1845	3678	2762	8804	1008	1394	1572	7951	1827	8666	3355	2013	3625	6541	4167	2009	5378	3631	2059	6875	1292	1375	2764	2518	4198	4382	3266	861	1543	3876	5309	2885	3804	2886	2240	3219	4688	1504	2729	1988	1521	1575	3188	4584
ATP6V1C2	57	421	134	96	203	69	155	94	248	50	109	111	74	23	181	129	59	88	177	57	82	91	208	74	80	194	98	41	279	39	62	99	49	100	56	328	120	240	1134	82	119	102	79	87	86	66	75	255	116
ATP6V1D	1182	4962	1019	918	2421	2153	2434	968	2388	1044	1454	769	2077	1172	3636	1757	716	1522	1648	1538	2261	1810	2004	1356	1413	1824	1839	1794	2818	793	1051	935	1029	1558	321	2521	1248	5685	1723	1559	2033	1928	1700	2590	2191	1248	1486	1588	1146
ATP6V1E1	1353	5777	3249	3655	3751	4949	3894	2602	2871	1561	2489	2819	3897	3676	8439	4324	1837	4383	4070	3385	2967	5104	8195	2425	3565	6508	2250	3059	5776	2039	2441	4295	2000	3028	1532	7262	3490	9075	6482	4127	3341	3853	2243	4715	3375	1995	2646	3447	2836
ATP6V1E2	15	191	51	29	28	56	162	39	750	19	27	91	30	7	176	101	13	54	87	15	23	39	100	20	121	49	19	224	241	65	47	64	11	36	12	344	60	210	137	60	75	72	18	103	97	23	23	82	31
ATP6V1F	1284	3581	1182	1570	1289	3858	2450	1939	9034	929	1724	1232	1842	1874	3751	6100	894	2298	4026	2642	1442	2910	4045	1545	2609	4031	1563	3919	6335	1587	1832	2963	1221	2344	1277	4030	2782	6271	2854	2837	2648	2445	1255	9163	3286	1207	1901	3191	1891
ATP6V1G1	944	6602	2419	2669	1073	4056	3624	3232	9655	2319	3766	1962	5885	1821	6963	1937	1263	2196	3924	5220	2767	4514	4219	1945	6259	3502	1871	2474	2743	3334	2992	3557	2252	1722	6544	3003	2086	7972	5419	5059	3581	2444	2341	3605	2599	3419	4345	1612	1217
ATP6V1G3	0	0	0	0	0	0	0	2	0	0	0	0	0	0	0	0	0	0	0	0	0	0	0	0	0	0	0	0	0	0	0	0	0	0	0	0	0	0	0	0	0	0	0	0	0	0	0	0	0
ATP6V1H	299	2136	852	1355	1408	1939	1680	1027	3191	596	712	893	4859	845	4637	1064	642	1599	2561	2204	1259	5395	1861	794	2288	1806	873	2142	1520	1936	3473	1265	645	1098	515	2905	1345	2811	2152	2006	1106	2243	873	1811	1087	776	930	1816	1470
ATP7A	53	1703	551	73	232	337	1092	503	2619	74	128	252	222	124	462	149	123	127	186	170	186	72	215	97	201	278	186	757	289	131	138	228	105	162	98	1063	328	236	753	486	183	288	214	529	221	112	171	315	281
ATP7B	117	237	1083	1073	406	670	5209	2619	1971	879	563	795	1851	943	3298	466	963	405	1003	2556	1297	1147	159	509	693	507	760	489	136	1069	441	1446	397	1243	692	755	441	2391	1030	754	4059	411	2181	1008	1251	837	1590	1161	766
ATP8A1	65	216	269	145	211	258	249	162	326	50	142	171	67	64	616	65	144	106	74	62	258	36	74	51	94	237	281	142	70	13	39	195	108	413	93	117	69	228	1818	209	804	134	215	24	166	98	68	382	264
ATP8A2	1	10	9	2	0	2	13	4	2	2	4	0	1	1	3	3	1	0	1	0	2	0	5	0	4	3	2	1640	9	0	0	1	0	3	1	51	0	1	4	10	0	0	0	712	3	0	0	4	1
ATP8B1	199	6154	2598	493	1626	1310	7332	3995	7662	598	1052	1760	1238	2001	2543	648	1463	325	743	1983	2589	790	629	860	3100	1140	2479	12991	1290	533	660	1425	219	2274	646	2795	1065	3074	8353	1308	1669	2351	1422	7441	1259	1153	1130	3933	2833
ATP8B2	113	1569	1137	1369	357	1719	687	420	1004	91	246	150	117	58	2584	927	427	1012	322	221	739	129	555	132	141	1833	545	559	526	43	77	627	240	1347	204	3532	480	1014	671	1559	3336	1547	391	300	336	277	246	623	564
ATP8B3	58	957	13	12	93	136	298	179	30	10	39	71	82	18	730	14	74	15	64	88	90	120	164	111	75	203	29	28	248	44	191	14	47	186	12	380	103	33	259	338	21	296	35	409	45	22	33	376	123
ATP8B4	55	186	129	59	65	122	55	29	59	51	85	54	107	53	164	21	59	50	126	31	217	70	66	43	82	141	146	83	73	21	38	156	93	128	29	144	96	508	202	162	35	189	150	66	103	118	190	123	157
ATP8B5P	138	64	52	48	123	67	81	66	48	54	149	33	53	34	111	95	22	79	72	118	40	47	126	26	81	119	59	38	342	24	37	85	69	62	66	108	49	287	77	86	79	89	47	98	90	32	67	51	62
ATP9A	1973	3038	5672	385	3476	1040	7331	1354	9037	1058	1352	4162	1272	1124	6392	3209	2618	5004	1539	2114	3350	1153	1116	1163	4035	2513	2022	6453	1112	2049	1248	1728	361	2884	961	4653	537	1972	3749	563	2611	2086	1373	4818	1253	1456	1176	3540	2147
ATP9B	98	2758	595	351	579	529	1487	706	1118	370	406	1006	493	347	1005	607	466	129	599	979	692	352	2214	289	431	578	699	1245	1202	152	171	221	282	655	34	1499	839	1115	1144	454	655	2069	669	1186	627	427	579	936	462
ATPAF1	3410	4197	955	1267	3172	2743	2325	1545	5396	2520	2501	1978	3066	2722	3818	2651	986	1785	2042	1842	3555	1738	2210	1143	1619	5290	3030	893	2666	1399	1129	2612	1637	1437	1310	2661	2282	9402	1461	2606	1921	2679	4187	2305	2912	2765	3961	2761	1566
ATPAF2	409	669	251	449	741	702	733	642	1572	532	438	717	244	216	631	340	331	773	685	960	714	1096	1098	343	685	895	343	643	809	444	452	561	399	534	194	500	630	1345	429	608	961	605	713	1111	560	422	696	836	301
ATPIF1	1625	6102	1552	2195	4883	3986	4158	2996	7431	3414	3543	3714	4190	4894	8378	8101	1454	4614	5607	5810	4119	6878	7772	2636	1850	2846	7763	1104	5568	3708	5709	10433	3203	1964	1562	5430	3959	9410	2677	2793	3046	3773	4216	3278	5243	3006	6415	3270	3111
ATR	61	1967	891	574	679	913	1530	506	1636	312	413	521	626	257	1719	843	549	226	447	506	545	640	540	220	804	1255	407	1522	633	402	393	583	147	512	436	2210	687	1305	1760	1303	808	517	582	1131	589	515	607	943	876
ATRIP	387	278	264	383	462	286	579	423	593	118	115	399	292	249	590	828	129	177	309	506	290	268	766	128	298	638	276	181	818	183	247	266	116	165	338	283	239	521	269	272	311	572	211	224	376	144	169	325	255
ATRN	2768	18210	29755	4803	7430	5391	51190	39096	39462	4122	3669	6709	18196	13723	14311	3324	6143	3979	4728	21095	17805	4262	5956	6544	21271	11140	12956	6468	8240	4042	4734	12049	2429	7016	6598	15004	3963	8565	4831	4513	9927	12935	9427	4858	8493	4926	6674	10667	10176
ATRNL1	0	17	77	26	128	236	7	6	3	24	44	21	0	0	18	277	1	27	270	6	84	56	315	21	35	0	19	15	13	19	21	4	131	14	0	34	58	991	48	28	155	40	141	17	9	130	198	480	4
ATRX	494	3225	2634	523	1805	1189	4935	2113	6391	636	911	1155	1444	527	4123	1062	725	500	866	1138	1294	389	596	318	1444	962	1151	2391	916	502	627	1530	508	1024	608	3932	778	1608	2020	1686	1273	1028	1438	2605	878	927	1401	1567	1227
ATXN1	167	3755	733	602	1467	819	2678	1948	2486	735	651	555	1749	1262	1749	671	833	661	295	1376	1150	346	438	178	1474	1318	1481	1159	820	847	434	1800	447	735	278	1861	506	1022	1878	1458	489	966	1040	1474	658	832	1152	1234	957
ATXN10	1388	5992	3505	5017	3639	3143	9804	6554	4701	2535	3354	2765	6137	3429	6095	7952	2245	2852	3217	4486	3959	3007	4018	1351	3675	7372	3025	2942	6372	1289	1954	2703	2368	4786	1010	7222	2331	6535	3954	2089	7011	6265	3869	5389	4629	2986	3942	5239	2696
ATXN1L	47	2104	1204	512	764	1599	2026	975	4038	565	690	851	2016	1617	3039	1058	1065	508	674	1051	1490	594	304	569	1180	783	1326	1660	339	691	276	899	414	936	630	2881	642	1133	3418	1413	782	669	877	2538	846	723	982	1422	781
ATXN2	559	2257	1230	1073	1483	1404	2179	1502	1986	583	875	1215	1424	857	1914	1336	844	871	917	2324	1307	803	1076	393	1696	1303	677	1103	824	666	766	1003	305	1130	796	2582	1037	1273	1470	1631	1520	1001	1103	1927	779	655	1007	1563	1292
ATXN2L	1210	9853	2538	1822	3845	3285	2991	2698	9048	1531	2235	6526	3090	3792	5008	6818	1716	2034	2546	3338	4053	2501	4812	2214	4075	4624	1809	5249	2245	1811	2214	5285	954	2999	1996	9777	1955	2908	7402	2619	2324	5106	1840	4624	2805	1818	2145	6071	4697
ATXN3	246	899	467	300	499	646	869	544	510	275	535	169	504	369	825	468	224	357	389	503	636	308	390	232	429	196	628	349	340	196	298	246	224	465	84	755	123	1031	782	361	655	387	457	413	321	440	545	829	223
ATXN3L	0	0	0	0	0	0	0	0	0	0	0	0	0	0	13	0	0	0	0	0	0	0	0	0	0	0	0	0	0	0	0	0	0	0	0	0	0	0	0	0	0	0	0	0	0	0	0	1	0
ATXN7	148	1072	760	380	1243	474	1608	1045	1632	547	540	681	771	718	1584	391	423	320	304	952	805	237	454	243	558	822	612	686	263	326	418	869	432	369	529	1537	545	886	1367	757	479	625	937	940	373	696	879	635	722
ATXN7L1	34	355	121	44	463	317	194	139	534	95	126	144	1198	543	377	22	144	61	140	167	162	96	72	88	319	110	227	464	166	245	144	396	123	160	30	387	176	473	580	256	116	179	374	513	246	113	446	232	327
ATXN7L2	33	285	144	67	33	152	95	188	125	27	73	135	72	80	201	480	29	117	110	288	122	94	491	64	61	336	101	91	93	86	145	64	21	93	157	227	184	89	112	126	350	148	56	45	119	19	73	246	163
ATXN7L3	245	4817	2802	1790	1334	1462	4683	2736	4535	710	869	1961	1781	1805	4342	3262	842	1334	1227	4263	1902	1012	2996	706	1662	3483	1178	3272	1379	1181	1018	1831	497	1645	1253	5507	1411	1549	3436	1470	3679	2043	973	2828	1419	730	808	1540	1526
ATXN7L3B	1005	7789	4113	3132	3501	2368	5399	6008	7785	1866	2376	2326	7268	1650	5875	3674	1859	1899	1860	5067	3055	1219	1735	843	3112	3143	2841	4377	1519	1962	1876	3564	1244	2657	1491	5296	1474	2904	5594	2733	6147	1918	3275	4309	2169	2205	2725	3082	2608
AUH	125	488	206	477	287	1269	655	937	1483	600	556	380	1217	448	1400	788	210	302	601	1388	789	833	505	276	772	746	674	331	418	208	839	1142	467	307	544	421	364	2558	719	1296	1015	288	646	1437	706	565	714	363	415
AUP1	5080	10710	3606	7224	5090	6958	8547	8710	5066	4176	5920	2986	7955	3329	14881	7373	2389	5184	5940	10974	5827	8376	8137	2643	3063	9801	5250	5100	7093	3559	5600	6851	4622	5606	5324	9478	4178	14023	8047	5158	8603	7085	5495	9119	3825	4009	6338	7652	4854
AURKA	368	2063	848	1399	2097	582	970	338	2863	50	22	5721	591	259	3714	2766	234	486	682	1690	204	390	1240	175	462	2005	94	461	725	450	301	180	133	696	519	765	2390	1088	543	413	649	2400	275	1480	436	58	89	607	900
AURKAIP1	4453	1980	1419	2721	3410	5260	1965	1887	5215	3864	4379	2732	2857	3558	4659	8061	1013	3806	5671	3131	2585	5437	9003	2022	1121	5388	5483	1564	6312	3466	3322	5400	3570	3497	3049	3722	2789	11753	2396	2259	6470	5005	4125	3920	5117	4023	5073	4557	1386
AURKAPS1	0	47	24	12	22	9	11	18	41	4	16	62	5	3	49	59	2	12	13	33	5	12	19	4	5	36	6	12	20	5	7	11	7	15	11	26	30	12	27	2	11	39	2	11	10	8	3	15	29
AURKB	205	957	234	580	795	17	174	633	2180	7	12	310	64	30	520	1884	89	467	377	1283	48	53	1764	66	153	1016	19	291	1105	179	184	116	7	106	185	172	236	52	148	30	568	195	56	746	138	3	42	262	220
AURKC	24	36	8	14	17	19	8	9	21	19	26	3	7	4	27	51	24	29	15	40	13	3	10	14	3	59	13	39	23	5	12	10	72	43	4	30	9	48	26	5	15	10	20	47	11	33	43	3	2
AUTS2	695	95	918	144	1980	366	2058	303	2698	495	483	1021	917	1912	169	151	732	20	570	646	863	187	534	790	1094	57	1722	1916	60	644	348	797	275	614	254	1757	67	1711	616	408	146	722	1712	336	732	698	2228	798	499
AVEN	328	303	184	260	381	965	757	1112	479	348	534	161	329	499	420	724	183	393	564	684	436	653	539	185	713	533	330	188	1149	372	135	702	294	416	187	645	230	1682	666	581	797	523	546	269	663	357	631	609	432
AVIL	0	48	31	14	66	61	314	171	20	10	49	15	54	4	246	78	47	40	49	138	105	37	8	6	232	60	56	15	1	3	107	171	12	61	27	156	24	1626	280	66	24	16	17	11	28	8	36	43	17
AVL9	63	1229	331	236	431	336	1322	555	1521	219	168	305	535	550	896	341	307	107	200	367	337	182	203	162	568	322	210	946	247	184	88	429	97	275	133	1050	508	452	518	348	396	280	331	812	218	308	415	293	464
AVP	0	0	0	0	0	0	1	0	0	0	0	0	0	0	7	0	0	0	0	1	1	0	6	0	0	0	0	0	0	1	0	55	2	0	4	0	0	0	0	0	0	0	1	0	0	2	0	0	0
AVPI1	350	439	472	318	1102	2485	1373	644	452	1298	708	1281	524	353	1358	216	751	504	528	3340	919	684	840	340	791	2501	420	154	1360	159	735	1653	1583	1412	688	684	463	1565	743	1088	730	2456	3134	763	1566	686	1867	535	507
AVPR1A	3	51	22	1	187	67	12	47	31	1248	254	49	35	213	0	2	4	1	26	261	26	66	2	155	34	2	1249	0	0	7	2	24	361	4	0	824	23	592	132	5	513	23	351	3	59	3219	417	28	73
AVPR1B	0	0	2	0	0	0	1	0	0	0	0	0	0	1	1	0	0	0	0	4	0	0	0	0	0	0	0	4	1	0	0	1	0	0	0	7	0	0	0	1	0	0	0	1	0	0	0	0	0
AVPR2	10	3	11	1	1	23	10	20	0	0	1	1	7	20	5	8	3	0	27	10	9	4	7	0	1	9	39	3	13	1	6	24	2	33	0	8	2	33	0	4	12	14	1	4	8	0	2	5	3
AWAT1	0	4	0	0	0	1	0	0	1	0	0	0	0	0	0	3	0	0	0	0	0	0	0	0	0	0	0	0	0	0	0	1	0	0	0	0	0	0	0	0	0	1	0	0	9	1	0	8	0
AWAT2	0	0	0	0	0	4	0	0	0	1	5	0	0	0	1	0	0	0	0	0	0	0	0	0	0	0	0	2	0	0	0	0	0	0	0	0	0	0	0	0	2	5	0	1	53	0	0	0	0
AXIN1	284	2404	1016	380	978	1269	336	557	1961	777	1059	2088	711	1048	1736	1377	569	635	1259	2646	1017	930	2955	653	1312	1616	1226	2151	1575	661	1117	1440	451	1001	719	2028	260	857	2452	967	968	2000	524	1901	1045	668	646	1763	882
AXIN2	1	144	175	78	103	301	184	194	46	88	23	6	1158	77	115	483	565	2501	86	68	175	50	60	41	1480	10	40	282	42	1166	11	846	58	104	321	204	88	42	1060	342	131	65	100	14	298	30	433	161	40
AXL	287	1116	958	367	280	1071	747	239	780	296	506	64	189	114	3710	354	292	231	650	143	1095	234	386	212	185	811	434	1652	1480	44	138	355	1679	549	37	1025	146	368	1648	1914	238	375	1195	1409	448	1042	673	753	488
AZGP1	18155	3799	3719	6843	26180	61800	13648	49396	4429	105527	100030	11990	73537	26879	53926	49	18411	6259	17727	22946	32916	26176	8922	4693	17194	12204	35305	457	22877	27697	17452	84362	89824	42423	7282	6600	12406	144683	10427	26688	46617	19258	95826	2205	37970	85461	114835	10965	5454
AZI2	269	1577	1551	790	1772	950	2189	1761	2627	702	1079	1105	1464	798	1683	1259	379	641	580	1681	1062	739	2138	295	1015	854	1025	1114	1059	512	847	1363	639	856	673	3890	1252	2814	1635	1430	1330	973	1143	1083	959	845	1217	1034	1191
AZIN1	658	14081	6415	3591	5499	3071	11161	6635	14846	4788	3544	3270	15335	3236	11600	32454	5486	5163	7123	8134	3722	6979	4252	3790	14470	2882	2706	4470	3672	4715	9515	4991	3243	3292	4328	8807	4129	4603	8268	3171	3326	10151	3310	3550	4316	6263	4101	6464	5025
AZU1	0	2	0	2	0	2	0	0	1	0	10	0	1	0	0	0	0	0	1	2	2	1	15	2	1	1	3	0	2	0	4	2	4	3	0	1	1	0	3	0	0	0	0	0	0	4	2	0	1
B2M	17414	67808	58190	34441	52957	125025	54324	33234	132515	59679	48440	30247	125574	37356	258988	24025	86491	130269	130749	43102	154237	64314	36908	83999	102986	491192	76035	67745	116805	61735	29233	81215	73022	65329	14457	101976	73447	404448	153984	114572	35647	77842	101534	110249	114548	51960	65793	117332	90226
B3GALNT1	37	200	442	251	107	182	111	88	640	15	61	185	44	7	489	479	72	100	82	132	102	116	254	34	146	134	102	91	974	114	20	69	27	87	35	1968	263	93	598	325	100	153	39	111	49	66	29	122	195
B3GALNT2	480	937	1537	1325	500	910	2797	1780	2126	283	379	1449	1374	886	2452	2112	539	397	927	1125	486	454	589	413	1041	1126	610	897	1454	463	370	595	194	813	363	3194	1304	1569	1425	1141	1188	949	422	744	653	400	586	933	853
B3GALT1	0	1	0	0	0	5	0	0	0	0	1	0	10	4	2	46	0	1	0	0	0	0	0	0	0	0	0	3	0	2	1	2	0	0	0	2	0	62	2	0	0	1	1	1	0	0	0	0	0
B3GALT2	7	2899	46	9	13	23	15	12	51	3	16	5	9	6	2163	6	5	10	7	6	55	4	4	7	16	63	25	19	140	2	27	8	20	14	4	26	12	13	24	46	38	4	22	5	18	82	18	7	8
B3GALT4	28	64	158	85	34	152	839	439	49	17	52	147	45	403	140	131	55	92	114	26	228	20	68	103	30	142	212	91	213	6	26	62	100	241	8	321	30	389	1124	161	52	186	79	161	85	54	59	85	41
B3GALT5	0	31	52	1	3	1	4	0	50	0	11	0	0	0	1	0	0	0	0	0	12	0	4	0	0	0	2	276	36	0	0	1	1	0	0	17	2	0	551	0	0	3	37	94	7	15	0	0	0
B3GALT6	852	597	586	933	763	874	704	288	1057	595	778	493	894	702	1367	2500	326	1541	1008	774	724	1043	3453	418	507	839	1075	698	1353	695	994	804	547	754	255	1862	385	938	1041	545	2847	808	690	1061	1134	605	1137	1158	580
B3GALTL	89	385	376	182	829	277	309	398	538	143	230	317	471	173	645	344	136	124	108	177	145	108	532	95	231	442	334	422	322	205	114	333	160	189	113	760	114	506	601	391	361	313	324	591	235	203	313	208	369
B3GAT1	56	5	70	5	2028	31	29	624	3	149	365	158	3	2	127	12	7	11	47	12	571	4	283	97	12	53	505	1580	18	0	16	9	75	827	1	25	4	1	27	4	1542	559	625	176	34	167	0	16	10
B3GAT2	1	19	3	1	6	4	16	19	28	1	10	3	1	1	21	13	3	1	3	29	6	5	4	3	10	4	4	14	2	0	9	11	5	5	0	22	12	23	28	14	112	7	7	9	4	8	5	8	8
B3GAT3	1182	3399	667	1804	2162	1905	981	920	1299	1036	2094	1943	946	1308	2593	4084	490	1173	2664	1898	992	2811	6736	932	1565	2522	1820	1190	2312	834	2532	2073	1096	1406	734	3633	2399	3220	1267	1440	1565	2559	1043	1735	2619	959	1146	2802	1848
B3GNT2	160	1732	942	609	1277	488	1452	1431	2118	520	496	527	710	685	2576	513	643	344	530	492	930	512	345	350	1214	1618	1542	1057	514	338	561	1713	395	525	179	1617	474	1182	2851	1284	506	624	852	1042	442	454	889	719	519
B3GNT3	151	6070	1738	42	540	655	370	43	4768	96	368	85	88	55	4520	239	150	86	229	23	329	288	2353	784	1193	456	0	9851	3318	18	186	240	49	534	14	1744	639	615	4508	702	2	1490	106	12186	91	505	29	1092	244
B3GNT4	1	29	5	7	5	9	1	5	30	2	2	9	0	0	14	26	18	2	2	4	6	11	10	5	16	6	7	120	37	1	1	0	0	15	0	14	19	13	9	1	11	25	0	611	1	4	0	1	6
B3GNT5	155	3818	1292	103	1830	470	2024	961	120	82	634	296	184	32	1821	69	41	91	63	357	252	127	717	158	244	489	484	634	749	35	97	508	72	687	125	1777	335	350	621	472	194	884	136	879	109	215	55	80	525
B3GNT6	0	2	0	0	0	1	0	0	0	0	0	0	0	0	0	1	0	0	0	0	0	0	0	0	0	0	0	5	0	0	0	0	0	1	0	0	0	0	465	0	0	0	0	0	0	1	0	0	0
B3GNT7	280	270	282	57	182	107	118	15	293	61	237	8	18	22	4064	128	30	35	95	110	214	18	43	81	40	3561	37	855	240	11	18	22	149	542	11	143	480	32	1242	90	23	235	109	2928	74	822	49	71	94
B3GNT8	8	27	548	55	8	26	43	59	18	24	29	5	6	3	56	116	13	29	34	18	98	9	538	11	8	88	21	47	86	5	4	15	65	277	0	75	10	17	275	33	13	20	16	1546	24	11	23	33	9
B3GNT9	209	1541	279	68	715	452	281	45	360	87	148	28	35	77	341	260	51	84	160	66	258	72	80	69	35	454	166	480	120	21	35	90	125	234	51	1685	351	154	864	456	71	278	224	246	125	115	103	91	78
B3GNTL1	74	175	132	175	225	303	101	63	81	21	82	103	108	104	449	312	60	145	147	223	165	200	804	78	250	218	73	123	434	90	227	138	42	173	149	964	174	238	159	180	130	465	86	118	266	15	107	304	156
B4GALNT1	124	482	25	37	42	405	17	10	523	9	4	1598	60	2	880	70	294	96	479	4	92	1577	974	1231	484	305	26	375	69	74	4	96	4	451	71	466	273	15	28	154	22	628	10	352	350	10	21	2512	558
B4GALNT2	126	12	246	0	2445	4	4	68	1020	1	0	174	0	0	67	1	0	1	7	0	23	1	598	84	0	66	51	13	259	0	0	0	0	15	0	20	173	0	0	0	0	178	0	1	0	0	0	602	3
B4GALNT3	0	107	94	21	4	8	2	6	37	5	75	0	98	0	889	79	4	2	3	1	40	7	46	2	8	23	2	938	47	36	2	6	4	33	1	79	9	68	996	27	19	8	18	245	45	22	2	6	2
B4GALNT4	1	4	687	12	0	12	489	21	1	0	20	3	0	0	268	65	0	0	0	5	57	2	958	2	0	4	1	1083	12	0	1	1	6	739	0	12	0	1	1071	26	2	126	9	1027	25	6	8	2	0
B4GALT1	2530	11166	8443	7182	5556	8797	15401	9750	13619	10345	9321	5142	9610	4331	5872	2653	5317	1522	5091	12644	6541	5063	1953	4120	5817	5049	5381	11623	7462	1974	2196	5015	7412	5093	4074	9176	6054	8548	8678	8998	8497	9442	8704	14381	9364	13075	10232	4178	6762
B4GALT2	1442	3292	1019	2039	1316	1687	1731	839	2214	857	1113	948	1836	1913	1712	6061	720	1578	1361	2077	1412	1366	4529	824	1061	2451	2090	4094	2523	1684	1131	1113	567	753	959	2810	1133	2358	1822	1291	1876	2079	1595	2382	1672	917	1101	2616	1156
B4GALT3	599	4686	1664	1927	1174	1178	3516	2257	2678	764	1184	1279	1788	1619	1552	2212	543	896	1679	2805	1008	716	2618	1331	1864	2681	1059	1339	5147	970	558	1233	767	1666	523	3013	1375	1208	1786	976	2577	2560	721	2023	1566	744	1088	1747	978
B4GALT4	262	1580	584	903	912	435	1117	923	1570	462	743	423	411	317	2012	1249	366	631	560	1254	753	476	549	314	779	1164	669	2387	1947	537	504	1021	355	642	543	1930	831	1752	8901	938	1167	825	688	1384	512	639	704	795	555
B4GALT5	355	6537	5747	2214	2093	1777	6474	1455	9902	3775	5312	2346	1094	860	6398	3298	2006	664	1341	2651	2989	1066	1921	770	2143	3789	1516	8804	1366	529	1442	1024	2245	1404	1106	5566	1258	1193	5592	1740	2217	3357	1502	18943	1856	5055	2428	3834	2386
B4GALT6	55	862	221	245	166	39	244	240	495	78	97	309	310	32	460	317	82	14	104	122	115	41	92	39	181	167	58	201	138	64	72	109	32	67	34	833	75	155	280	139	117	267	124	102	66	109	68	221	312
B4GALT7	848	1764	752	831	972	933	1450	943	726	387	663	1191	754	950	1183	1443	480	896	1797	1814	644	810	2293	1829	974	731	1247	1278	2052	884	1045	1995	427	2136	650	2656	742	1866	1467	616	1586	1790	670	1120	1226	508	777	1822	627
B9D1	232	530	100	517	315	429	210	696	382	91	110	509	72	62	200	495	139	584	481	1004	371	465	946	193	264	256	127	475	539	239	331	409	81	255	183	392	223	1279	225	304	1231	180	128	832	234	133	207	631	93
B9D2	21	94	96	61	56	190	148	104	110	66	154	21	41	23	210	345	48	74	56	157	99	76	251	32	101	173	82	460	858	23	38	71	126	127	11	246	103	147	231	165	121	77	60	669	126	94	112	113	49
BAALC	19	765	285	50	56	803	42	56	21	38	172	12	52	8	1301	91	4	21	495	98	177	1705	1586	205	66	36	645	10	43	17	94	203	148	49	4	65	335	319	105	26	50	54	89	16	197	124	97	944	53
BAAT	17524	44522	8217	8819	41234	70189	23541	26614	26577	43546	18776	46875	99041	40361	72713	77	14213	5459	19180	79962	35236	55030	9698	8403	36987	14762	14999	8722	6342	22728	51949	55400	22517	18958	19731	9287	4609	186936	6399	25006	16964	31218	60904	14577	26113	34783	61243	8864	23088
BACE1	683	2333	1142	856	1966	2384	4664	1941	4650	1715	1301	1360	3719	1616	2779	5083	1022	1331	1776	3694	2130	1407	1123	685	2352	3116	2986	2792	2037	1598	819	2967	1408	1722	405	4741	1413	3504	1621	2048	3674	1664	3793	2049	2198	1439	2944	2870	2615
BACE2	102	28624	504	410	2008	8839	415	165	8060	254	868	39	92	72	3735	611	116	607	3635	95	1636	258	142	2133	133	278	462	3032	1727	17	108	238	353	382	11	13162	16163	359	5801	769	56	830	359	2453	748	406	177	197	173
BACH1	658	6900	2801	1332	2265	943	2641	4237	2225	2323	2079	1132	1362	1650	3804	740	986	619	655	2236	2079	773	970	1226	1666	1751	789	1195	901	590	550	1539	1207	546	315	5277	1150	1935	3221	1393	1863	1904	1659	2286	361	3060	1703	4236	1773
BACH2	77	134	147	177	297	169	41	38	227	547	267	8	70	18	78	218	205	7	15	5	184	110	51	104	94	228	80	135	37	2	76	65	62	110	8	122	56	9	242	176	9	96	148	27	186	498	137	238	18
BAD	1696	2655	1071	839	3210	1543	1988	1304	1746	1137	1184	2052	1246	1538	2117	2951	447	925	1888	2082	1412	1813	4307	935	1115	3150	2627	2067	6517	788	1054	3961	1308	2090	305	3380	1086	4401	1565	1553	1790	1732	1583	2422	2150	943	1466	1431	856
BAG1	2327	1727	1861	2005	2242	1402	2833	2591	2726	1898	2427	402	2376	2264	1582	5309	903	1925	1459	3182	1505	1086	2925	804	2559	3573	2609	2397	4988	1216	658	1285	1788	1013	712	1172	1547	10340	2817	1544	3437	1011	1820	5623	3169	2380	2657	891	1149
BAG2	222	964	182	681	919	1052	802	551	1087	338	349	691	1347	699	1392	1334	449	1216	592	993	482	1179	940	93	1918	677	142	75	997	889	401	1031	284	624	374	1333	1153	990	432	1675	632	1073	386	41	542	250	489	1430	462
BAG3	271	4555	1591	1261	533	2699	1815	1205	3099	2671	2559	1670	1539	861	2165	1085	1140	819	1941	2136	1328	2570	1827	907	2747	1899	524	1018	892	2298	1320	2365	1366	1308	485	4447	1307	1390	2118	2717	924	2579	499	1348	1462	4293	1393	2264	983
BAG4	16	1098	434	126	425	213	1292	645	1034	149	97	276	87	385	246	337	203	19	184	251	304	70	81	109	139	102	226	388	75	29	43	112	53	105	45	421	228	367	457	222	78	149	367	174	86	137	302	161	271
BAG5	638	2974	1172	610	1524	894	2242	1201	1541	820	1140	523	1160	701	1777	1292	487	629	634	813	996	605	1157	354	1105	824	1155	1817	783	373	756	427	851	1022	346	1483	433	1750	2077	777	1345	708	975	1296	882	1021	1310	1281	825
BAGE2	0	199	1	3	7	3	7	0	215	1	1	8	7	3	88	0	2	0	0	1	1	7	0	1	3	1	5	33	0	6	3	1	1	1	35	15	18	3	4	8	1	1	3	9	1	2	5	13	0
BAHD1	203	2481	1161	539	294	1316	2549	1317	2840	1023	832	908	675	1331	1665	1553	1083	868	659	1613	1114	752	1069	394	1481	1764	1051	2367	610	408	747	1013	730	1488	892	1679	427	1881	1825	995	4480	882	774	1248	1463	964	987	1498	956
BAIAP2	1109	2757	1673	1749	3713	1264	4028	5628	433	3037	2174	569	4488	6090	3927	901	3491	2208	1862	4604	4046	2514	12062	1806	1992	2695	3097	840	1547	1615	2837	6637	3164	3211	333	4747	511	7159	4920	1325	3832	1314	3781	3495	2529	1901	4345	3769	1946
BAIAP2L1	1584	4961	1810	3398	2845	3461	5371	6650	10723	1544	3452	5826	1646	2697	27399	3714	1251	509	3427	3697	3384	3900	4025	1746	3553	6070	2240	6510	6630	162	2643	3049	1346	2962	362	4815	2915	5116	5683	2261	3768	3381	2359	8100	5634	1454	2364	5778	2912
BAIAP2L2	81	1841	619	212	1115	259	932	29	986	15	31	183	28	11	2107	1619	821	84	167	275	139	577	3649	35	90	166	427	1416	1420	14	43	40	2	288	99	154	303	233	5450	63	1041	924	18	1444	236	80	9	218	477
BAIAP3	109	595	195	34	247	599	458	638	172	301	406	811	342	464	1767	45	292	152	428	170	781	313	783	836	77	224	866	226	336	385	546	470	403	402	221	323	415	207	479	161	111	797	520	2782	403	362	946	524	493
BAK1	210	1937	755	642	1203	558	1714	1356	1663	253	361	242	563	147	2732	1065	276	551	746	628	532	601	2083	323	598	4971	250	979	2225	649	241	533	273	418	280	1837	796	426	1204	489	630	2280	212	2407	673	433	255	829	329
BAMBI	228	3661	1276	1528	492	1112	4057	628	11106	1177	1083	1001	3202	10	3798	2473	1336	7370	938	2623	1004	844	3344	519	3406	783	272	4001	3227	1632	633	1009	975	409	346	8960	1658	86	1153	910	1053	1155	767	1209	1127	1104	1648	1443	984
BANF1	5306	6397	2041	3824	5422	3658	5777	3689	7400	1695	4106	2752	3912	2653	6122	13047	1256	3699	5841	5473	2963	4021	9130	2189	3341	6353	4226	3552	10811	3988	4782	3098	2240	4532	1745	7855	3161	5537	4833	2838	5477	3593	2982	3316	4868	1931	3577	4349	2630
BANF2	0	0	38	15	0	4	9	0	0	0	0	0	3	0	0	0	7	6	2	3	0	0	0	0	2	0	0	0	0	5	2	0	0	0	1	0	1	0	0	4	0	1	0	0	22	0	1	11	1
BANK1	0	9	300	14	1	5	11	17	6	0	9	0	2	3	682	4	49	15	4	2	4	1	2	8	3	2	7	5	2	0	1	6	1	23	0	296	0	2	10	6	16	14	9	1	10	8	0	6	7
BANP	201	577	439	244	405	1075	439	371	762	482	256	205	788	574	907	987	135	295	319	537	637	431	489	361	226	589	649	334	489	357	173	409	435	396	127	541	297	649	719	459	318	591	371	765	727	409	482	817	254
BAP1	2005	3637	2733	2832	3433	4346	3303	4012	6223	1346	1522	3525	3428	3822	6653	4242	1594	1929	2786	4620	3553	3281	6078	2194	2956	4536	3625	718	3002	3027	2023	3708	1320	950	2908	2695	2245	5959	3445	3426	4163	4530	2035	2808	3871	1311	2102	4785	2565
BARD1	3	816	114	5	221	15	183	24	293	3	4	87	19	18	156	6	38	1	6	19	14	1	1	4	53	13	13	383	4	4	11	12	4	3	10	300	10	17	186	31	15	8	33	141	10	28	26	58	58
BARHL2	0	0	0	0	0	0	0	0	0	0	0	0	0	0	0	68	0	0	0	0	0	0	0	0	0	3	0	0	0	0	0	0	0	0	0	0	0	0	0	0	0	0	0	0	0	0	0	0	0
BARX1	12	13	5	0	3	0	76	6	157	6	0	21	0	0	2	28	0	3	125	0	1	7	11	38	1	0	38	0	2146	2	33	0	0	4	68	4	0	4	0	0	1	3	9	3	1	6	0	3	1
BARX2	0	4	11	9	0	2	25	1	3	0	38	0	0	0	13	17	0	2	2	1	0	0	3	0	0	0	0	17	8	0	0	2	2	2	0	4	0	1	573	0	0	2	8	157	8	55	0	0	0
BASP1	50	244	459	291	77	3023	148	89	152	216	337	20	74	28	776	184	240	157	274	76	390	43	103	100	72	553	139	425	448	14	53	94	745	877	41	227	2441	93	505	711	203	292	271	471	241	405	341	297	196
BATF	25	85	132	142	2	43	26	27	101	25	72	3	40	19	383	90	87	334	223	46	75	38	112	39	46	261	49	67	351	109	34	71	73	82	22	301	92	33	400	64	62	153	28	30	137	107	21	145	53
BATF2	71	154	217	114	174	176	103	178	167	110	148	34	71	159	797	67	198	988	284	187	340	159	211	146	84	10196	306	349	366	48	97	74	160	94	17	554	220	131	611	111	151	217	264	107	236	59	196	370	154
BATF3	14	17	30	23	6	44	32	8	29	40	108	3	17	26	118	179	22	53	74	14	42	15	32	10	36	108	51	76	143	6	21	9	121	58	11	31	24	50	45	35	28	23	25	62	58	122	34	50	18
BAX	1276	2791	1594	2678	1188	1455	2018	1246	2868	485	1153	860	867	562	1692	1965	856	1147	2129	3208	1289	1748	4168	1354	1382	4060	1293	3018	3604	1134	1371	717	599	1724	1685	2325	1206	719	2928	929	2386	938	947	4341	2033	568	1639	1708	1487
BAZ1A	149	2207	2263	653	684	870	2677	1038	1935	934	994	865	730	461	1839	899	397	323	653	620	854	291	896	374	1247	1205	551	1535	785	323	396	699	334	689	571	1401	623	2034	2272	726	473	775	632	959	775	1677	576	1421	1020
BAZ1B	708	9039	2253	1666	3499	2092	6710	3404	10373	1465	1883	2069	2588	2213	4473	3314	1474	874	1799	2195	2318	873	1777	900	3594	3120	1979	7244	2578	1035	1076	2053	1125	1438	1005	5394	2073	2810	4763	2192	3328	2627	2533	8020	2590	1867	3676	4142	2494
BAZ2A	769	6896	2637	1557	3145	2385	4796	4469	9727	1030	1259	2507	1660	984	6322	3018	1387	1373	1227	2798	2699	1363	1960	677	2198	4028	2047	5948	1920	572	1604	2231	575	1968	1722	5162	2145	1919	10296	2743	2177	2331	1629	6259	1363	1283	1358	3468	2196
BAZ2B	341	2616	794	150	1060	748	1366	646	897	443	518	349	523	467	3535	312	417	179	181	476	893	206	282	192	660	602	428	1341	329	87	246	613	303	379	272	1703	401	1169	1764	1009	465	267	865	1678	422	684	840	868	410
BBC3	78	532	722	387	415	258	747	227	509	274	437	199	196	115	586	126	223	238	524	601	588	319	1869	245	452	1321	351	948	621	304	389	185	57	577	717	384	178	310	1360	174	272	394	259	1006	627	238	221	613	235
BBOX1	90	300	11	10	2814	28	822	4	3	2634	447	10	25	2352	37	7	167	24	74	241	140	107	6	40	536	294	1388	634	471	515	80	102	454	103	0	1883	9	13339	45	65	175	287	2256	315	3319	1227	479	693	905
BBS1	197	1040	551	315	805	682	1016	499	686	370	463	408	633	468	889	626	348	347	310	807	694	270	327	126	524	612	588	2780	419	215	273	626	394	513	140	1459	219	788	1627	716	677	369	554	2534	425	433	816	442	233
BBS10	62	611	565	286	663	332	800	723	742	173	364	220	725	378	1188	361	246	164	276	541	473	268	129	147	383	195	734	817	133	202	269	583	190	325	182	1286	266	676	614	594	456	216	330	1102	259	188	681	438	323
BBS12	21	122	47	46	39	90	66	30	112	21	29	8	23	8	92	108	20	30	44	61	37	44	18	25	106	22	31	205	113	17	32	61	32	36	30	247	12	66	254	138	57	23	39	97	77	54	30	44	20
BBS2	91	753	498	473	454	3754	752	670	1802	345	505	308	1371	905	1208	832	537	791	519	868	940	528	313	364	1274	1203	660	812	240	338	217	815	310	820	370	2235	1238	1078	1442	1904	361	437	631	1899	643	445	728	1187	667
BBS4	393	738	304	162	594	517	978	354	846	146	236	430	1019	753	1426	539	419	320	281	458	536	533	340	269	782	639	607	596	626	700	340	587	138	799	291	2205	222	1082	1148	530	601	476	411	1193	557	205	390	1104	637
BBS5	12	192	143	104	113	160	311	129	19	82	205	177	76	26	219	369	58	85	121	152	136	27	116	50	18	83	99	131	74	114	19	29	85	113	55	772	123	41	396	221	255	80	104	230	80	96	175	31	50
BBS7	22	332	190	100	322	253	234	123	540	53	95	116	113	76	700	240	70	75	128	116	93	74	134	46	117	126	83	314	228	55	100	95	87	43	82	588	132	479	302	317	165	124	170	310	105	109	78	211	195
BBS9	47	442	124	90	217	293	455	288	422	134	216	63	236	159	327	149	94	81	94	238	124	101	127	81	109	79	296	378	248	67	104	199	161	56	35	1084	173	471	234	323	252	84	224	408	216	216	278	223	167
BBX	161	5261	1755	412	1704	1040	879	277	2817	383	628	856	787	602	2822	683	776	383	476	1574	800	427	823	294	1568	899	826	3966	776	345	750	1319	466	551	371	4378	966	1021	3766	1989	1027	633	1165	1385	381	598	841	1345	986
BCAM	1821	11307	7425	4555	5566	5583	25081	18620	2691	3613	2760	3576	11356	924	9387	154346	13602	11422	3529	11079	10218	1823	17988	6613	7620	5798	3520	11930	18918	1595	5554	8367	3254	7296	1578	9511	1470	3401	17642	3106	10345	4616	3717	10035	2512	2074	2847	13564	2872
BCAN	25	48	8	8	16	76	22	1	11	0	2	0	3	73	17	12	6	30	68	0	109	167	458	39	1	60	23	89	57	4	70	66	3	792	55	126	27	23	13	19	2	1438	2	80	62	2	4	258	57
BCAP29	839	2993	1035	1256	2491	1835	2683	1079	5102	909	1198	1227	2410	1507	2538	1926	932	398	934	1384	1106	1238	1179	595	2522	1823	1264	1697	2412	1029	1322	2270	865	1257	571	3830	1903	8171	2207	2783	1727	1691	1485	2670	1747	1202	2003	1728	1580
BCAP31	5170	12407	5802	11324	5737	15115	13444	8602	44091	5309	6230	7588	15633	4797	12606	13702	6733	14720	27886	8826	9167	15320	19166	5270	12856	12171	14239	10071	17087	16850	8327	11647	4742	9464	4880	17167	8520	37903	9988	15446	10619	12109	6952	15589	16609	5587	6866	12449	5366
BCAR1	150	7018	1923	1234	1560	3551	2023	1355	5666	3428	2871	1111	2340	2017	4939	3857	1063	1077	2412	1362	2863	2467	3343	1481	2068	4583	2958	5168	3030	1080	1127	1967	1830	3082	1307	6179	2943	3324	8562	2708	1338	3195	1549	10691	2480	3691	2008	4742	1330
BCAR3	181	1572	451	145	569	1127	471	240	1741	434	604	493	274	360	3667	259	397	394	687	317	1044	629	727	327	403	731	1445	492	576	195	537	531	223	630	91	1920	781	904	1306	865	1067	1212	981	1332	852	210	512	1924	605
BCAS1	32	31	513	18	26	7	181	73	34	3	28	0	89	1	787	629	14	8	22	415	44	31	21	19	128	92	1	63	6	5	95	22	6	57	0	63	49	0	4034	4	120	33	37	18	14	44	3	537	96
BCAS2	585	1827	662	658	706	1463	922	713	2851	885	1785	954	1187	957	2301	1993	328	1015	1047	1007	1247	1201	1501	455	474	1780	1259	842	1314	432	646	978	1096	570	456	2014	1099	3291	966	1152	1365	943	1089	1466	1079	907	1589	1373	873
BCAS3	502	2642	707	282	836	661	1608	834	1212	541	502	632	1463	1187	653	754	549	806	414	1839	1022	572	986	387	692	676	1142	1437	922	634	545	1328	576	892	248	2253	275	2548	938	824	893	356	1008	1363	909	521	947	754	471
BCAS4	318	1915	660	344	847	982	1261	620	2216	96	218	220	363	193	2047	1185	458	483	606	550	337	844	1567	305	739	2043	473	754	2947	147	434	466	270	444	103	3283	298	501	2758	349	430	249	538	1218	824	467	328	390	422
BCAT1	50	1519	211	795	128	218	280	72	308	26	59	42	103	29	734	15517	110	158	615	75	186	88	1835	68	158	319	215	365	704	32	87	111	74	86	72	584	297	357	443	510	87	178	61	319	144	64	166	322	323
BCAT2	976	1480	690	303	1674	3749	1387	705	761	181	348	528	621	235	2046	953	213	950	607	2002	1453	1549	2222	577	258	2678	707	1148	2050	519	328	1016	594	1128	95	1466	2732	1059	571	2888	1141	3352	249	1406	822	161	234	838	923
BCCIP	863	3330	1389	2201	899	2050	3859	2406	3441	1412	2267	1134	2613	1494	3046	4585	959	2493	1835	5068	1531	2271	3018	780	2798	3878	1887	792	1574	1430	1254	2144	1386	1881	1551	2920	2260	2674	1225	1713	3140	1844	1730	1541	1957	1640	2316	2507	1589
BCDIN3D	193	251	258	221	292	253	457	367	806	161	293	134	394	64	444	486	152	291	258	403	294	262	316	126	190	374	387	344	506	156	163	319	155	224	84	476	133	280	301	258	386	172	214	255	310	123	308	381	232
BCHE	345	77893	547	511	1122	1120	277	10	8870	5911	5332	2328	806	5299	689	143	2271	52	259	5072	729	193	1295	67	78	56	5192	14	950	112	2971	1414	3848	3082	1458	5094	1282	125	789	2030	4389	66	6622	28	1815	5439	6657	1146	733
BCKDHA	1881	2134	1283	971	1936	5932	2517	2788	2142	4499	3656	1456	5487	1357	1948	1606	2561	1698	2646	3583	5996	5197	2648	1697	1706	7717	3596	4036	6631	836	1585	4844	3402	6034	640	2582	2299	10766	2487	4247	4771	2789	4783	13126	2935	3186	5150	4306	1221
BCKDHB	169	997	450	464	901	1350	1192	704	855	2404	2306	686	1008	581	2037	529	1083	266	490	1231	1416	1037	275	118	582	789	849	285	131	183	483	2364	1899	1493	311	2407	845	5171	1139	2213	1228	658	2748	756	636	2380	3287	1177	352
BCKDK	1130	5827	1206	1428	3619	4059	2722	1803	7657	2873	2484	4321	2822	3317	2861	3577	2450	1771	2386	2579	2863	2580	3199	3169	2926	4413	3980	2768	3578	1532	2329	4594	2018	3600	558	3856	2060	4585	2912	2032	2781	1307	4436	6104	5376	3108	4402	4844	2178
BCL10	184	1479	589	251	224	532	619	566	1813	476	516	244	354	276	982	617	172	315	304	473	587	278	387	235	320	366	532	852	581	148	245	299	314	302	174	1651	554	583	1013	595	566	385	414	1020	389	742	432	586	296
BCL11A	2	168	100	7	220	86	37	18	903	2	18	1	6	1	13	131	23	69	16	7	43	1	33	8	7	83	10	202	14	0	1	5	7	52	0	34	20	2	26	53	21	7	28	10	11	11	9	15	8
BCL11B	20	65	307	29	82	35	276	43	79	8	26	6	20	15	325	505	114	80	94	22	161	19	307	38	87	202	28	201	50	11	28	29	21	149	14	56	12	16	268	164	114	19	69	101	81	40	20	101	46
BCL2	54	328	508	146	128	255	291	202	185	71	225	49	222	55	445	67	276	77	209	92	345	108	139	88	396	224	324	1881	324	32	123	175	136	334	18	1334	51	212	358	485	131	149	238	807	276	350	184	213	258
BCL2A1	9	270	66	66	7	6	24	19	37	74	156	2	17	8	319	123	43	83	81	54	56	30	70	453	44	210	19	63	200	2	37	8	72	51	146	32	365	70	182	61	28	359	41	63	59	154	69	83	49
BCL2L1	916	4594	10339	5097	2459	7695	12256	9340	5493	4711	5198	6944	7057	2529	12742	3468	3648	4771	5408	4962	4706	3212	6147	2263	11963	4300	2749	13836	9928	5531	2115	4967	3535	5266	1747	8681	2773	5520	21809	4857	3596	2836	3408	22254	7477	6116	6351	5742	3149
BCL2L10	1	42	34	25	1582	237	0	2	0	95	28	5	0	0	267	114	0	3	28	911	1240	585	52	46	3	821	233	1	425	0	10	0	179	588	3	96	6	13	39	142	3	8	52	0	259	56	229	106	318
BCL2L11	685	139	3045	381	3151	882	2641	1674	3618	768	572	3735	941	369	3646	456	941	422	469	3065	880	301	727	182	1404	2211	553	2196	1582	155	586	1301	839	435	161	5288	631	844	2530	1391	1638	2460	1246	15852	755	738	1145	709	1771
BCL2L12	431	942	573	531	451	545	619	1086	1736	302	467	649	552	255	887	3256	374	409	590	1996	380	458	1672	504	302	1433	566	666	1051	435	484	496	315	544	268	936	939	621	688	178	1790	659	333	604	719	339	443	963	313
BCL2L13	880	2425	1995	1753	1967	2257	3979	2651	1279	2022	1960	2885	2609	1961	4129	1963	1856	1193	1213	2767	2413	1812	2399	869	2655	3003	1619	2282	2397	1057	1979	3672	1585	2258	1183	3997	2005	3471	2230	1903	2501	3552	2642	3633	2677	2151	3370	3740	1618
BCL2L14	126	211	18	46	40	5	884	78	649	6	12	173	3	0	304	88	12	4	35	199	25	8	4	3	2	144	7	8	94	2	22	3	6	16	9	29	91	3	106	4	91	9	11	1	17	10	14	21	6
BCL2L15	29	19	3	5	1	9	1	6	73	0	14	4	3	1	46	92	10	7	9	3	6	6	6	1	13	15	0	9	181	2	6	14	1	18	4	106	160	10	4602	6	5	28	4	5	3	48	6	16	5
BCL2L2	299	1233	1642	594	1173	1350	1121	1082	745	356	475	658	1076	478	1416	982	371	691	537	827	894	673	811	224	759	1847	1050	1077	377	31	491	1128	364	847	205	641	469	1448	1885	710	1417	674	566	1383	651	544	711	797	1052
BCL3	1219	6351	1391	631	3133	1891	2012	765	10560	6001	11486	1864	1027	596	3444	14804	1299	769	3286	1535	1344	3409	2987	1870	1897	3965	1475	1873	7515	515	1824	1529	6369	1106	876	1471	4688	3286	4145	1214	1120	4893	1496	2860	4868	6296	2793	3496	1507
BCL6	437	2481	1206	1532	1145	1554	1240	1630	1404	3719	3551	1060	3534	1028	3280	1120	976	959	821	1391	1830	791	3145	809	2312	1540	602	682	654	1180	1071	1987	1694	1252	1690	1148	869	1141	4471	1389	965	1929	904	1137	1127	5351	2477	1693	1722
BCL6B	374	579	840	597	580	2195	793	1451	497	46	157	254	453	243	655	501	290	161	392	437	574	355	378	167	487	225	1250	370	955	72	170	1403	132	917	117	705	81	1232	551	1058	365	454	301	345	695	222	274	490	584
BCL7A	177	2490	1430	549	863	453	3243	1579	1392	510	321	643	553	529	1128	1035	490	241	380	661	757	323	952	278	950	1089	684	744	495	237	457	462	168	508	106	2056	299	336	580	380	1003	861	471	1645	498	445	513	831	728
BCL7B	1507	1774	846	743	1094	2203	1724	1390	3585	1130	1722	1313	1842	2172	1978	1982	544	675	2498	1422	1286	1276	1807	1491	1797	1513	1289	2650	2859	1191	1263	1767	1649	1475	670	2250	2307	2585	2517	1726	1816	1818	1324	2729	2911	1352	2840	2512	1328
BCL7C	2331	2095	633	770	850	985	891	766	1981	350	821	1273	828	636	1185	1468	439	1038	1343	1152	742	585	3407	570	817	1590	1390	921	4922	639	800	959	686	995	616	1521	526	1502	1284	655	875	1275	710	1360	1418	409	829	1110	771
BCL9	236	3682	2888	520	676	571	8476	3277	3681	143	302	1045	431	594	1465	845	306	429	829	1551	651	230	1284	477	1082	1270	665	1316	943	620	372	392	112	598	205	3816	744	370	1667	644	2475	1245	371	707	590	161	214	2107	447
BCL9L	73	1963	3299	1212	850	2100	3812	3894	3225	620	699	1166	1310	1120	5707	1646	865	622	933	3029	3105	634	2334	467	2052	2944	1465	9066	1957	433	277	1969	507	2177	233	5584	939	1192	6906	3366	3493	2274	1165	4320	1328	817	1068	3662	1478
BCLAF1	1294	8492	4458	2766	4779	3037	5691	3262	6597	2037	2381	2805	2424	1629	7681	4676	1700	1326	1678	5179	2966	1597	2238	1150	2437	2462	2076	3335	2317	512	1592	2622	1666	2250	1362	6852	2149	5085	5426	3159	2158	2670	3067	4095	1556	3191	3420	3511	1823
BCO2	54	30	344	76	170	157	156	33	2	3168	579	62	154	193	500	31	165	8	41	8	613	351	64	309	123	295	1252	144	152	2	18	532	238	348	3	647	239	155	274	458	8	73	1338	31	605	1017	1126	180	35
BCOR	77	5953	1902	526	2081	718	3939	1775	6718	1296	911	1504	1218	965	1955	949	678	416	700	902	1378	316	779	443	1573	1656	926	2389	378	465	443	1052	544	512	224	2455	708	581	2032	751	772	1753	780	1748	511	1277	842	2033	1305
BCORL1	60	1604	986	356	671	310	3735	1565	5811	131	172	415	210	381	1935	801	253	215	240	1653	432	147	356	211	626	538	416	1369	385	431	167	689	104	281	242	2135	436	326	893	510	1257	469	411	1479	193	202	164	1028	684
BCR	885	3209	2886	2350	1884	2718	5285	2916	962	1400	1052	2052	1590	1899	5301	4361	1195	1575	2306	2782	2655	2881	4532	1019	1897	3079	1470	2120	2630	1211	1897	2399	1008	3704	545	5573	1369	3741	7686	1983	4014	3190	1247	2259	2240	2000	1256	3859	1326
BCS1L	505	675	403	632	287	755	1108	829	417	489	591	541	1028	280	1519	1384	395	931	783	1031	816	916	1312	406	493	912	831	482	1030	834	653	691	460	814	386	911	538	1167	921	557	950	879	678	879	932	350	744	962	303
BDH1	6829	1044	957	1182	8083	7067	5418	9452	7015	9907	7432	14219	9055	5750	5580	20	5903	2981	6822	14792	16618	8167	4950	5203	3914	8978	10995	31	2269	7340	7093	4129	5038	10613	3834	1363	1032	9213	2054	2582	17456	2742	16146	3754	9039	6929	15026	9824	6777
BDH2	975	667	652	471	2633	1729	1134	648	1018	2074	2225	345	732	1643	3052	672	437	337	291	1145	1198	929	1309	441	378	1775	1643	385	706	127	1585	1356	1495	1400	773	1587	617	4619	1164	1352	968	684	2990	504	1419	2478	2360	985	1338
BDKRB1	5	37	26	15	6	162	64	16	24	3	19	1	3	5	158	44	7	12	11	1	11	110	68	1	3	51	10	61	24	109	16	17	9	6	1	35	13	148	11	60	51	19	4	192	29	11	43	81	26
BDNF	0	2	4	11	10	96	9	5	3	3	5	1	9	3	12	27	2	0	4	7	84	1	6	5	2	4	18	6	21	0	3	9	4	0	0	34	7	5	234	48	110	4	3	7	8	4	17	6	7
BDP1	121	1593	1129	457	1316	677	1848	1066	1608	431	707	685	821	474	2451	624	396	231	318	998	723	327	463	208	911	501	628	1315	367	135	622	855	271	418	359	1435	609	958	1842	998	747	700	992	2989	328	782	1020	823	986
BECN1	1278	1970	2032	1604	1650	2548	2664	1444	5733	1235	1613	2514	2828	1303	6192	2067	1304	1704	1477	3035	2072	2662	2330	965	1659	2718	1614	3254	2678	959	735	2160	1106	2222	1064	7020	2018	4580	4521	2164	2374	2644	1960	5011	2098	1653	2016	3218	1582
BEGAIN	9	22	20	7	21	65	18	9	0	3	13	2	5	3	170	49	106	1	14	5	140	11	526	2	0	2	27	84	53	1	110	24	7	536	1	12	0	15	394	21	4	84	12	284	12	13	25	33	5
BEND3	68	693	447	259	155	92	627	202	488	94	82	156	94	61	206	744	64	100	89	214	110	79	323	31	109	238	56	642	217	61	90	69	58	94	84	300	140	85	661	100	248	187	49	70	71	85	67	276	143
BEND4	0	5	15	4	0	2	1	3	5	1	8	0	2	0	634	1	8	3	0	0	9	0	81	1	0	8	2	3	3	0	0	28	4	9	0	17	0	0	6	0	1	0	19	0	4	14	0	2	2
BEND5	9	18	22	8	6	44	6	9	9	2	24	2	25	3	77	165	9	98	9	2	23	6	60	5	2	6	28	33	19	3	3	8	9	20	0	121	7	13	34	28	12	5	12	14	19	9	5	10	6
BEND6	0	11	14	2	0	46	8	4	5	0	7	1	1	0	12	53	3	2	8	0	16	4	2	1	1	2	4	13	4	0	2	7	0	12	0	4	77	5	25	124	3	23	3	7	6	7	1	5	0
BEND7	164	405	755	464	316	243	2377	1287	3446	337	621	759	753	311	1075	171	436	352	451	1747	642	266	380	354	2127	759	319	1035	564	404	352	461	271	495	263	1391	327	607	928	109	1210	402	592	1159	419	428	748	958	547
BEST1	14	179	59	16	49	77	91	19	27	21	10	9	6	15	113	23	20	18	140	18	59	23	106	39	29	42	19	69	31	25	24	7	41	262	9	313	114	39	55	50	27	48	25	19	29	7	25	71	20
BEST2	0	1	0	1	0	0	0	0	0	0	0	1	0	0	0	3	0	0	0	0	0	0	0	0	0	0	0	0	1	1	0	0	0	0	0	0	0	0	0	0	0	0	0	0	2	0	0	0	0
BEST3	0	5	1	2	0	14	0	0	2	1	0	0	0	0	4	1	0	0	0	1	0	0	1	0	0	0	0	32	12	0	0	0	0	0	0	19	7	3	40	26	0	1	1	48	0	0	0	0	1
BEST4	20	2	2	3	0	3	0	0	2	2	9	4	20	2	77	38	7	22	7	13	4	1	16	3	1	40	2	6	9	0	5	10	1	5	8	34	9	2	52	2	20	1	1	9	5	0	2	7	9
BET1	342	926	571	589	1044	904	1286	852	3168	510	835	675	978	905	1238	1648	368	340	1007	578	566	459	430	876	1338	1101	1152	892	1282	662	423	1622	400	874	460	1934	824	2720	1413	1121	1014	723	835	1212	881	582	1430	807	673
BET1L	945	5222	2432	2445	3849	3177	5704	3639	8219	1997	2297	1948	2524	2372	4692	4973	1226	1837	2294	4765	2469	2218	3078	1865	3087	4928	3268	3866	2662	2021	2173	2686	1512	2200	728	6916	2374	3242	5541	2669	3798	1939	2219	3916	2308	1624	2696	3785	1861
BEX1	9	7	15	3991	1	3	7	29	1	68	172	0	0	0	764	2560	1	1	6	20	49	2	2	15	0	0	0	3	3	4	0	1	130	0	1	13	1	0	20	0	0	3	93	0	69	107	44	0	1
BEX2	293	13	591	1151	68	267	601	2088	50	20	130	0	1	2	728	538	61	45	79	3147	143	3	119	266	7	9	7	64	14	228	1	6	57	210	3	8	296	0	536	1	3686	87	27	36	39	47	3	36	5
BEX4	62	194	921	1294	88	485	660	1682	192	139	386	31	144	56	1135	614	121	80	441	310	719	71	103	181	115	219	323	215	302	39	36	235	305	970	27	907	56	369	821	277	292	126	174	281	227	285	271	204	108
BEX5	168	71	15	13	8	168	6	204	803	17	36	22	31	7	339	152	4	133	14	9	28	4	220	12	6	2	145	6	449	1	173	9	46	205	12	670	8	96	71	46	265	5	34	12	18	38	4	15	3
BFAR	811	3536	1525	1458	1794	2723	2857	2054	2465	1136	1357	1855	1826	1556	4264	2141	1265	1135	1314	2899	1900	1534	1782	1025	1672	1929	1464	2328	1817	918	859	1858	976	1610	938	4447	870	2933	3058	1680	1265	2060	1403	3834	1406	1164	1472	1875	1428
BFSP1	30	81	82	67	101	34	144	82	167	2	10	20	25	9	127	268	16	22	17	105	16	18	168	7	101	163	23	67	66	127	10	27	18	19	8	188	25	95	100	25	71	36	22	15	21	15	20	41	82
BFSP2	46	41	3	6	5	0	5	6	2	0	0	29	0	1	6	0	4	6	5	4	1	0	14	0	2	51	0	2	88	1	0	0	0	9	0	58	4	1	1	0	34	23	0	0	3	0	0	10	2
BGLAP	82	32	20	63	127	28	151	90	153	47	55	21	53	38	61	267	30	89	58	384	57	50	320	74	19	165	27	32	135	38	102	80	55	63	37	25	32	89	50	24	240	70	78	31	67	29	66	76	9
BGN	4333	15918	21954	9678	10229	31947	18591	6157	7735	12245	19670	1257	3700	3487	16898	19040	3616	15172	10773	2330	28778	3883	14444	6126	2031	2085	28121	47644	32340	290	2598	8977	18987	13195	245	27796	2540	10105	35811	77541	2502	20876	18331	16627	18384	20125	13433	15123	5976
BHLHA15	0	36	31	51	49	32	68	58	0	11	8	19	6	32	30	35	12	2	23	25	23	22	4	24	3	38	2	23	5	0	17	16	38	29	4	78	25	7	12	11	175	41	15	126	44	16	43	48	56
BHLHB9	29	485	321	73	268	150	145	186	787	49	73	170	25	78	307	102	97	64	85	122	113	33	119	43	102	138	181	88	42	183	40	236	44	139	19	526	99	327	150	173	268	42	146	291	215	61	125	96	169
BHLHE22	23	2	125	7	13	188	39	0	12	11	21	1	14	5	20	804	11	2	53	1	78	21	13	14	15	10	46	25	10	0	5	8	51	61	0	41	0	19	29	222	0	29	59	5	38	42	19	31	16
BHLHE40	308	22975	5133	1209	8672	3594	11059	4480	13040	9237	26469	2855	3661	16259	8895	2055	5356	1508	2666	2110	3992	1492	5566	4673	5161	6071	5869	6035	4411	1087	5486	7939	16505	3610	4893	6332	6983	15833	11324	5295	3935	5060	8419	30322	4289	24011	16418	6544	2571
BHLHE41	15	645	220	69	19	74	147	26	431	48	306	5	17	17	174	266	46	44	46	16	106	12	196	19	18	18	113	1099	476	5	20	46	34	107	4	2362	58	286	3575	273	11	61	149	368	125	130	18	140	29
BHMT	5504	3443	1205	1200	23449	2211	5537	13831	3336	37873	24199	4500	18000	2301	3899	1621	15571	3885	2006	65733	17669	6683	111	293	1533	3420	12891	2	470	1683	11777	79374	18682	18494	15689	4982	3947	59485	2816	2452	2802	26809	71584	6	22238	38919	35833	259	880
BHMT2	1895	6168	2034	5947	10333	10409	8329	14083	5066	12536	10269	11162	23757	20016	7480	402	12322	5952	8385	14625	11935	14237	2985	3959	6152	3726	11444	24	1665	8439	13824	29608	6267	11676	7349	6018	8216	32237	1784	6398	6492	12644	15112	11	8074	11405	19102	16450	8480
BICC1	1	1978	973	49	25	205	2801	618	1215	27	241	351	90	1	2098	72	90	26	27	304	173	46	51	3	178	4	19	3056	41	94	29	7	8	40	0	4010	137	4	803	285	137	68	272	3561	219	364	72	764	294
BICD1	2	770	122	33	54	126	108	16	528	8	41	79	18	19	263	137	51	4	35	38	54	61	41	17	38	51	34	177	112	0	14	9	10	35	28	445	110	174	453	157	95	60	36	75	44	43	16	138	58
BICD2	296	2382	1125	966	493	1059	1233	993	1863	744	614	727	812	649	1879	1601	502	278	505	1107	936	558	806	309	965	1093	796	1675	672	386	366	1022	486	482	895	1811	876	1581	1504	1391	827	946	676	1892	672	721	909	679	966
BID	1791	2372	1696	1567	1533	1554	1841	825	1199	912	1412	3082	1588	1359	2822	2367	922	1130	2949	2568	980	2276	3885	888	2121	2207	1107	1304	3382	1054	2946	2175	818	1234	1140	3302	1953	1330	1843	1112	4034	4340	1894	1142	2548	866	1682	3702	2314
BIK	18	148	119	27	10	7	5	10	50	4	48	1	99	2	35	27	33	175	55	0	9	23	65	8	26	6	1	46	51	81	6	35	5	12	3	26	11	8	677	1	3	20	10	91	41	15	11	82	44
BIN1	1290	772	1806	1738	2409	1579	1703	1624	3333	1207	1196	1647	1486	1943	6653	1177	844	1815	2979	2701	1376	2736	2862	1281	1791	2395	1984	3029	3260	1169	1828	1868	1020	1323	1017	3516	1626	4605	1585	1256	2709	2234	2135	2915	1423	812	1839	3266	1315
BIN2	120	495	271	139	52	91	152	115	280	72	88	20	63	27	728	73	228	259	339	104	334	61	110	107	169	628	178	276	190	62	85	107	192	262	41	201	110	102	331	192	185	103	231	220	212	83	170	242	171
BIN3	494	413	243	571	253	979	671	432	1511	396	964	224	246	429	747	1356	377	171	560	1328	415	409	800	401	304	696	586	812	734	174	320	479	523	456	491	725	715	789	1613	649	420	243	409	533	493	527	753	277	220
BIRC2	538	1486	2222	1406	1200	1242	3753	3349	2843	1498	2244	1636	2080	1348	6306	3037	984	900	1100	3392	1879	971	991	596	1974	2319	1639	1754	1546	761	596	2022	1298	1598	469	5313	1694	3562	4597	1719	2594	1191	1889	2322	1290	1939	2113	1720	2113
BIRC3	467	2492	1263	222	1194	364	6075	221	3571	807	2063	1200	693	96	5175	422	673	210	1802	890	849	1106	229	1214	1999	6133	396	2431	17564	116	405	1104	793	1359	176	4422	4051	675	5329	610	1262	6129	482	982	1624	1605	316	2164	6866
BIRC5	1252	2190	337	917	639	16	385	240	2432	0	8	165	141	69	813	2709	143	378	217	614	79	62	3039	72	69	737	34	594	3644	82	168	121	8	81	302	774	513	153	317	35	446	470	27	750	213	3	32	242	349
BIRC6	528	7086	2903	1216	3634	2061	7702	3343	7862	1242	1360	2390	2433	1057	8185	1008	2271	840	969	2268	2276	1250	1243	723	2648	2534	2525	3862	1120	539	1250	2362	852	2260	855	5598	1275	3715	5840	2831	2288	1416	3760	4262	1330	1915	2673	3509	2293
BIRC7	4	6	5	3	0	0	2	0	6	0	18	1	3	0	41	12	2	22	50	13	3	3	603	0	7	10	2	24	137	0	5	5	11	4	1	6	19	0	28	1	0	21	1	6	4	1	0	4	0
BIVM	1151	1421	2086	574	1574	777	3292	1570	1277	618	867	393	1369	2331	2875	534	824	604	620	1305	1162	504	1435	401	619	4653	1378	1053	487	520	341	1214	410	1181	536	3132	405	1529	1189	787	661	707	1340	2307	811	594	1236	1179	1199
BLCAP	1813	2090	1935	1278	2745	2862	2971	3441	3352	2455	2719	1766	5109	3277	6145	2386	3163	2768	3197	1291	2590	2465	1994	4368	5368	2420	4794	2470	2063	4489	1611	7017	1356	2356	1707	3384	1797	10044	4136	3098	2741	2400	3820	3668	2795	2184	5539	2238	1243
BLK	1	1	89	11	0	13	5	7	3	27	8	1	1	0	17	0	32	6	2	0	5	0	1	3	12	11	50	0	0	0	0	4	12	46	0	70	1	21	11	21	10	7	10	0	10	16	66	12	4
BLM	45	1025	192	192	226	241	170	349	581	2	11	174	19	19	300	732	49	78	89	427	41	13	163	13	43	601	19	240	237	3	62	31	18	34	104	346	105	595	217	93	281	290	33	68	43	8	11	135	200
BLMH	395	3983	1779	2694	1921	1105	3631	2819	2049	435	713	2178	601	91	2392	3314	208	1414	834	3390	805	779	4105	96	587	3302	405	1351	4480	609	233	526	566	884	118	3023	683	405	877	860	2124	1728	758	1654	437	570	664	519	1913
BLNK	527	1671	753	91	1916	1393	1713	2336	2232	1734	1951	585	314	598	1252	205	551	518	697	840	1203	416	1551	624	786	1980	442	483	632	167	788	797	677	815	38	1868	316	528	1066	507	820	890	785	75	1258	2212	905	1328	1326
BLOC1S2	590	1295	746	1212	553	1141	1400	1083	1738	696	1225	997	939	606	1796	910	821	1387	1010	1695	1091	1858	1841	546	2213	1940	730	644	954	561	990	1310	743	1134	491	1859	739	1874	1235	1482	1491	1092	873	886	1141	727	1235	1561	848
BLOC1S3	196	1477	822	376	429	728	1040	655	1548	242	265	592	671	452	1011	4371	384	720	572	825	430	731	1196	526	444	690	482	631	1192	518	427	476	175	560	382	1799	486	560	1058	435	763	476	272	703	460	195	340	881	275
BLVRA	663	2177	568	434	937	1222	1092	188	2360	106	284	559	154	64	2935	1478	515	614	1630	260	580	1274	1431	288	1109	4793	423	1253	4692	127	706	208	393	512	81	2969	1116	324	725	1066	601	1010	232	2044	304	210	258	762	1061
BLVRB	4433	2058	1976	1080	3202	7201	1544	1006	5725	5305	5258	11507	10018	2177	4978	1243	3609	3860	11081	5432	6198	9795	6367	4700	2649	9868	5590	6479	14092	7713	4704	16919	6194	8431	2676	6438	5838	19149	3287	6041	4089	11253	7333	3361	7027	4783	9127	8653	2182
BLZF1	110	1292	1212	382	1159	484	1935	888	2099	288	506	1477	736	818	1045	503	377	270	651	1009	794	453	644	671	666	689	720	929	1090	362	388	583	282	629	142	3225	827	957	1605	854	762	1945	475	1087	539	503	577	869	531
BMF	198	1333	2076	1235	553	198	1824	5334	1724	65	261	197	229	71	1902	4309	732	819	353	2202	1213	130	2009	184	1145	768	289	2112	1125	175	209	489	390	431	202	441	59	345	1166	297	4031	642	320	536	238	142	206	1543	239
BMI1	321	6211	2497	946	1914	2162	5423	3920	13369	1028	1641	1392	4766	2499	3845	794	1883	1210	1309	4937	1766	1073	1292	783	5477	3234	2352	2185	1116	1384	1575	2380	1106	1580	597	6254	2545	4469	2055	2827	3514	1276	1742	2317	1501	1295	1840	2531	2022
BMP1	336	1643	734	1265	755	1736	2618	623	3327	966	1118	533	1835	984	1423	6951	2350	508	1324	910	1511	977	1749	1116	1859	624	1301	2806	1591	2041	1137	3759	721	695	1647	1999	1138	3540	2620	2153	502	1807	2048	2422	1743	1201	2289	989	910
BMP10	0	0	0	0	0	0	0	1	0	12	14	0	2	0	0	0	0	0	0	0	7	0	0	2	0	1	10	0	0	0	0	0	7	0	0	4	0	0	14	0	0	0	135	0	3	68	110	0	0
BMP2	86	438	300	907	239	453	1242	1820	1468	465	524	147	767	158	3263	556	109	107	559	4862	273	469	418	314	847	33	312	1740	577	109	323	2497	298	56	603	922	373	2160	800	109	403	1072	446	595	191	873	506	535	160
BMP2K	61	895	469	69	291	425	461	106	610	183	141	128	136	87	763	155	162	50	115	139	136	205	102	30	306	223	151	558	127	96	87	99	131	150	47	587	92	184	327	578	318	101	374	1085	210	336	274	284	295
BMP3	0	357	1	0	0	1	5	0	0	0	1	0	0	0	0	0	1	0	0	0	0	0	0	0	0	1	0	0	0	0	0	0	1	89	0	0	0	0	1	0	0	0	0	0	0	4	0	0	0
BMP4	60	375	203	179	72	202	701	1412	223	18	87	106	150	44	154	98	144	2715	359	162	255	88	222	81	1015	152	598	1463	203	449	139	216	184	127	31	330	63	80	5673	207	539	128	223	620	38	76	71	325	19
BMP5	2	515	16	1	1	21	3	13	7	30	37	4	4	1	2	1	9	22	4	1	35	3	0	1	2	0	18	4	0	0	1	0	27	38	0	62	0	10	54	14	0	1	83	2	10	80	3	3	1
BMP6	177	40	50	51	28	889	140	206	21	118	115	7	67	89	193	191	38	49	121	53	95	26	159	104	55	47	258	849	138	104	16	158	194	43	22	66	14	330	132	239	47	98	109	933	57	255	217	31	28
BMP7	0	26	182	0	0	16	431	123	0	0	0	0	0	0	6	2730	0	0	6	0	237	2	11	0	1	0	0	9	4	0	0	0	0	619	0	6	0	0	1	0	0	0	2	0	1	6	0	3	0
BMP8A	3	124	399	128	77	284	390	35	162	5	37	90	14	45	645	627	21	14	35	16	130	13	379	23	61	95	189	206	200	18	59	117	19	106	9	79	45	126	274	538	44	166	9	478	31	18	52	146	168
BMP8B	2	212	197	11	100	115	61	30	29	10	13	132	0	3	1161	19	25	23	2	22	237	0	3	26	37	33	2	565	39	3	9	6	10	30	1	234	3	518	205	40	4	225	30	977	4	14	9	134	206
BMPER	0	5	7	38	3	87	5	6	1	211	364	5	5	4	1	9	6	1	4	1	63	1	5	24	1	0	37	4	5	0	6	5	470	2	0	33	14	47	185	24	3	3	456	0	52	369	257	2	0
BMPR1A	101	1266	670	390	462	362	2153	804	2358	217	272	464	656	360	1022	316	318	198	253	1130	359	222	436	180	1128	727	176	884	264	399	470	580	194	265	202	1417	198	334	676	531	670	371	499	1000	192	283	388	518	561
BMPR1B	9	33	38	6	6	74	0	3	8	17	57	0	1	1	467	225	2	0	4	0	44	0	7	5	0	4	13	7	1050	0	3	0	33	26	0	23	0	2	64	76	3	3	26	94	13	23	0	9	5
BMPR2	405	4816	2999	695	1927	2065	7546	1721	4653	1489	2332	1934	1583	834	4348	845	1230	618	768	1646	1821	651	751	653	2385	749	2054	4575	1638	335	742	1613	1257	1558	423	6489	909	3268	4391	3636	1590	857	2769	5698	1113	2568	2433	1469	1175
BMS1	696	3278	1400	1513	1766	1476	3158	1111	3641	1015	1268	890	1706	863	2443	4125	901	1091	1190	2790	1191	1214	1951	431	1849	1892	1081	2795	1522	730	921	1649	880	1129	739	3891	1416	1304	2756	1153	1801	1354	1487	4801	1187	1276	1713	1863	1461
BMS1P4	7	58	38	8	86	30	71	21	67	9	11	39	39	44	96	8	18	11	12	24	16	15	14	6	41	21	11	10	7	8	18	40	5	43	5	99	19	19	62	57	47	24	24	30	20	20	41	58	92
BMS1P5	50	225	85	27	247	83	566	267	152	24	56	95	53	45	168	55	112	37	86	229	65	38	58	35	217	49	70	99	32	28	61	191	15	110	84	254	113	60	347	97	112	93	51	272	59	45	124	196	282
BMX	15	0	16	22	14	165	24	29	2	15	24	7	13	15	13	5	11	3	9	23	22	10	2	2	9	1	30	4	7	0	5	100	67	40	1	13	1	27	15	43	4	10	11	3	23	44	52	9	5
BNC1	0	2	6	4	2	17	2	4	2	1	7	0	0	0	13	3	0	0	3	0	7	0	4	0	2	2	9	1	0	0	0	3	13	7	0	8	1	0	11	7	1	0	6	4	9	16	3	6	3
BNC2	13	47	97	14	16	432	60	8	44	7	10	3	11	16	63	9	22	5	28	12	60	13	20	11	25	18	46	103	42	4	8	47	24	64	4	72	22	23	129	418	3	20	39	306	32	28	19	65	48
BNIP1	363	643	187	487	236	355	384	327	362	168	299	154	148	184	590	566	109	196	214	530	203	334	700	342	161	488	238	425	576	107	203	270	268	483	142	624	236	426	243	229	376	533	340	901	242	196	355	194	206
BNIP2	393	1259	892	609	1202	1449	1681	1157	1169	1271	1435	847	1031	582	2713	912	1031	444	636	725	959	839	548	337	1070	1063	520	696	1282	268	480	1076	1114	863	602	2827	404	2888	1658	1417	997	498	1493	888	738	1697	1473	1053	937
BNIP3	3171	14378	1703	2755	1955	7054	3124	5033	11662	5708	5314	3851	10321	3444	4437	4456	4052	8690	5441	8145	5814	8142	4116	3038	10681	7371	6295	614	3072	7718	4080	13797	4622	4728	3257	7516	6907	7929	2171	6626	4442	5425	6769	3643	4638	5621	9501	5947	3894
BNIP3L	695	8884	1235	858	1109	2969	2007	1457	10122	1026	1966	972	1157	911	2130	1063	860	734	899	1745	1715	648	1286	903	1662	1026	1784	2514	2693	231	577	1379	1867	876	472	3844	5271	4869	4087	3435	961	940	1891	3397	1005	1782	2063	743	673
BNIPL	13	16	6	20	0	4	32	43	14	0	0	0	13	9	34	4	1	11	25	63	18	8	6	1	25	14	8	6	10	6	9	18	0	16	5	11	4	7	7	4	26	13	0	8	15	15	5	3	9
BOC	35	23	307	39	17	1178	107	104	21	11	30	52	34	89	70	431	68	89	96	54	121	72	104	21	54	78	163	190	72	17	47	255	15	322	29	141	21	395	112	778	62	34	30	27	123	52	33	52	36
BOD1	899	3887	932	1834	1123	1103	1922	1831	1676	698	1166	728	1382	956	1379	3021	680	694	1131	2199	992	956	1826	1125	977	1198	894	1368	1728	500	691	1124	661	1526	683	3033	791	2107	1275	738	1517	1178	833	1686	1125	911	1157	1179	1097
BOK	2656	1709	2320	2633	2062	4131	2920	5677	5498	5339	6667	1509	8855	2130	4505	271	4199	10922	6813	6505	6289	6821	2066	2945	7370	3036	8518	1873	1755	10685	3470	5244	4472	5297	2871	2751	610	8094	4740	5766	1573	1615	6546	3638	4157	3033	7241	3050	1226
BOLA1	626	526	457	404	594	533	1235	543	1955	251	323	887	975	664	796	854	183	418	1081	1104	487	523	2039	515	840	1093	1334	380	3467	1293	618	624	218	719	291	1073	256	877	541	356	1025	1204	400	752	988	182	473	786	546
BOLA3	327	656	380	736	421	549	844	366	722	208	214	301	462	198	1514	1204	320	572	607	623	397	440	983	333	309	2109	562	444	1763	389	495	252	175	852	413	1109	1389	1656	335	375	721	1331	445	1479	701	331	386	606	339
BOLL	0	0	0	2	0	0	0	0	0	0	0	0	0	0	0	0	0	0	0	1	0	0	0	0	2	0	0	0	0	0	0	0	0	0	0	0	1	0	0	0	0	0	0	0	1	1	0	0	0
BOP1	2	601	254	1468	447	299	770	335	1107	380	491	337	1779	389	953	5895	297	1413	2531	907	422	990	2093	348	434	797	577	514	2354	617	700	146	108	206	725	403	1288	474	533	396	457	978	609	200	463	166	326	1826	562
BPESC1	1	8	1	0	47	0	1	2	27	0	0	0	0	0	1	3	0	0	3	1	0	0	0	0	0	0	0	0	0	0	0	1	0	0	0	6	0	2	0	0	0	1	1	0	0	0	0	0	3
BPGM	236	858	479	272	456	607	1352	794	1211	197	347	784	890	771	405	541	206	214	572	378	465	545	802	329	1102	1756	498	1108	720	425	443	626	234	434	306	1727	634	1509	1532	744	674	1156	368	1277	756	240	608	1054	631
BPHL	2864	1890	1091	1912	9084	1982	7035	7110	5092	2198	3463	2491	14173	4337	1628	1788	1844	2969	3047	4233	4074	2442	2713	2728	3582	1721	7018	603	2623	4279	1698	6526	1798	4852	1176	1461	1475	3241	1632	1377	1837	2243	3479	2545	2270	2787	2765	2986	2366
BPI	8	3	3	2	2	10	22	0	0	13	2	1	5	0	2	1	0	8	48	5	1	2	0	4	12	8	1	9	3	78	1	7	3	13	13	2	1	0	1	4	2	3	6	3	3	7	1	1	0
BPNT1	585	1866	2205	1372	1121	1191	3018	1514	4137	540	764	1368	1723	1684	1916	2007	806	516	1150	2179	1603	1043	1676	1574	875	1774	1691	1102	1374	758	918	885	526	1501	460	2716	2977	1457	2272	1486	1836	1988	1174	2106	1160	633	808	2337	1228
BPTF	314	6782	3406	813	2024	1538	5703	2548	4393	708	835	1509	2153	1338	5054	1559	1066	690	464	2107	1498	654	1264	295	1411	1178	942	4360	1130	256	556	1154	474	982	580	5514	608	1631	3804	1470	1583	1120	1663	4976	837	1051	1525	2112	2164
BPY2	0	2	3	0	0	0	0	0	0	0	0	2	0	0	0	0	1	0	2	0	0	2	0	0	0	0	0	0	0	2	2	0	0	0	0	0	0	156	0	0	0	6	6	0	0	0	0	0	0
BRAF	105	719	125	70	230	221	455	412	759	236	217	234	107	149	227	363	85	43	119	260	140	62	191	25	130	136	100	326	146	33	56	134	101	109	67	333	123	203	226	170	297	92	250	254	138	258	322	258	123
BRAP	405	1620	760	680	708	599	1353	1069	2431	491	590	536	694	339	1256	1452	415	444	638	1050	656	523	775	279	798	965	653	648	969	279	425	452	329	618	396	1837	604	1408	917	700	762	699	674	976	664	592	661	764	455
BRCA1	201	1299	480	431	594	233	530	220	3183	27	26	1061	225	165	1057	742	172	165	194	391	76	81	540	62	141	331	84	980	530	70	112	194	18	113	331	1447	337	803	319	142	314	425	494	394	159	93	76	372	562
BRCA2	2	612	76	64	263	25	244	113	648	10	6	91	42	47	417	110	56	21	19	86	19	13	32	11	57	52	15	171	10	11	25	25	7	32	54	655	51	27	319	85	70	49	100	94	25	20	53	70	115
BRCC3	129	651	876	273	716	663	1316	756	1910	299	357	967	258	170	1343	322	206	338	429	406	532	504	649	167	327	699	725	658	353	307	276	568	188	406	220	1520	465	1612	783	593	584	777	584	1138	637	460	536	744	503
BRD1	203	2184	1950	873	1151	817	3060	1657	1569	775	824	700	1395	972	1583	2324	666	434	609	944	1207	536	806	317	944	1185	871	1311	758	264	619	821	492	769	436	1798	410	672	3063	883	1334	1430	756	1104	772	918	1112	1257	766
BRD2	843	20043	10871	5058	13725	5936	19524	21268	10148	7447	6268	6358	15420	8489	12688	6507	4886	6384	4658	7440	8010	4485	8234	3146	8521	14620	8022	7465	6577	5459	3769	7049	4184	5184	2390	11573	3300	5738	12497	5467	7098	6281	6701	6612	5783	5948	8156	11942	6508
BRD3	181	4713	3747	1032	886	922	2989	1583	7290	640	788	1020	859	880	1363	2271	429	284	638	1839	1200	536	1347	626	1575	1512	754	2894	543	327	381	1446	274	747	701	1874	372	1102	2600	1457	1111	1163	892	2597	632	721	976	1054	686
BRD4	166	9148	3545	1222	2808	2188	5223	3571	6218	2505	2639	3066	2737	2832	3935	4741	1626	1162	1377	4099	2354	1626	1925	1168	2126	2933	1748	4277	1104	1646	1833	2526	1254	2588	1133	5245	998	1493	2913	2281	3822	2990	2668	3541	2205	3075	3144	20887	1632
BRD7	505	2040	1262	999	1021	1925	375	339	6524	652	1225	781	2030	1268	2116	3435	760	1489	1163	1345	1370	927	1034	839	2061	1838	1275	1419	1479	653	427	1209	552	1208	589	3643	838	2155	2425	1278	1105	943	1221	2265	1698	811	1224	1771	1316
BRD8	528	1352	1278	800	1961	1195	1349	1471	2041	346	701	1229	966	864	4096	2742	936	721	729	3259	1264	769	1752	347	842	1698	954	1422	722	203	1182	1328	392	1420	742	1870	682	2072	3059	1254	1314	1661	801	2574	939	544	666	1453	1173
BRD9	294	2152	582	1330	1166	806	1437	1229	3212	320	594	414	752	690	1524	4277	1259	427	1756	2376	752	549	1476	517	1101	1642	698	784	1552	455	1103	407	417	858	264	4035	753	1240	1225	562	1534	1265	583	1285	1030	396	735	1064	940
BRDT	0	0	0	0	0	1	0	0	1	0	0	1	0	0	0	4	0	0	0	0	0	0	0	0	0	0	0	0	0	0	0	0	0	0	0	0	7	0	0	0	0	0	0	0	0	0	0	0	0
BRE	576	2351	391	527	601	2772	847	586	3087	532	762	539	803	479	6654	1425	388	1048	766	1057	765	1465	1611	347	426	1129	648	1282	2300	522	723	751	532	651	297	2419	1293	1985	1527	1236	938	946	722	2001	1464	638	678	1425	577
BRF1	137	1781	740	442	1130	742	2006	1233	1247	758	753	467	1216	780	2201	1504	405	925	1237	1104	908	973	1768	401	851	905	850	1427	1220	607	1223	408	594	1004	338	1123	437	1269	1048	632	1370	1146	733	1012	1276	569	811	1534	676
BRF2	178	1343	310	634	496	720	970	748	1592	216	206	962	273	415	686	3798	387	233	1130	958	537	519	752	422	193	548	582	500	1311	151	145	401	244	344	209	628	397	688	773	514	279	552	268	336	359	203	346	466	338
BRI3	3949	6609	1790	5143	2352	4090	5774	5060	12236	2554	4284	3006	7708	6462	10698	4241	2180	4065	10090	6025	6056	3855	11259	3898	5288	5795	6407	3531	12805	4436	2699	4177	4289	3409	1047	5298	4237	14563	3865	2502	8215	4106	3821	6662	6129	3225	5333	3830	2622
BRI3BP	139	1090	254	217	303	123	274	73	771	82	86	206	172	70	513	497	115	116	269	117	118	107	361	53	116	367	126	546	212	99	93	34	60	72	154	318	438	330	209	136	142	436	152	487	141	176	105	262	240
BRIP1	7	825	443	86	450	10	228	151	762	19	2	311	84	53	386	31	67	4	15	116	68	5	26	10	73	89	95	227	32	13	44	48	10	71	31	332	35	64	100	25	92	124	126	86	29	7	58	75	247
BRIX1	219	2133	667	1754	1244	644	1030	881	3192	577	1085	549	953	498	877	3622	399	598	1659	1317	602	575	1566	322	838	1566	521	817	1754	332	689	720	561	394	762	3392	742	1537	1143	527	961	1192	377	992	597	719	946	644	750
BRMS1	1581	2181	906	1556	1635	1800	1635	1629	2056	668	1476	1279	1067	1276	2531	6058	393	1225	2188	2372	1011	2362	3900	783	984	2241	1353	1416	4291	1013	1512	1246	900	2126	442	3788	1516	1948	2308	964	1537	1322	724	1120	1935	635	1263	2039	986
BRMS1L	58	459	346	187	323	244	367	349	518	163	204	133	246	87	485	315	119	142	117	169	150	214	140	69	269	256	210	284	251	73	98	145	125	133	80	273	121	713	520	239	308	151	256	301	208	271	258	284	182
BRPF1	139	1021	769	424	674	491	1018	874	1545	409	419	524	510	392	977	1001	358	249	362	606	518	297	878	174	503	730	477	1098	407	275	360	597	353	450	618	1441	345	487	1213	512	589	658	296	1153	539	436	571	713	555
BRPF3	366	5276	4053	1119	5082	1644	9126	11255	5475	748	709	1766	4636	1910	3122	1508	1238	1122	694	3316	2145	567	1388	749	4586	2553	1554	2359	1152	2049	629	2232	705	1493	402	2707	1158	1720	2776	1524	2771	1855	1461	1851	1391	857	1498	3138	2205
BRS3	2	2	0	0	0	0	0	0	9	0	0	0	0	0	0	5	0	0	1	0	0	0	3	0	0	1	0	1	5	0	0	0	0	0	1	0	0	0	0	0	1	0	0	0	0	0	0	0	0
BRSK1	8	52	38	91	38	30	22	12	83	1	5	14	15	40	35	81	9	9	44	36	45	43	30	38	68	63	25	211	35	5	21	15	3	27	2	40	49	26	538	61	23	160	5	305	44	3	9	87	42
BRSK2	0	18	90	13	105	118	92	141	111	0	5	0	0	0	778	11	1	1	2	1	18	15	339	0	0	227	1	267	3	0	0	12	1	13	0	2	2	5	22	23	378	220	1	284	0	3	0	1	1
BRWD1	625	4502	2119	1103	3177	1415	2882	3334	2754	1048	1614	1555	2321	1237	2976	1382	1706	629	509	2158	2150	737	1169	661	1251	833	1670	1631	945	632	1396	2460	708	1273	402	3444	981	3470	3414	1114	1507	1152	1682	1616	647	1735	1956	1700	1445
BRWD3	7	1456	437	59	230	141	767	307	1398	56	60	452	172	51	818	121	102	68	68	242	114	49	55	23	193	95	120	237	43	66	42	96	38	120	41	758	76	101	274	165	213	83	238	230	103	112	182	257	279
BSCL2	2401	5238	668	911	2668	2817	2082	854	1532	1071	1662	4486	2433	1699	1918	4590	512	780	1149	2322	1537	2290	4157	1189	1606	2679	2874	1815	3408	1550	1341	7168	1293	2873	280	8408	2202	2459	3702	3005	2085	2222	1933	1188	2478	1151	2182	2716	1835
BSDC1	620	4883	2039	2370	3156	5054	2946	2263	6035	4446	4698	4639	5324	4044	5499	3730	1953	2630	2561	5560	4420	5952	2154	2317	2783	2794	4133	3341	2482	1649	2231	6601	2718	2454	1169	8047	2248	9682	4141	3261	1919	3104	4658	4653	4131	4222	5771	4978	2155
BSG	2992	33930	17403	16177	15594	44029	21594	23048	44019	6274	9987	6756	10691	13640	32944	24981	7929	13913	22401	22378	10604	23256	60477	18864	10666	29531	19207	17072	16883	17432	35971	7399	5641	17585	6849	26514	15706	21909	21504	25905	15036	16117	6784	23273	16751	7076	10359	10669	7047
BSN	161	60	185	139	116	149	49	398	163	10	33	227	73	15	180	260	57	97	136	263	138	122	179	23	133	352	34	40	23	82	217	136	31	54	182	73	16	414	94	136	76	98	40	15	51	19	48	237	382
BSND	1	4	1	1	0	0	1	5	1	0	1	0	0	0	81	3	0	6	0	0	0	0	1	1	0	6	0	2	1	0	3	6	0	0	2	0	1	0	2	0	0	11	0	0	0	0	0	4	0
BSPRY	39	328	616	22	28	79	814	172	664	21	103	116	9	15	543	369	16	11	39	19	93	172	137	62	0	33	94	1187	79	5	14	4	18	5	9	56	43	152	1175	32	21	35	52	1603	55	81	59	263	137
BST1	124	40	146	309	40	237	62	73	26	84	37	264	77	15	125	82	29	61	84	55	123	17	169	35	50	37	302	84	102	57	15	583	139	94	3	86	15	128	209	271	24	54	98	23	145	50	198	67	40
BST2	6942	2165	1227	1144	4205	2723	2116	3280	11071	7034	3704	1550	556	2794	12871	1293	5565	10668	16676	3778	8842	16620	9057	8785	7456	34243	5450	3051	15695	142	4746	1078	7767	2259	68	12376	776	17979	4040	1412	10376	7787	13530	3712	10422	5541	6761	5782	3553
BTAF1	144	2513	1489	670	695	895	2301	2194	2535	511	713	1425	1081	847	4458	765	837	433	486	1069	919	425	454	239	3518	1051	497	586	206	417	1512	2581	263	948	1032	2883	671	1044	1867	1157	1482	609	994	701	485	993	1207	1154	2045
BTBD1	778	3521	1510	810	2714	2912	2291	1480	1712	1413	1891	558	1420	1405	4424	1618	901	1222	988	939	1448	1345	1300	364	1631	1622	1355	2428	2376	303	641	839	1152	1184	430	5031	983	4989	3274	2711	1179	1692	1485	5778	1488	2193	1478	1830	2349
BTBD10	103	1235	646	332	645	508	1115	543	2072	201	406	367	368	327	1079	890	175	268	317	627	453	344	419	219	529	547	475	1242	434	172	213	348	212	329	81	1703	551	841	1634	601	693	411	354	887	487	364	405	571	435
BTBD11	36	11	308	16	66	57	64	240	11	64	12	15	60	16	33	8	47	39	55	16	170	34	108	56	15	19	314	40	17	3	32	28	7	319	7	9	20	319	37	29	22	173	88	30	131	54	22	60	15
BTBD16	10	19	14	42	11	222	21	43	800	155	227	9	16	29	304	84	19	9	98	619	86	348	56	51	119	118	263	6	108	77	39	41	88	303	41	36	81	92	43	306	156	44	98	72	416	126	90	98	79
BTBD17	0	3	0	1	0	2	1	0	0	0	0	0	0	0	0	2	0	0	1	0	0	0	1	1	0	1	0	0	0	0	0	0	0	2	0	0	1	0	1	0	2	0	0	0	0	0	0	0	0
BTBD19	2	31	10	7	14	73	17	8	18	14	27	7	12	21	34	39	17	4	9	1	21	30	16	15	5	4	30	18	0	10	14	50	21	19	1	81	16	33	46	81	6	4	40	9	30	45	92	51	51
BTBD2	257	5015	2550	1821	1579	2779	5288	6209	5704	1262	1980	1738	2195	1592	3381	4003	1027	1470	2744	8033	2154	2038	3669	1637	2247	3564	2411	5919	2327	2485	1658	1540	1114	2664	709	4277	1411	1660	3309	2491	3795	1166	1798	11226	3022	1070	2099	1862	997
BTBD3	237	2272	2074	928	550	1011	2552	1988	2273	309	627	364	864	473	2008	6024	337	340	520	1032	776	207	672	221	1063	861	1158	1596	407	206	216	660	346	561	226	1202	398	892	1448	1091	1077	499	554	1478	415	515	482	799	528
BTBD6	785	4274	843	624	1949	1242	1520	975	199	1013	1387	675	573	1359	4229	465	419	1823	1254	870	2845	247	2543	646	1296	2075	1334	1640	2154	1257	1094	703	1103	2586	32	1546	744	3575	1474	1108	1196	1920	1437	2074	1881	940	1252	1538	788
BTBD7	274	2942	993	478	982	716	2130	1148	1291	244	418	264	663	384	1513	577	214	422	353	539	761	267	650	277	728	468	663	3302	456	311	281	326	263	477	158	1075	246	691	1563	652	1198	650	640	1426	473	419	633	875	513
BTBD8	0	24	7	2	6	4	16	1	15	2	0	9	5	3	32	2	2	0	0	3	12	1	4	0	2	1	3	18	0	0	2	2	0	6	0	32	0	2	9	11	0	6	5	18	1	0	4	11	4
BTBD9	215	975	845	293	616	916	966	1230	558	162	229	280	429	1096	1051	674	217	367	200	1239	569	281	688	232	357	1288	377	1406	634	412	269	536	212	599	178	734	404	613	915	572	364	599	337	1347	383	296	308	518	250
BTC	0	98	52	1	36	3	9	6	119	0	3	0	0	0	23	1	0	0	4	0	11	2	2	1	1	0	6	64	1	8	13	4	2	16	0	50	12	1	48	0	15	16	6	45	2	5	5	15	0
BTD	843	1060	1242	917	3689	1804	1827	2481	2043	2761	2328	954	3462	1237	2729	418	1367	1120	1538	1809	5977	1852	1293	842	1938	1575	3212	1256	893	3080	966	2124	2078	4374	2116	1752	936	4743	970	1170	1607	1592	4405	2364	2666	2893	2722	3376	1659
BTF3	7553	7541	7233	14373	12895	12140	15860	19328	9631	6243	10429	4495	12364	6119	18802	32804	4569	14209	9655	34365	8655	9054	18810	3657	12364	10723	8103	13059	16998	5313	8931	11315	8566	7418	4529	8352	4493	19546	13977	7030	15848	8019	8247	19358	8931	7060	13497	9414	7921
BTF3L4	459	2222	632	919	589	734	1161	929	2004	467	1165	422	788	450	1913	2635	301	851	536	626	761	471	963	241	471	950	645	1496	1352	285	486	643	626	462	410	2290	710	2899	2241	725	983	595	750	897	617	691	1174	812	814
BTG1	4143	11375	8751	9657	9375	7352	8852	11530	10478	8051	9454	5267	7720	1574	32017	18390	2707	2869	3427	34173	9247	7481	4968	1409	4181	43865	3262	8335	21341	1186	4720	6462	4861	11886	2223	13707	2510	6811	8296	9555	17583	8016	8336	22117	5528	11734	3921	4609	6970
BTG2	231	998	2737	5076	1425	2269	4519	3990	2483	713	1174	752	520	265	10212	2984	636	679	850	3439	1697	527	707	838	524	1479	1470	1281	845	149	346	958	1153	2270	353	1332	999	639	3751	2290	735	1035	1165	1049	845	1403	1299	1375	1124
BTG3	236	1464	476	797	692	201	557	1197	1025	255	591	910	774	115	869	729	429	491	257	1377	396	142	606	80	811	629	133	655	581	300	206	640	333	292	227	1095	428	898	1407	271	191	674	255	915	206	465	458	603	690
BTK	37	399	226	101	20	57	56	32	131	19	50	25	46	15	319	54	116	148	132	40	224	23	90	41	41	312	68	214	200	20	15	42	174	132	16	162	65	106	249	103	83	66	149	105	69	51	96	216	150
BTLA	3	9	57	9	2	12	8	0	7	1	4	1	3	8	75	1	58	19	11	5	15	3	2	2	14	31	3	5	3	1	3	3	5	30	2	27	2	1	15	18	13	3	8	1	16	8	9	38	15
BTN1A1	0	9	2	0	0	1	0	0	4	0	0	0	1	0	5	0	3	15	0	2	0	0	0	0	0	1	0	0	1	0	0	0	0	2	0	1	0	0	4	1	1	0	0	0	0	0	0	3	2
BTN2A1	52	1569	1007	503	969	605	1791	1776	1469	263	474	374	914	497	1656	787	336	524	453	1056	509	269	614	337	1125	1755	1127	920	1062	460	294	872	327	706	342	1356	434	535	1607	732	641	429	461	1562	538	272	407	716	625
BTN2A2	85	519	628	222	203	395	391	297	1501	104	158	647	225	269	1926	225	397	678	381	505	253	280	407	487	571	3479	1260	378	795	656	278	632	155	366	302	1359	300	369	477	420	537	305	322	407	414	94	210	485	495
BTN3A1	173	1835	1234	382	1576	1023	584	2139	2705	340	354	831	1982	1451	3182	115	851	1296	854	1192	1441	308	593	1533	817	8102	3353	1543	1231	1291	369	1758	418	1149	266	3182	1184	1084	2271	1196	759	1104	1067	2116	1087	295	512	1397	1396
BTN3A2	617	1897	1731	313	1685	1664	928	2213	2045	392	734	855	1143	2162	3738	401	685	2266	1315	1639	1968	295	944	1250	928	8862	4732	2385	1123	1047	582	2577	585	1215	406	2782	1911	888	3356	1611	709	1139	2136	2148	1895	429	925	1713	1078
BTN3A3	268	964	723	274	1390	841	669	1831	2102	445	249	592	1218	1003	2189	172	463	777	514	442	944	190	366	605	335	5104	5336	1032	1119	371	363	1491	456	685	128	1601	637	1386	1405	896	361	382	1056	501	668	392	656	648	797
BTNL3	237	183	0	0	0	0	169	0	16	2	0	12	1	0	0	0	30	0	110	0	12	0	0	564	0	0	0	0	239	2	123	3	0	1	0	0	27	3	0	0	0	0	4	1	39	2	7	1	1
BTNL8	105	703	45	7	4861	2	324	591	4193	2	59	33	7	0	9	4	21	5	47	60	46	0	5	596	1	9	463	77	421	3	300	3	7	517	1	20	242	1	15	1	2	3848	7	1	444	8	6	2	2
BTNL9	123	27	78	150	166	709	331	889	30	99	308	104	1109	168	88	33	81	66	197	217	182	237	50	211	175	295	1054	49	72	238	248	2256	177	1107	173	285	52	1339	135	289	326	63	58	25	82	189	226	58	119
BTRC	202	1132	838	689	413	873	2174	1073	1509	286	454	451	560	464	1020	730	345	479	419	1749	644	488	609	203	862	1244	376	603	341	344	321	678	237	690	337	1406	291	447	1119	701	782	505	735	832	402	371	605	685	418
BUB1	58	110	434	582	1291	18	810	256	2081	1	8	258	132	41	1301	1193	184	211	127	568	41	21	291	79	216	454	21	682	465	63	106	99	4	37	122	683	612	76	471	74	341	552	41	1113	152	8	12	469	508
BUB1B	33	2839	421	407	961	19	670	426	1538	2	7	341	78	79	937	2097	150	171	127	390	44	17	592	40	191	539	11	655	523	51	126	174	2	70	265	880	265	49	350	53	369	502	44	859	104	10	15	395	535
BUB3	1021	8476	3465	2105	2449	2063	4662	3023	6531	998	1614	2216	2519	1484	5995	5465	1569	2007	1883	5515	1898	1888	5209	1088	4131	5504	2167	1530	2756	1159	2413	2592	964	1705	1629	7255	1640	2544	2528	2279	2717	2554	1648	2503	2039	1138	1925	2943	3395
BUD13	227	1001	642	458	416	608	1131	831	1248	263	343	490	850	416	1082	1659	232	419	394	780	488	346	885	196	688	965	451	667	963	177	207	458	303	405	103	1155	380	598	812	389	703	563	395	489	538	200	538	604	580
BUD31	1745	2522	546	1887	1437	2248	2188	1849	5290	1035	2028	1032	1870	1723	5038	7010	641	1411	3110	1872	1452	1869	3717	992	1535	2732	1361	2176	5553	1778	1510	2055	1121	1877	822	3804	1947	4839	2124	1679	1809	1965	1334	3760	2493	1183	1957	2231	888
[truncated: 15,261 more rows]
[truncated: 406 more columns]

## Sheet: Suppl. Table 6
Supplementary Table 6. List of immune cell-specific marker genes.
[truncated: 523 more rows]
